# Supplementary material for: A New Generation of FRET Sensors for Robust Measurement of Gαi1, Gαi2 and Gαi3 Activation Kinetics in Single Cells
Source: PLoS One. 2016 Jan 22;11(1):e0146789. doi: 10.1371/journal.pone.0146789 (PMC4723041; doi:10.1371/journal.pone.0146789)
Supplement: S1 Data — (ZIP) [file pone.0146789.s001.zip]

Archive with 35 entries (26 files):
- vanUnen_Gai-Data_PLoSOne/
- vanUnen_Gai-Data_PLoSOne/.DS_Store
- __MACOSX/
- __MACOSX/vanUnen_Gai-Data_PLoSOne/
- __MACOSX/vanUnen_Gai-Data_PLoSOne/._.DS_Store
- vanUnen_Gai-Data_PLoSOne/Figure_01/
- vanUnen_Gai-Data_PLoSOne/Figure_01/Figure_01.xlsx
- __MACOSX/vanUnen_Gai-Data_PLoSOne/Figure_01/
- __MACOSX/vanUnen_Gai-Data_PLoSOne/Figure_01/._Figure_01.xlsx
- vanUnen_Gai-Data_PLoSOne/Figure_01/Galphai1_mTurqoise2.tif
- __MACOSX/vanUnen_Gai-Data_PLoSOne/Figure_01/._Galphai1_mTurqoise2.tif
- vanUnen_Gai-Data_PLoSOne/Figure_01/Galphai1_sensor_v1.0_CFP-channel.tif
- __MACOSX/vanUnen_Gai-Data_PLoSOne/Figure_01/._Galphai1_sensor_v1.0_CFP-channel.tif
- vanUnen_Gai-Data_PLoSOne/Figure_01/Galphai1_sensor_v1.0_YFP-channel.tif
- __MACOSX/vanUnen_Gai-Data_PLoSOne/Figure_01/._Galphai1_sensor_v1.0_YFP-channel.tif
- vanUnen_Gai-Data_PLoSOne/Figure_01/Galphai1_sensor_v2.0_CFP-channel.tif
- __MACOSX/vanUnen_Gai-Data_PLoSOne/Figure_01/._Galphai1_sensor_v2.0_CFP-channel.tif
- vanUnen_Gai-Data_PLoSOne/Figure_01/Galphai1_sensor_v2.0_YFP-channel.tif
- __MACOSX/vanUnen_Gai-Data_PLoSOne/Figure_01/._Galphai1_sensor_v2.0_YFP-channel.tif
- __MACOSX/vanUnen_Gai-Data_PLoSOne/._Figure_01
- vanUnen_Gai-Data_PLoSOne/Figure_02/
- vanUnen_Gai-Data_PLoSOne/Figure_02/.DS_Store
- __MACOSX/vanUnen_Gai-Data_PLoSOne/Figure_02/
- __MACOSX/vanUnen_Gai-Data_PLoSOne/Figure_02/._.DS_Store
- vanUnen_Gai-Data_PLoSOne/Figure_02/Figure_02.xlsx
- __MACOSX/vanUnen_Gai-Data_PLoSOne/Figure_02/._Figure_02.xlsx
- __MACOSX/vanUnen_Gai-Data_PLoSOne/._Figure_02
- vanUnen_Gai-Data_PLoSOne/Figure_03/
- vanUnen_Gai-Data_PLoSOne/Figure_03/.DS_Store
- __MACOSX/vanUnen_Gai-Data_PLoSOne/Figure_03/
- __MACOSX/vanUnen_Gai-Data_PLoSOne/Figure_03/._.DS_Store
- vanUnen_Gai-Data_PLoSOne/Figure_03/Figure_03.xlsx
- __MACOSX/vanUnen_Gai-Data_PLoSOne/Figure_03/._Figure_03.xlsx
- __MACOSX/vanUnen_Gai-Data_PLoSOne/._Figure_03
- __MACOSX/._vanUnen_Gai-Data_PLoSOne
