# Supplementary material for: A New Generation of FRET Sensors for Robust Measurement of Gαi1, Gαi2 and Gαi3 Activation Kinetics in Single Cells
Source: PLoS One. 2016 Jan 22;11(1):e0146789. doi: 10.1371/journal.pone.0146789 (PMC4723041; doi:10.1371/journal.pone.0146789)
Supplement: S1 Data — (ZIP) [file pone.0146789.s001.zip › vanUnen_Gai-Data_PLoSOne/Figure_01/Figure_01.xlsx]

## Sheet: Co-expression analysis
	Gai1-sensor v2.0				Separate plasmid transfection			Data corrected for background
	CFP-channel	YFP-channel			CFP-channel	YFP-channel
	132.403	382.98			77.179	373.729
	180.957	373.341			149.336	369.411
	161.046	368.816			151.849	364.212
	162.396	352.477			79.4657	349.884
	197.457	344.94			55.4251	348.538
	182.062	339.253			62.7172	329.472
	149.778	332.545			42.577	309.513
	123.441	317.199			48.4562	309.062
	169.407	295.019			129.796	301.818
	192.834	283.637			143.391	301.372
	132.031	279.834			90.1301	300.65
	195.188	279.261			74.3202	294.886
	146.979	276.086			59.6955	288.17
	177.438	268.143			70.615	285.786
	69.99	262.797			96.151	277.061
	170.815	248.219			54.2729	264.989
	94.5616	237.84			79.8848	264.764
	104.737	226.458			95.0365	250.237
	71.8277	225.439			77.8963	246.615
	145.959	223.879			47.1583	239.869
	108.811	209.105			110.485	239.618
	178.834	205.927			62.4863	235.661
	160.706	201.93			81.4302	233.94
	110.17	198.844			43.2143	228.875
	81.8245	195.77			59.1881	227.063
	100.163	191.701			56.0094	224.643
	115.499	191.461			156.344	224.188
	98.6399	182.257			63.3684	218.744
	97.1966	180.821			53.4149	216.309
	85.3872	180.413			97.2281	215.677
	195.135	174.239			82.7292	211.326
	144.333	173.952			34.4338	210.323
	115.859	173.519			33.6588	207.899
	85.9727	171.998			57.216	206.147
	77.9534	170.58			117.869	201.318
	179.183	169.849			52.06	200.142
	96.8623	167.039			119.319	197.624
	139.407	166.308			83.0053	196.924
	99.2363	164.244			111.475	195.687
	112.103	162.999			117.748	194.771
	88.3211	161.304			67.8346	194.585
	71.5398	161.099			76.6949	193.547
	75.595	159.64			58.2964	191.662
	101.118	155.762			63.4318	187.547
	47.432	155.269			59.7162	187.19
	49.6727	155.171			82.4044	186.713
	92.766	153.195			108.863	184.136
	91.3171	146.489			118.999	184.015
	82.8724	145.052			66.8833	181.133
	103.619	143.545			29.6852	179.744
	152.021	143.285			36.9996	178.09
	83.6596	137.839			44.9901	176.895
	101.111	135.655			63.0935	175.733
	63.7381	131.875			32.7084	175.37
	108.03	128.021			110.562	175.355
	136.147	127.623			84.6527	171.158
	69.7001	125.304			107.71	169.317
	100.55	119.264			44.4897	168.667
	133.116	117.889			45.109	168.582
	114.125	114.482			62.6008	167.712
	143.84	113.911			38.9194	165.962
	38.9285	113.866			88.1663	165.881
	89.6391	112.181			94.4484	165.302
	123.08	110.305			33.0022	164.93
	96.6035	110.17			65.2443	162.467
	85.2419	110.088			53.4415	161.559
	95.5727	109.153			112.963	160.181
	56.296	107.811			85.6992	156.904
	79.636	103.391			83.0322	156.777
	126.523	101.926			78.6087	155.943
	134.629	100.846			26.0975	150.859
	71.447	100.77			104.068	150.771
	58.3038	100.727			59.6339	148.067
	66.8933	99.2827			28.924	146.836
	130.021	98.4715			22.7617	145.558
	82.3953	98.1316			37.2048	143.016
	83.1089	94.4632			34.3279	142.157
	96.5106	92.8433			37.1511	142.088
	53.8293	92.8336			70.5123	141.753
	51.8906	92.543			46.3719	141.149
	154.692	90.2008			70.725	138.267
	58.4157	88.7345			82.2031	138.139
	73.2886	87.5623			85.6586	138.087
	96.5393	85.6149			183.22	137.327
	142.595	85.0715			66.9834	137.278
	45.5357	83.0566			90.184	137.144
	82.559	82.5786			87.919	135.216
	49.4044	79.9736			50.7336	135.178
	54.6656	78.9008			54.8753	132.663
	49.8501	78.8176			46.5666	131.636
	64.3904	77.6247			38.7062	131.569
	72.7087	77.2776			65.7513	128.714
	66.0892	77.215			38.6975	128.508
	59.0277	77.0415			82.4676	128.031
	60.8044	76.6024			47.8149	127.308
	47.813	76.3708			58.6325	126.009
	122.649	76.2517			73.841	125.901
	62.9873	75.1023			37.8037	121.727
	60.4264	75.0467			43.1624	120.798
	55.3919	73.0112			37.0786	117.728
	48.1478	72.8359			50.1699	116.185
	56.9752	72.7191			41.7613	113.744
	50.5659	72.0918			14.1947	113.459
	41.9303	71.7063			56.3766	112.343
	68.111	70.8818			17.1459	111.612
	89.7721	68.8455			69.4584	111.092
	112.223	67.7944			66.9731	108.05
	35.6346	67.6024			31.4416	107.449
	51.1247	67.5082			26.6405	106.063
	53.4164	67.429			53.3656	104.445
	53.8917	66.4162			40.5996	103.176
	74.0522	65.9175			45.0203	102.71
	37.3423	64.9506			62.1412	102.692
	111.912	64.0855			48.2465	100.728
	58.0607	63.4623			77.1151	100.567
	44.7492	63.0741			10.4144	100.475
	48.0216	61.3207			30.5431	100.101
	56.7268	61.1052			46.3732	99.6404
	41.4616	60.9065			99.3633	99.0804
	53.7889	59.4236			60.6512	98.8641
	58.1981	59.4225			26.1294	98.4141
	42.4123	59.3159			24.9438	98.2234
	42.3733	59.1129			95.8386	96.2703
	50.1791	58.3895			31.3423	95.4284
	54.6457	58.0353			109.647	95.0151
	45.7723	57.767			28.4879	94.3658
	21.4172	57.4785			30.8354	93.3344
	45.1745	57.4452			155.133	92.0367
	67.7994	56.2356			36.2683	91.804
	38.3237	56.2156			46.3177	90.8573
	69.1968	55.6088			17.4634	90.2508
	77.2384	55.5478			27.6785	89.6261
	54.2453	55.3626			33.9616	89.4291
	52.2729	55.2269			38.377	89.2591
	46.8965	55.1803			94.1243	88.5753
	39.0026	55.1699			48.0497	88.4014
	93.6989	55.1503			33.3569	88.3398
	70.5808	54.3907			23.4064	88.2725
	48.1038	54.3736			80.2485	87.2725
	48.3318	54.0652			43.6228	86.3905
	54.2791	53.8877			98.1214	86.3456
	55.4782	53.4541			52.4015	86.1282
	38.0142	53.3646			38.721	85.5224
	36.9211	52.7893			46.5999	84.5159
	49.1758	52.3103			41.5716	84.1486
	58.1113	51.8608			53.9681	83.2437
	78.0537	51.7718			34.7053	83.211
	52.7157	51.7246			36.0854	82.6203
	23.888	51.3107			23.3246	82.2177
	47.2314	50.9181			57.5098	81.1889
	43.6954	50.4552			15.8405	81.0409
	60.7193	50.2676			41.3616	81.0383
	45.9355	50.0735			10.0835	80.1929
	32.9188	49.8894			43.0506	79.2434
	31.927	49.7003			24.9153	78.0555
	50.4551	49.2301			44.6355	77.7624
	40.289	49.0223			39.3194	77.0179
	53.1662	48.7819			47.621	75.8877
	52.9479	48.488			37.1519	75.7966
	100.098	48.2137			48.7545	75.1399
	43.6528	48.1275			39.2383	75.1214
	29.9532	48.1077			33.9115	74.6742
	42.6886	47.6899			52.9562	74.4186
	47.0801	47.3903			50.6148	74.1629
	32.1662	47.22			15.0268	73.6867
	46.4981	46.8381			35.3897	73.5199
	42.407	46.8348			26.4333	73.3553
	43.1784	46.7601			29.6011	73.3376
	40.9076	46.4872			34.1416	73.1748
	103.464	46.3719			40.7262	72.2917
	58.9169	46.3348			25.7898	70.669
	41.7981	46.1048			28.5543	70.5848
	51.4049	46.0327			26.987	70.127
	44.4692	45.8118			42.9071	69.9731
	61.3141	45.5655			69.6287	69.5163
	47.5207	45.3378			19.1255	68.0445
	68.8803	45.2313			34.2603	67.8846
	48.904	44.8582			84.2782	67.1405
	40.1263	44.7381			37.966	67.1124
	171	44.6868			33.7821	66.5628
	39.7661	44.6595			47.6781	66.4743
	37.4262	44.129			50.6567	65.4621
	48.2894	44.0855			36.0477	63.8346
	33.3233	43.723			44.7416	63.7772
	61.3423	43.6448			18.3181	63.4653
	172.281	43.6305			107.063	63.2527
	86.1959	43.0679			33.4776	62.6614
	53.5237	41.7965			33.3406	62.4355
	49.0354	41.2536			29.8327	61.4466
	38.0777	40.9944			30.7644	61.3348
	36.2627	40.9454			37.9522	60.5722
	50.2834	39.4541			66.5789	60.2917
	53.2215	39.1581			36.4757	60.169
	34.8628	39.0709			88.3897	60.0905
	100.089	39.0058			4.49272	59.8795
	33.9791	38.8784			39.3473	59.459
	24.7604	38.7566			26.3214	59.2559
	48.41	38.6598			43.04	59.1143
	35.1495	38.5483			17.086	59.0116
	46.6517	37.4263			40.5286	58.0381
	36.6329	37.3427			39.6421	56.9152
	40.3329	37.3346			32.2473	56.539
	33.1817	36.7894			52.7645	56
	52.9687	36.5572			15.7872	55.6188
	38.3647	35.9889			31.8362	53.6696
	39.3777	35.7925			24.9193	52.7561
	25.7725	35.5949			40.8367	52.1399
	34.1643	35.2562			15.0534	51.9723
	60.4813	35.2392			114.415	51.8683
	51.0208	34.9311			38.3426	51.1131
	37.8132	34.5405			33.3219	50.3427
	17.5056	34.4168			46.0297	49.9796
	39.6963	34.416			22.0202	49.6021
	36.5723	33.8604			28.9375	49.498
	31.2334	33.8192			52.7724	49.128
	36.3052	33.4028			35.1373	48.9966
	39.4755	33.1865			19.8825	48.5622
	40.5437	33.0229			24.501	47.7633
	19.9332	32.5104			47.5926	47.7249
	18.6268	32.4705			88.3287	47.5834
	31.47	32.2827			33.6863	46.5889
	38.2621	32.2504			38.5454	46.3856
	36.1867	32.1873			18.9369	45.7949
	39.0856	32.0559			34.7414	45.3644
	46.2646	31.9524			11.7287	45.2719
	22.0873	31.7324			35.6789	44.1135
	44.2852	31.5761			35.6141	43.9899
	45.6721	31.5624			13.195	43.8462
	19.5089	31.2883			23.5496	43.5626
	37.1196	31.1871			29.2667	43.1559
	25.5456	31.1426			9.23113	41.3122
	28.089	30.7838			21.9848	40.7247
	24.2592	30.5556			38.3715	40.0479
	33.87	30.4343			36.164	39.879
	43.8527	30.4065			10.8522	39.2434
	49.4142	29.8693			24.4586	39.1187
	36.0914	29.7453			39.0383	38.9081
	40.2736	29.6934			16.0498	38.8252
	36.3853	29.3001			25.9275	38.1897
	21.4874	29.2257			19.2489	38.0089
	55.8877	29.033			21.2513	37.3709
	101.134	28.7971			44.562	36.1321
	32.2845	28.4401			36.871	34.5689
	42.3189	28.1835			29.8082	34.4847
	30.863	27.9202			39.2822	33.7376
	27.9923	27.8602			22.6739	33.426
	26.6604	26.8995			25.5782	31.8102
	30.6288	26.8359			15.5133	29.3607
	30.4962	26.8118			19.4015	29.0133
	33.7872	26.4967			47.7533	27.7263
	146.841	26.3839			34.4974	27.2393
	29.5802	26.1103			25.4058	26.8166
	31.7918	25.8866			17.5264	26.3246
	33.3141	25.8761			12.5975	26.1375
	17.9025	25.6364			16.2015	26.0236
	46.2432	25.5492			9.82881	25.7337
	22.7184	25.3941			13.3278	25.3912
	29.1427	25.3521			32.7441	25.0994
	28.6606	25.1388			9.10052	23.3913
	34.9525	24.9322			31.4944	23.1379
	27.1226	24.7501			15.1835	22.9494
	23.3499	24.7123			14.8315	22.9372
	21.2781	24.3902			17.8989	22.7147
	22.7895	24.0514			5.81068	22.3523
	16.7308	23.9345			10.8144	20.7545
	26.0722	23.7729			28.2332	20.2604
	17.3671	23.5015			37.087	19.2369
	17.054	23.3765			16.5956	18.9749
	25.3495	23.2617			16.0616	18.4684
	24.3895	22.6562			1.70813	18.1671
	20.8997	22.627			24.9964	17.9868
	31.6981	22.4925			29.9139	17.8207
	26.9892	21.8231			21.1917	15.8732
	19.3414	21.8218			4.94032	14.4572
	50.5667	21.6635			14.6042	13.0911
	45.8436	21.3626			20.4756	12.6816
	24.1048	21.3606			49.7711	12.5356
	27.4529	20.7642			30.321	11.0463
	18.1429	20.7125			19.0501	7.49375
	14.5591	20.384			21.411	6.31638
	23.0799	20.2067			27.2446	5.27078
	21.1118	19.6606			16.0705	4.83333
	19.4636	18.885			30.0576	4.76617
	25.0488	18.5391
	25.125	17.9136
	21.0466	17.8416
	18.7304	17.8174
	19.6485	17.7739
	14.9282	17.7111
	30.6018	17.592
	17.4776	17.2123
	25.3505	16.9101
	17.9988	16.9077
	21.5714	16.7984
	18.7313	16.7511
	19.8408	16.7335
	22.9408	16.5975
	25.0958	16.289
	32.6638	15.5857
	32.231	14.9749
	31.1141	14.7742
	21.1945	13.9173
	18.2078	13.8554
	33.5223	13.233
	11.9067	12.2292
	16.1686	11.5122
	17.7751	11.4373
	17.9934	11.0489
	16.5817	10.7222
	15.225	10.1291
	13.6018	10.0737
	11.1766	9.41299
	10.5864	9.22389
	13.6622	9.11159
	14.5015	8.71277
	12.6881	7.32024
	16.8911	7.25662
	12.9278	6.49446
	9.94271	6.29715
	10.1873	5.8855
