# Supplementary material for: A New Generation of FRET Sensors for Robust Measurement of Gαi1, Gαi2 and Gαi3 Activation Kinetics in Single Cells
Source: PLoS One. 2016 Jan 22;11(1):e0146789. doi: 10.1371/journal.pone.0146789 (PMC4723041; doi:10.1371/journal.pone.0146789)
Supplement: S1 Data — (ZIP) [file pone.0146789.s001.zip › vanUnen_Gai-Data_PLoSOne/Figure_02/Figure_02.xlsx]

## Sheet: Gai1-sensor_HeLa_a2a_endogenous
#Ratio values are calculated from background substracted and bleedthrough corrected (55%, see methods) YFP images, and background substracted CFP images (Ratio = YFP/CFP)
#Blue values were excluded from the average traces, due to pipetting artifacts or debris floating across the imaging field (based on manual inspection of the raw images)
			Individual ratio time traces of the Gai1-sensor for endogenous a2A-receptor activation in HeLa cells.
	Time (s)																																																Time (s)
	0		1.00148	0.997061	0.996835	0.997913	0.99467	0.995947	0.991591	0.996926	1.00006	1.00325	1.00329	1.0099	0.992668	1.00832	1.0025	1.01648	0.975089	0.997392	0.987285	0.991199	1.00397	0.999452	0.978344	0.976459	1.00311	0.990977	1.00438	0.981134	0.993766	0.996256	0.987084	1.00121	1.00176	1.00522	0.998428	1.00321	0.995524	0.998176	0.99749	0.995513	0.998832	0.991392	1.00538	0.997736			0
	2		1.00528	1.00062	0.990677	0.99138	0.997954	1.0049	0.998416	0.997485	1.00524	0.994309	1.00291	0.99062	0.992139	1.0051	0.993102	0.987595	1.00705	0.98872	0.987831	1.00932	1.00467	1.00695	0.998439	0.989093	1.00758	0.991787	0.993524	1.00358	0.994065	0.995197	0.993024	0.99839	0.998767	1.001	0.998359	1.00314	0.997981	1.00002	0.989854	0.994317	1.00234	0.988084	1.00093	0.992792			2
	4		0.998774	0.998837	0.995962	1.01717	0.994626	0.99975	1.00151	0.991922	0.997522	0.996235	1.00201	1.00608	1.00415	1.00806	0.995619	0.999644	0.997315	1.00657	0.993294	1.01208	1.0016	0.998412	1.00692	1.00733	0.99745	1.00552	0.999715	0.985869	0.995262	0.99709	0.996091	0.996292	0.997605	0.993641	0.997215	0.991183	0.999599	0.999892	0.99771	1.00323	1.00124	1.01024	1.00482	1.00237			4
	6		1.00144	0.998644	1.00122	1.00029	0.997221	1.01061	1.00091	1.00375	1.00754	0.992115	0.99416	0.99239	0.992416	0.990283	0.996436	0.989199	1.0131	0.994397	0.994457	1.01167	1.00507	1.00367	1.00039	1.00856	0.991101	1.00836	1.00639	1.01278	0.998753	0.993902	0.997073	0.999844	0.999197	0.997214	1.00139	0.996371	1.00375	1.00311	1.00014	1.00591	1.00632	0.998852	1.00512	1.00072			6
	8		0.995837	0.999172	0.994877	0.997203	0.99736	1.00021	1.00535	0.999534	0.99421	1.0019	0.998141	1.01162	1.01493	1.01313	0.997972	1.00913	1.00075	0.991239	1.00706	0.994587	1.00095	1.00352	1.00009	1.00697	0.996056	0.989776	1.00149	0.995733	1.00395	0.999563	0.999079	1.0034	1.0034	1.00117	0.999135	0.997001	1.00236	1.00159	1.00517	1.00909	1.00454	1.01099	1.00423	0.99498			8
	10		0.998663	0.994573	0.990085	1.00337	0.998165	0.990427	0.993668	0.996158	1.00461	1.00575	1.00062	1.00389	1.00111	1.00912	1.01386	0.990048	0.993795	0.99737	1.0049	1.01087	1.00488	1.00775	1.02656	1.01658	1.00772	0.999869	0.994236	0.989356	0.999594	1.00549	1.0004	0.997845	0.997353	0.992803	0.988753	0.988144	1.00015	0.996523	0.993696	0.998943	1.00164	1.00298	1.00269	1.00067			10
	12		1.0001	1.00389	0.99531	0.998484	1.00004	1.01207	1.00196	1.00014	1.00462	1.00395	0.997968	1.00308	1.00267	0.995656	1.00133	0.99713	1.00559	0.993864	1.00466	0.997093	1.00221	0.99535	0.990669	0.99497	0.996677	0.99674	0.995724	0.996867	0.996312	1.0001	0.996979	0.997893	0.996872	1.00252	1.00059	1.0037	1.00255	1.00167	1.00673	1.00556	0.99996	1.00611	0.990658	0.997307			12
	14		0.996156	0.99643	1.0055	1.01083	0.996132	0.989821	0.993603	0.999478	0.995394	1.00265	0.994296	0.996936	0.998196	0.994363	1.00172	0.994174	1.02015	1.01999	0.986683	0.9938	0.991733	0.979323	1.0021	1.00721	1.00734	1.00157	0.99543	1.00067	1.00245	0.998131	0.998042	1.00019	0.998547	0.992576	1.00079	0.996371	0.999274	0.998813	0.993847	0.993743	1.00154	0.990093	0.99733	0.998467			14
	16		1.00042	1.00435	1.01624	0.999236	0.997976	0.995588	0.999074	1.00097	0.9991	1.00079	1.00231	1.00261	1.00689	0.989456	0.998858	0.997111	1.02104	0.999652	0.968376	0.991274	0.992121	0.988432	1.00251	1.00877	1.00874	1.00236	0.997826	1.02355	0.999292	1.00477	1.00265	1.0024	1.00389	1.0048	1.00897	1.00425	1.00191	1.0021	0.99843	0.998568	0.99374	1.00812	0.99444	0.996026			16
	18		1.00414	0.995049	0.997219	0.990422	1.00337	1.00814	1.00145	0.999912	0.998574	1.00536	1.00699	1.00869	1.0136	1.01829	0.994808	1.00911	1.00022	0.999583	1.01892	1.00357	1.00322	1.01523	1.00864	1.00518	1.00245	0.999233	1.00943	0.992878	1.00317	1.00068	1.00612	0.998798	1.00237	1.00267	1.00071	1.00102	1.00214	0.99916	1.00072	0.998641	1.00513	0.994571	0.994248	0.998613			18
	20		0.99692	1.00338	0.997343	0.996585	1.00226	0.996174	1.0058	0.997731	0.994896	0.99678	1.00088	0.997696	0.996371	0.995443	1.01081	1.00337	0.987238	1.0048	1.0016	0.996327	1.01942	1.00555	1.0129	1.00429	0.991818	1.00521	0.99986	1.00859	1.00282	1.00021	1.00205	0.997221	0.999315	0.997228	0.996932	1.00183	1.00195	1.00024	1.00658	1.00046	0.995562	0.999849	0.997272	1.00601			20
	22		1.00146	1.00065	1.00537	1.00444	1.00686	1.00011	1.00432	1.01016	1.00314	1.00345	0.996304	1.00354	0.992454	0.989358	1.00124	1.00371	1.00539	0.996689	1.01186	1.00987	1.02137	0.989925	0.988599	1.0128	0.995493	1.0056	1.00941	1.00429	1.00659	1.01033	1.01013	1.00542	1.00221	1.01174	1.0054	1.00796	1.00035	1.00238	1.00546	1.00653	0.999792	1.0064	1.00166	1.00202			22
	24		0.999465	1.00079	1.00744	1.00083	1.00419	0.998298	1.00516	1.00214	0.989239	0.998081	0.997314	0.989919	0.988534	0.989068	0.994471	1.00213	0.965584	0.990782	1.02216	0.991867	0.956388	1.00492	1.00294	1.01331	1.0026	0.997355	0.98961	0.989698	1.00388	0.999959	1.00546	0.999742	1.00037	0.998696	1.00576	1.0028	0.995755	0.997672	1.0003	0.994381	0.994198	0.998428	1.00192	1.01227			24
	26		0.999865	1.00662	1.0063	0.992071	1.0093	0.998168	0.997468	1.00388	1.00604	0.995461	1.0029	0.983465	1.00428	0.994923	0.997541	1.00156	1.0086	1.01918	1.01143	0.987042	0.994321	1.00175	0.981501	0.94953	0.992061	1.00581	1.00321	1.01581	1.00012	0.998386	1.00595	1.0014	0.998366	0.998813	0.997583	1.00321	0.996734	0.99867	1.00397	0.995212	0.995177	0.994172	0.999117	1.00011			26
	28		1.00011	0.999044	0.998588	0.997753	1.00762	1.00427	1.00893	0.999127	0.999742	1.00296	1.00143	0.996874	0.99558	1.00152	0.997582	1.00551	0.979949	1.01243	1.03174	1.0006	0.995517	1.01239	1.00994	1.02165	0.987038	1.01155	1.0209	1.01795	0.984233	1.00197	0.986661	1.00058	0.996367	0.998553	1.00187	1.00458	1.00237	1.00576	1.0006	1.00445	1.00419	1.0121	1.00214	1.0034			28
	30		1.00762	1.00422	0.996225	1.01716	1.01062	0.998976	1.00713	0.998951	1.00555	1.00602	0.99838	1.01041	1.00866	0.989361	1.02111	1.00945	0.991878	0.999515	1.01627	1.00083	0.996716	1.00355	1.00392	0.996262	0.996188	1.00764	1.01049	0.99497	1.00568	1.00137	1.01634	0.998959	0.998975	0.999555	1.0045	0.998563	0.999925	0.99738	0.999532	0.994647	0.998803	0.999425	1.002	1.00426			30
	32		1.00531	0.995675	0.989022	0.999435	1.0082	0.985169	1.00061	0.997142	0.99654	0.977265	0.987638	0.913708	0.973831	0.984619	1.00928	1.0118	1.01023	0.990693	0.993663	0.993657	0.98932	1.00098	1.01304	1.01101	0.992737	1.00302	1.00972	0.997692	0.995891	1.00323	1.00423	0.993004	0.992624	0.992709	1.00117	0.991348	0.999417	0.999863	1.00161	0.997707	0.992129	0.99687	1.00429	1.00337			32
	34		1.00696	1.00253	0.993662	1.009	1.00873	0.99212	1.00633	0.995446	0.988942	0.966068	0.968544	0.966094	0.915151	0.915752	1.00514	1.00185	1.03442	1.00136	1.03561	1.00915	1.03561	1.02048	1.05637	1.03796	0.993079	1.01223	1.00447	1.00207	0.996583	1.00991	1.01551	0.99936	0.999683	0.996133	1.00769	0.997264	1.00098	1.00197	1.00409	0.9958	0.987561	1.0051	0.999338	0.99854			34
	36		1.01234	0.996759	0.999824	0.997659	1.01494	1.04354	0.999435	0.984815	0.959891	0.924903	0.939286	0.897411	0.864883	0.878779	0.999151	0.970995	0.97814	0.976864	1.01338	0.971121	0.957735	0.978674	1.01765	0.992953	0.995524	0.968631	0.975574	0.976729	0.977972	0.993658	1.00692	0.995041	0.99433	0.976842	0.998218	0.990302	0.999918	1.00763	1.00732	0.998707	1.00418	1.00982	1.00669	1.00973			36
	38		0.969635	0.898799	0.901549	0.871987	1.01786	1.07435	1.01611	0.97195	0.928005	0.915899	0.936814	0.895543	0.842824	0.868919	0.980135	0.923809	0.968331	0.991421	1.03745	0.979906	0.975792	0.980013	1.00768	0.991021	0.977545	0.931442	0.952214	0.954383	0.965393	0.988914	0.992097	0.984174	0.978553	0.970986	0.994605	0.983074	0.998568	0.998971	0.99803	1.0001	1.00029	1.0024	1.0036	1.0168			38
	40		0.947128	0.905413	0.923062	0.912982	0.991131	0.994887	0.929521	0.964709	0.912885	0.896442	0.92566	0.9004	0.83991	0.85613	0.961141	0.889525	0.978688	0.949838	0.98414	0.950266	0.921154	0.957162	0.983093	0.980271	0.953697	0.925053	0.943517	0.979094	0.973547	0.982433	1.00219	0.976242	0.968022	0.961818	0.985276	0.977872	0.996419	1.00003	0.993575	1.00012	1.00692	1.01631	0.969764	0.977437			40
	42		0.955064	0.909424	0.921649	0.909618	0.978196	0.993506	0.92292	0.959578	0.900121	0.899651	0.937929	0.899956	0.833428	0.856535	0.958955	0.895971	0.940838	0.938131	0.960885	0.939748	0.911806	0.946483	0.992028	0.974625	0.952463	0.898543	0.948452	0.975179	0.9622	0.980781	0.97703	0.965453	0.958565	0.951324	0.984301	0.974295	1.02042	1.00334	0.973692	1.06763	0.999868	1.312602*	0.957738	0.974017			42
	44		0.962557	0.906996	0.917296	0.901887	0.973187	0.980712	0.912332	0.950105	0.89663	0.881572	0.92067	0.875673	0.825999	0.844379	0.952132	0.885926	0.915996	0.956817	0.989855	0.941133	0.911052	0.953811	0.987472	0.97145	0.93764	0.868237	0.912404	0.931624	0.956128	0.974997	0.974719	0.959407	0.957704	0.94542	0.981589	0.966827	1.0028	0.999686	0.969731	0.991141	0.975084	1.05941	0.958786	0.972998			44
	46		0.966634	0.914203	0.944269	0.917073	0.965328	0.981119	0.892598	0.956511	0.903721	0.879758	0.911013	0.870038	0.822924	0.84758	0.942244	0.869481	0.890108	0.934756	0.953729	0.930341	0.887253	0.945975	0.972012	0.960993	0.925038	0.866354	0.912151	0.907632	0.95174	0.96777	0.97427	0.955898	0.949737	0.944295	0.976045	0.964438	0.980076	0.979238	0.930802	0.950574	0.969511	0.985052	0.953406	0.969433			46
	48		0.969945	0.92418	0.948187	0.937149	0.962703	0.974335	0.878611	0.947367	0.894377	0.871869	0.903354	0.876058	0.815947	0.83115	0.939641	0.868717	0.911652	0.93685	0.970475	0.940505	0.917647	0.948688	0.966064	0.951019	0.926984	0.865371	0.898884	0.878603	0.952548	0.978234	0.974358	0.953868	0.945683	0.936214	0.979449	0.963842	0.97802	0.971674	0.913055	0.953461	0.970229	0.98021	0.942898	0.969059			48
	50		0.971443	0.922685	0.931366	0.930254	0.965488	0.990052	0.883686	0.947393	0.889378	0.880652	0.910259	0.878433	0.833561	0.857598	0.949771	0.876887	0.91226	0.924259	0.940945	0.919235	0.900725	0.926939	0.978185	0.955252	0.920112	0.847947	0.880746	0.869671	0.949531	0.973682	0.975989	0.949474	0.943949	0.939522	0.982739	0.964758	0.967921	0.968125	0.910332	0.949704	0.962648	0.971997	0.941341	0.965895			50
	52		0.963289	0.930243	0.935582	0.933107	0.964179	0.993448	0.882752	0.940693	0.886578	0.874349	0.903196	0.868037	0.825374	0.83987	0.948183	0.874388	0.944869	0.933078	0.982979	0.917938	0.900301	0.941296	0.973268	0.946364	0.920893	0.850886	0.893023	0.868872	0.951247	0.972482	0.974231	0.949722	0.943347	0.934611	0.982265	0.958555	0.965956	0.965199	0.90034	0.937214	0.961239	0.959799	0.947707	0.970158			52
	54		0.973031	0.924404	0.94843	0.941413	0.961456	0.980128	0.874275	0.945852	0.891511	0.874913	0.897438	0.885043	0.824659	0.8378	0.948879	0.886467	0.909303	0.943494	0.97446	0.934435	0.90858	0.941602	0.980015	0.951291	0.921199	0.853801	0.892532	0.871575	0.946741	0.976235	0.967896	0.950172	0.939214	0.933652	0.984124	0.96081	0.96294	0.965459	0.900643	0.931362	0.956464	0.961802	0.942406	0.963998			54
	56		0.958603	0.922411	0.932404	0.937119	0.961073	0.984851	0.874428	0.943524	0.886772	0.873715	0.900098	0.87115	0.823972	0.830338	0.949603	0.875153	0.944844	0.942526	0.959762	0.914883	0.893844	0.926362	0.986187	0.958112	0.909549	0.855028	0.891725	0.901657	0.950943	0.976947	0.970896	0.949929	0.943264	0.933125	0.976	0.953432	0.966165	0.965987	0.901854	0.937326	0.957417	0.970836	0.940323	0.962867			56
	58		0.963383	0.933592	0.961562	0.946351	0.962329	0.987289	0.874247	0.944157	0.888394	0.878587	0.896805	0.867254	0.82573	0.842734	0.941506	0.87081	0.930011	0.948647	0.952447	0.910602	0.894925	0.918711	0.988988	0.951616	0.922186	0.845187	0.891521	0.884509	0.950417	0.976184	0.968167	0.947958	0.937972	0.927628	0.98069	0.953939	0.956323	0.963338	0.89472	0.930897	0.952039	0.948372	0.935929	0.964017			58
	60		0.958682	0.928847	0.950756	0.941967	0.958442	0.985005	0.874383	0.940816	0.891178	0.876864	0.899299	0.874032	0.825372	0.82954	0.944044	0.868466	0.950747	0.946711	0.951395	0.916449	0.894682	0.935706	0.981965	0.954631	0.916903	0.848468	0.892217	0.91576	0.94486	0.973272	0.968761	0.945526	0.937848	0.928605	0.978596	0.956977	0.961162	0.959909	0.892277	0.933359	0.949438	0.956027	0.93947	0.969125			60
	62		0.962052	0.927639	0.942872	0.938214	0.958135	0.984673	0.871323	0.942919	0.888943	0.879937	0.900353	0.876834	0.829661	0.844196	0.941127	0.869857	0.918799	0.943597	0.954489	0.918893	0.898373	0.925858	0.962284	0.947939	0.916289	0.860631	0.884292	0.921343	0.946087	0.969532	0.96868	0.945084	0.938164	0.92921	0.983593	0.961048	0.958423	0.958505	0.885018	0.927938	0.947261	0.947484	0.93833	0.971991			62
	64		0.948261	0.927422	0.941484	0.936947	0.956057	0.993919	0.870702	0.941184	0.884081	0.878848	0.904892	0.8806	0.825608	0.838732	0.948612	0.883453	0.929734	0.942423	0.964	0.919305	0.911999	0.920608	0.976801	0.960652	0.910661	0.859493	0.90238	0.897224	0.949082	0.973884	0.966732	0.944349	0.935033	0.926005	0.97556	0.953279	0.963622	0.96634	0.895797	0.936908	0.950241	0.964358	0.937555	0.961511			64
	66		0.951913	0.92098	0.944433	0.934761	0.958588	0.987867	0.875081	0.942861	0.895242	0.877382	0.895943	0.875319	0.825975	0.837214	0.940228	0.873016	0.910929	0.940399	0.993585	0.924566	0.899006	0.924179	0.98844	0.952754	0.910074	0.868206	0.897371	0.946937	0.942235	0.969736	0.970804	0.944691	0.934396	0.924801	0.974113	0.960767	0.961056	0.96225	0.894222	0.929928	0.948757	0.942391	0.932536	0.962725			66
	68		0.950369	0.921616	0.94152	0.944315	0.95461	0.985791	0.872272	0.94698	0.889358	0.887617	0.899275	0.884329	0.837687	0.832992	0.939171	0.87112	0.927644	0.926941	0.960706	0.920476	0.904283	0.929026	0.975799	0.946966	0.911071	0.850553	0.888775	0.901483	0.94487	0.971081	0.970115	0.943171	0.93245	0.928317	0.975018	0.96014	0.961065	0.964596	0.886319	0.929951	0.943958	0.956979	0.938419	0.964056			68
	70		0.947102	0.929991	0.944776	0.941749	0.955929	0.975726	0.863559	0.94276	0.894881	0.879559	0.901571	0.873459	0.829374	0.843221	0.945782	0.873714	0.934484	0.932379	0.95561	0.903239	0.897708	0.936185	0.972033	0.942925	0.90192	0.860983	0.908428	0.926629	0.947365	0.974686	0.973663	0.917688	0.912229	0.908979	0.976996	0.878999	0.956889	0.960008	0.889167	0.925951	0.944623	0.957926	0.932852	0.960337			70
	72		0.941935	0.918612	0.94223	0.931798	0.958704	0.979336	0.877325	0.943278	0.879441	0.884921	0.904892	0.867052	0.829954	0.849758	0.949916	0.869349	0.919054	0.932973	0.962663	0.907327	0.895949	0.911201	0.9921	0.956312	0.90809	0.856167	0.890828	0.921045	0.94902	0.973465	0.970072	0.914125	0.911052	0.908117	0.973166	0.877057	0.957467	0.960707	0.881013	0.928503	0.945765	0.946924	0.937739	0.964106			72
	74		0.946489	0.921815	0.946855	0.936971	0.956367	0.980017	0.87408	0.941385	0.887838	0.880499	0.891743	0.867961	0.822064	0.835452	0.954703	0.879611	0.938624	0.928239	0.968235	0.913353	0.890265	0.923461	0.979578	0.946367	0.912667	0.85145	0.90139	0.924498	0.944704	0.973688	0.97336	0.912309	0.908346	0.907388	0.973066	0.878944	0.950787	0.955698	0.887259	0.917312	0.940675	0.929893	0.935041	0.962725			74
	76		0.941149	0.920725	0.947896	0.938669	0.959618	0.983995	0.866148	0.942449	0.887443	0.8761	0.90135	0.874505	0.822604	0.83387	0.950029	0.886402	0.922373	0.944686	0.9944	0.903912	0.901689	0.921388	0.969418	0.954563	0.906485	0.861165	0.908562	0.911902	0.941604	0.970511	0.972591	0.918591	0.912521	0.91907	0.973905	0.884762	0.955733	0.960904	0.890141	0.927375	0.939119	0.948246	0.936863	0.967906			76
	78		0.93862	0.931179	0.935619	0.939389	0.956372	0.982343	0.874068	0.943937	0.888724	0.882438	0.902977	0.871623	0.822848	0.851033	0.952171	0.878728	0.905064	0.943309	0.971306	0.907693	0.903109	0.928318	0.971511	0.949895	0.907026	0.860036	0.907143	0.940612	0.94454	0.97563	0.979729	0.912331	0.908805	0.906236	0.974806	0.873892	0.955312	0.964468	0.889237	0.922372	0.939669	0.946312	0.935929	0.966366			78
	80		0.946231	0.931171	0.9557	0.939542	0.957706	0.976566	0.858397	0.945444	0.891862	0.882076	0.897728	0.872028	0.831973	0.851774	0.952415	0.873714	0.916275	0.944032	0.952375	0.904143	0.887335	0.912893	0.9764	0.962985	0.902776	0.852857	0.891671	0.92117	0.939892	0.971568	0.970851	0.912672	0.905888	0.903829	0.967159	0.869549	0.952864	0.959202	0.890493	0.923075	0.941747	0.936353	0.93416	0.959453			80
	82		0.944068	0.926271	0.954159	0.940765	0.959895	0.979345	0.873462	0.943324	0.888232	0.880652	0.898883	0.873307	0.821239	0.834785	0.951168	0.871044	0.906707	0.940033	0.966031	0.915855	0.90218	0.93014	0.972842	0.95072	0.902014	0.854749	0.890177	0.926268	0.941927	0.970224	0.96988	0.7545335*	0.7955139*	0.7916766*	0.8104473*	0.818544	0.957178	0.965158	0.894263	0.92909	0.94008	0.950085	0.934167	0.965818			82
	84		0.946928	0.927919	0.941719	0.944652	0.953968	0.96861	0.864229	0.943553	0.889257	0.88346	0.899305	0.868516	0.818356	0.834179	0.944671	0.875329	0.932681	0.908844	0.931636	0.91413	0.90897	0.929471	0.983989	0.961288	0.910554	0.866695	0.899937	0.925832	0.941814	0.97952	0.971437	1.023483*	0.9864129*	0.9819769*	1.095403*	0.834437	0.95545	0.961723	0.895096	0.929096	0.938642	0.946312	0.931875	0.967498			84
	86		0.936559	0.92846	0.953469	0.934912	0.959217	0.980472	0.875789	0.944067	0.8905	0.884882	0.898074	0.885125	0.828068	0.837603	0.954933	0.873577	0.918041	0.953161	0.968336	0.90806	0.891431	0.918498	0.97254	0.942831	0.91156	0.870279	0.907822	0.946839	0.945832	0.974181	0.972291	0.917302	0.904087	0.904457	0.963938	0.91646	0.95394	0.960283	0.89201	0.927142	0.935428	0.949564	0.9365	0.964803			86
	88		0.93709	0.922888	0.934351	0.949039	0.957922	0.981254	0.869896	0.944152	0.892046	0.885801	0.902253	0.9007	0.822305	0.850452	0.951268	0.876344	0.928227	0.951747	0.954515	0.913795	0.889352	0.927164	0.96562	0.950947	0.910635	0.867643	0.908631	0.931801	0.938245	0.970445	0.965736	0.924635	0.91623	0.911131	0.966024	0.940819	0.952048	0.960647	0.893755	0.925667	0.940845	0.939235	0.936036	0.960109			88
	90		0.941715	0.926464	0.951151	0.943021	0.962549	0.986969	0.876467	0.945264	0.893354	0.877272	0.900277	0.873391	0.819323	0.835406	0.953885	0.874033	0.904379	0.940095	0.957474	0.90122	0.894079	0.917355	0.967731	0.955482	0.907817	0.870008	0.912647	0.944886	0.936071	0.971583	0.971396	0.922315	0.920899	0.908124	0.963279	0.94656	0.951653	0.960661	0.897184	0.924218	0.934945	0.938025	0.9342	0.95904			90
	92		0.940204	0.925469	0.936076	0.933983	0.961399	0.982403	0.871773	0.944724	0.891563	0.883382	0.902042	0.890987	0.830534	0.848497	0.952565	0.879762	0.91276	0.956218	0.967936	0.913577	0.896488	0.924514	0.966908	0.938348	0.909945	0.874039	0.917647	0.961946	0.937936	0.972731	0.967866	0.922474	0.91818	0.910483	0.962272	0.942409	0.95435	0.960813	0.895813	0.926542	0.936669	0.951647	0.929933	0.957549			92
	94		0.931577	0.926134	0.941698	0.940734	0.956573	0.988064	0.870289	0.94994	0.895635	0.883018	0.898455	0.884886	0.818979	0.83688	0.955695	0.886402	0.907531	0.943515	0.949273	0.910705	0.891701	0.924755	0.989203	0.966755	0.911479	0.86083	0.909953	0.944374	0.938276	0.972952	0.966872	0.924009	0.919257	0.912842	0.961518	0.943566	0.950638	0.961277	0.897291	0.923691	0.933659	0.945156	0.937078	0.962939			94
	96		0.933021	0.926625	0.947683	0.948788	0.961836	0.975503	0.869543	0.94621	0.888632	0.882846	0.904371	0.876224	0.826353	0.851357	0.955442	0.872625	0.915337	0.955118	0.975457	0.905552	0.902338	0.9203	0.970716	0.946288	0.905975	0.872271	0.897387	0.954691	0.938276	0.970264	0.965455	0.919566	0.915342	0.907568	0.963867	0.944835	0.949373	0.958625	0.894329	0.919091	0.937837	0.941182	0.932368	0.959592			96
	98		0.933496	0.927263	0.945858	0.946393	0.962285	0.991806	0.874159	0.946498	0.886991	0.876384	0.908211	0.867637	0.812808	0.820952	0.952786	0.870424	0.921491	0.949772	0.9555	0.91005	0.893373	0.927175	0.97304	0.969008	0.906338	0.854222	0.912213	0.94362	0.937935	0.970896	0.974828	0.918949	0.917916	0.905637	0.964536	0.935632	0.952171	0.959964	0.89409	0.92398	0.932697	0.944065	0.931103	0.962585			98
	100		0.930288	0.934671	0.94951	0.939095	0.960139	0.971956	0.873583	0.94848	0.892287	0.884965	0.898451	0.872584	0.821365	0.853071	0.943022	0.856321	0.89162	0.942526	0.974183	0.917609	0.90527	0.93932	0.979956	0.956302	0.901871	0.866169	0.912979	0.953324	0.936391	0.966908	0.970079	0.919831	0.91772	0.902003	0.95714	0.937767	0.944813	0.957909	0.891396	0.925809	0.934449	0.9433	0.933293	0.959922			100
	102		0.931206	0.919673	0.943721	0.938507	0.954751	0.989477	0.871193	0.953608	0.895587	0.889193	0.905337	0.894009	0.836053	0.847443	0.953165	0.872441	0.926833	0.921824	0.954502	0.905644	0.886579	0.922824	0.961051	0.938731	0.894716	0.864636	0.915953	0.948443	0.939515	0.972899	0.975854	0.918452	0.912095	0.900983	0.958345	0.93164	0.947211	0.957751	0.895271	0.916897	0.930503	0.932919	0.931797	0.961255			102
	104		0.929989	0.925989	0.948336	0.942573	0.966684	0.986489	0.876406	0.954177	0.896694	0.883321	0.897087	0.881313	0.818001	0.822635	0.954587	0.87827	0.924036	0.948149	0.973325	0.912267	0.893246	0.925837	0.967477	0.962212	0.894624	0.866702	0.898698	0.95235	0.937966	0.970509	0.970181	0.919229	0.913849	0.910022	0.962778	0.943928	0.947958	0.955042	0.89409	0.924662	0.92974	0.939906	0.930247	0.959119			104
	106		0.934133	0.926859	0.949123	0.931103	0.963297	0.982327	0.865924	0.950886	0.892987	0.883914	0.901832	0.888494	0.822786	0.828781	0.955536	0.873912	0.932953	0.936654	0.968075	0.913577	0.902206	0.918667	0.966317	0.940576	0.901091	0.867053	0.914884	0.92445	0.941316	0.973514	0.975983	0.920969	0.917615	0.909135	0.963906	0.945754	0.949803	0.957464	0.899411	0.925511	0.929983	0.941949	0.930607	0.962826			106
	108		0.930681	0.924849	0.944858	0.939374	0.962461	0.982034	0.872699	0.948428	0.888115	0.886299	0.909906	0.898918	0.826254	0.852215	0.95731	0.875192	0.932813	0.935653	0.94716	0.909783	0.886172	0.929298	0.972641	0.942655	0.897001	0.858886	0.906881	0.945055	0.940012	0.970429	0.970476	0.917308	0.913428	0.90902	0.962151	0.947561	0.943603	0.955787	0.895214	0.920088	0.932425	0.939581	0.929253	0.9606			108
	110		0.931073	0.931007	0.954147	0.93782	0.961986	0.983735	0.867684	0.951793	0.893538	0.888213	0.910134	0.891814	0.829337	0.855959	0.95871	0.882903	0.89711	0.934755	0.961695	0.902586	0.880115	0.919703	0.973686	0.951834	0.906797	0.860354	0.905281	0.951306	0.935314	0.971714	0.971205	0.919177	0.91148	0.902713	0.960442	0.937861	0.948034	0.958538	0.899739	0.923009	0.928743	0.948844	0.929808	0.959911			110
	112		0.928711	0.933618	0.94886	0.950269	0.965923	0.983535	0.870998	0.953999	0.885455	0.882595	0.907137	0.887653	0.81365	0.844805	0.94765	0.873349	0.906707	0.935257	0.9756	0.910069	0.884788	0.935832	0.955157	0.945519	0.893067	0.867731	0.914874	0.966726	0.935064	0.97223	0.971165	0.917045	0.911998	0.900741	0.957321	0.944497	0.943599	0.957139	0.894963	0.928613	0.933668	0.945156	0.931654	0.962847			112
	114		0.928184	0.932039	0.946335	0.947352	0.966936	0.972366	0.874653	0.939959	0.892046	0.881973	0.895321	0.881962	0.807612	0.826225	0.957537	0.872772	0.949805	0.954382	0.966279	0.904551	0.897115	0.926275	0.98858	0.962666	0.904929	0.860691	0.903226	0.963433	0.935109	0.965845	0.968405	0.930177	0.923505	0.913917	0.968437	0.947396	0.946268	0.961184	0.904238	0.93301	0.928892	0.953889	0.929438	0.960565			114
	116		0.931013	0.939169	0.95846	0.944335	0.964791	0.971203	0.873564	0.950592	0.897143	0.881416	0.905488	0.887281	0.817161	0.840271	0.95393	0.872114	0.906012	0.947791	0.962887	0.912599	0.90376	0.931383	0.958594	0.936838	0.906562	0.863812	0.919726	0.963577	0.936957	0.972901	0.969349	0.919736	0.915039	0.909633	0.964227	0.946341	0.945638	0.95986	0.888709	0.921377	0.927174	0.937401	0.928786	0.959427			116
	118		0.936373	0.926146	0.951618	0.93706	0.962668	0.982546	0.874863	0.951399	0.893431	0.880626	0.906829	0.877242	0.817834	0.835255	0.951988	0.869288	0.915747	0.952798	0.951292	0.909264	0.897225	0.933618	0.970591	0.955266	0.893623	0.852592	0.910383	0.946829	0.93705	0.977574	0.972795	0.917698	0.910909	0.907764	0.971451	0.942155	0.943243	0.960486	0.90498	0.916915	0.930623	0.934589	0.930924	0.958107			118
	120		0.924334	0.928632	0.94894	0.94219	0.965555	0.993911	0.869844	0.957524	0.890615	0.884711	0.902224	0.881513	0.823079	0.846043	0.958366	0.871072	0.921334	0.954395	0.961001	0.892094	0.898888	0.929518	0.972047	0.943675	0.899855	0.868056	0.9215	0.948878	0.935609	0.968289	0.965963	0.917117	0.910729	0.91012	0.966943	0.945167	0.942543	0.95596	0.894304	0.923162	0.929809	0.945653	0.925883	0.956116			120
	122		0.92593	0.92769	0.956938	0.93585	0.967731	0.977536	0.870086	0.951065	0.895328	0.883706	0.896591	0.873606	0.809215	0.830523	0.957091	0.87165	0.926698	0.944833	0.980964	0.901462	0.884106	0.926376	0.958418	0.94041	0.891897	0.862719	0.903515	0.952051	0.941535	0.967286	0.965372	0.913735	0.910463	0.903995	0.959085	0.944491	0.943446	0.953996	0.895136	0.91994	0.926394	0.926777	0.922092	0.954275			122
	124		0.937043	0.93514	0.967235	0.945772	0.961997	0.977131	0.864901	0.952309	0.89671	0.890845	0.91115	0.892367	0.820614	0.839052	0.964666	0.880969	0.930306	0.936969	0.960049	0.910356	0.889278	0.931692	0.970337	0.943075	0.906836	0.858038	0.900336	0.950999	0.935787	0.975181	0.973662	0.914201	0.91088	0.904279	0.958829	0.949288	0.940704	0.95604	0.89378	0.924968	0.928789	0.942533	0.928167	0.955437			124
	126		0.922308	0.921872	0.947463	0.935914	0.959739	0.97151	0.870725	0.951171	0.890366	0.8829	0.910627	0.89099	0.822335	0.847378	0.946667	0.886683	0.925897	0.936862	0.957679	0.916903	0.889342	0.935867	0.975417	0.935385	0.892421	0.86184	0.904221	0.967464	0.933587	0.964124	0.967475	0.914887	0.912738	0.903901	0.959572	0.947392	0.941366	0.952594	0.899544	0.920179	0.926042	0.927206	0.931142	0.961217			126
	128		0.924905	0.925449	0.951308	0.936022	0.964307	0.979017	0.866492	0.953164	0.891774	0.883344	0.902786	0.881868	0.812687	0.836656	0.961758	0.871135	0.955496	0.954273	0.97376	0.897171	0.878215	0.924949	0.963421	0.932636	0.899564	0.854233	0.914104	0.954041	0.934459	0.966856	0.967331	0.915119	0.908029	0.903995	0.957399	0.934401	0.942029	0.95756	0.904835	0.92459	0.923395	0.942912	0.924637	0.955116			128
	130		0.931251	0.925981	0.946337	0.933613	0.959491	0.991004	0.871453	0.949908	0.887759	0.891911	0.90723	0.894451	0.82583	0.845846	0.961001	0.872982	0.926782	0.942	0.962185	0.91301	0.895762	0.932807	0.965904	0.937075	0.900587	0.849202	0.902758	0.94342	0.929553	0.968878	0.969934	0.91425	0.908838	0.905249	0.964104	0.950029	0.941566	0.956149	0.898488	0.924115	0.92778	0.941182	0.923639	0.949556			130
	132		0.918279	0.92802	0.9628	0.947338	0.964595	0.974097	0.868427	0.950455	0.88997	0.884869	0.899761	0.862748	0.811678	0.831347	0.947099	0.900461	0.934909	0.950279	0.979124	0.903314	0.902703	0.935291	0.962806	0.947263	0.899427	0.827281	0.892293	0.873711	0.932147	0.972963	0.969273	0.913547	0.908704	0.903665	0.957077	0.939069	0.944422	0.957402	0.899104	0.915998	0.921522	0.933025	0.922668	0.955967			132
	134		0.930401	0.928475	0.945554	0.937502	0.968804	0.97255	0.869234	0.949103	0.894723	0.882951	0.899159	0.886594	0.815017	0.842979	0.960225	0.886083	0.892821	0.959793	0.980991	0.922479	0.935794	0.963132	0.973132	0.943354	0.88476	0.861784	0.91356	0.939177	0.930767	0.967443	0.971596	0.911665	0.908605	0.902365	0.957734	0.943772	0.94164	0.962392	0.898486	0.934879	0.928829	0.946979	0.919719	0.957324			134
	136		0.926454	0.926274	0.946292	0.937729	0.961529	0.984672	0.881138	0.95027	0.894126	0.887233	0.905402	0.893191	0.82565	0.850597	0.960842	0.880046	0.953161	0.939817	0.952593	0.898835	0.88982	0.935347	0.974704	0.95455	0.894704	0.844701	0.911128	0.934592	0.93215	0.964358	0.965851	0.911273	0.904887	0.908613	0.959299	0.944594	0.939531	0.956089	0.901863	0.927627	0.9275	0.950894	0.926019	0.955955			136
	138		0.931199	0.926084	0.943327	0.947713	0.96263	0.980322	0.865925	0.951615	0.889141	0.886276	0.901219	0.878929	0.816699	0.82838	0.96061	0.8908	0.930459	0.952345	0.918046	0.906596	0.894344	0.956868	0.969549	0.951969	0.890378	0.847547	0.901271	0.940943	0.934625	0.971033	0.968192	0.911009	0.9094	0.902555	0.955138	0.938994	0.936138	0.956906	0.906593	0.907147	0.888702	0.934268	0.922825	0.946777			138
	140		0.929028	0.923093	0.948166	0.941075	0.960543	0.974279	0.868616	0.956486	0.887838	0.885023	0.902145	0.87722	0.815674	0.829185	0.959219	0.874334	0.897982	0.933348	0.973278	0.905558	0.880958	0.947414	0.955076	0.929468	0.896388	0.855819	0.908623	0.95327	0.925664	0.966107	0.965703	0.900089	0.89746	0.894502	0.949579	0.940721	0.933547	0.950496	0.895685	0.90678	0.901895	0.924107	0.917303	0.940919			140
	142		0.933223	0.931564	0.95269	0.935805	0.966071	0.98333	0.871518	0.95428	0.890826	0.88782	0.909289	0.8831	0.818689	0.839114	0.965843	0.874652	0.928908	0.947612	0.983285	0.914271	0.892343	0.921024	0.95353	0.936136	0.899212	0.853772	0.892259	0.939503	0.927027	0.967176	0.976335	0.904313	0.898814	0.898742	0.950477	0.937329	0.940393	0.952563	0.899083	0.911223	0.920057	0.941275	0.925909	0.95304			142
	144		0.9371	0.929497	0.958295	0.948055	0.969298	0.98576	0.863187	0.95681	0.887325	0.88964	0.907391	0.892865	0.836105	0.838349	0.970678	0.890675	0.898632	0.942415	0.951569	0.922256	0.889588	0.938825	0.976114	0.950593	0.897276	0.847473	0.90262	0.957722	0.914846	0.965124	0.959034	0.900617	0.895837	0.889791	0.954287	0.936079	0.937797	0.95183	0.89505	0.916069	0.917206	0.933907	0.924592	0.946461			144
	146		0.92818	0.929309	0.945726	0.952972	0.964723	0.987312	0.873271	0.9542	0.8877	0.882979	0.901378	0.868583	0.818312	0.848601	0.953536	0.875491	0.945478	0.948957	0.967827	0.911248	0.901667	0.923329	0.967199	0.950742	0.906725	0.847844	0.901656	0.923251	0.914785	0.959803	0.963085	0.900531	0.896693	0.891598	0.952062	0.930542	0.936397	0.94855	0.896799	0.914994	0.900317	0.924983	0.919874	0.941867			146
	148		0.926226	0.929291	0.947615	0.939619	0.9592	0.961467	0.865528	0.955704	0.890518	0.882855	0.899355	0.877125	0.809255	0.828177	0.962121	0.888574	0.907057	0.957802	1.00308	0.91978	0.884832	0.931326	0.959461	0.952276	0.884475	0.838029	0.895731	0.929992	0.919199	0.963114	0.965304	0.900145	0.894697	0.889096	0.950566	0.936169	0.940203	0.956278	0.90768	0.917373	0.916048	0.936796	0.926215	0.946705			148
	150		0.930589	0.925717	0.951353	0.944707	0.962507	0.980812	0.865021	0.956777	0.897945	0.3726198*	0.3060501*	0.5816206*	0.3041491*	0.4334101*	0.957551	0.870735	0.924567	0.963908	0.993629	0.901703	0.886334	0.928418	0.972743	0.934862	0.890289	0.851783	0.907096	0.94717	0.918131	0.961153	0.970513	0.899897	0.899951	0.897977	0.953065	0.943255	0.935567	0.955665	0.894865	0.917851	0.92709	0.944862	0.927417	0.949646			150
	152		0.930347	0.932011	0.946999	0.938466	0.966263	0.989297	0.871206	0.950064	0.889058	1.473509*	1.484132*	1.273705*	1.439034*	1.119517*	0.963758	0.887051	0.931549	0.940616	0.97463	0.906246	0.877984	0.921935	0.957472	0.949659	0.884227	0.837378	0.890138	0.92642	0.913695	0.963054	0.966342	0.901021	0.901132	0.897456	0.957309	0.937066	0.934546	0.951045	0.907083	0.917156	0.916302	0.934475	0.921899	0.941455			152
	154		0.928385	0.921608	0.954763	0.935075	0.966501	0.975537	0.874555	0.951407	0.893117	0.888889	0.876508	0.916537	0.798712	0.856083	0.965559	0.892681	0.87589	0.94047	0.961452	0.915407	0.886619	0.933183	0.948637	0.941497	0.892544	0.839468	0.896263	0.918375	0.918602	0.963612	0.972612	0.899748	0.897417	0.892428	0.944909	0.932076	0.931806	0.950584	0.898378	0.909073	0.907866	0.928216	0.926712	0.948121			154
	156		0.992442	0.989282	1.034418*	1.013740*	0.965164	0.979402	0.86417	0.946873	0.87318	1.210577*	1.271788*	1.141676*	1.082034*	1.123561*	0.977418	0.906632	0.926593	0.96534	1.00194	0.90359	0.87209	0.914439	0.963426	0.933968	0.891501	0.841879	0.90048	0.953297	0.916304	0.965469	0.970718	0.898213	0.898644	0.892428	0.950549	0.940824	0.934804	0.948798	0.906251	0.914538	0.914544	0.929444	0.926254	0.948574			156
	158		0.938188	0.939322	0.958992	0.938399	0.964409	0.97962	0.862864	0.953889	0.883776	0.880805	0.892436	0.870429	0.807429	0.836714	0.973395	0.87739	0.918279	0.964658	0.990878	0.923536	0.911597	0.930358	0.941827	0.910884	0.892543	0.843601	0.908442	0.921239	0.918685	0.973987	0.975776	0.900295	0.899778	0.893745	0.950716	0.939573	0.933943	0.948562	0.896293	0.917685	0.909882	0.928107	0.920316	0.954716			158
	160		0.939534	0.931156	0.958193	0.945998	0.96257	0.986661	0.855268	0.952736	0.884584	0.881163	0.898566	0.892829	0.821169	0.834876	0.991556	0.921827	0.925641	0.952734	0.967426	0.91886	0.891505	0.930716	0.977913	1.00225	0.882973	0.851906	0.89431	0.947085	0.933048	0.967253	0.986658	0.90611	0.901174	0.903017	0.95135	0.941476	0.92822	0.955737	0.884815	0.922102	0.962737	0.924553	0.922101	0.951397			160
	162		0.92212	0.928165	0.962833	0.938741	0.962951	0.981398	0.867005	0.962113	0.886969	0.900105	0.910569	0.910993	0.843723	0.857842	0.992734	0.912874	0.950776	0.954661	0.95572	0.926925	0.909771	0.938095	0.989106	0.957818	0.882684	0.860253	0.899179	0.932304	0.931606	0.978986	0.990789	0.908118	0.906454	0.909831	0.963657	0.950307	0.924362	0.947915	0.892795	0.913461	0.912795	0.934682	0.926587	0.953483			162
	164		0.926701	0.934176	0.96243	0.929582	0.966198	0.983225	0.873684	0.950552	0.893124	0.898445	0.902027	0.884904	0.833463	0.843221	0.998152	0.921507	0.965205	0.960016	0.992265	0.922098	0.884962	0.946655	0.992889	0.94918	0.895298	0.864064	0.898454	0.917527	0.931533	0.984237	0.985189	0.913271	0.913109	0.91581	0.956831	0.942135	0.925779	0.948813	0.895729	0.911317	0.913088	0.915291	0.93054	0.963852			164
	166		0.943748	0.942525	0.976071	0.943285	0.964699	0.977665	0.877664	0.950876	0.923101	0.903416	0.925591	0.906541	0.837166	0.864938	0.999381	0.934803	0.932408	0.962834	0.987498	0.937771	0.922916	0.950177	0.991267	0.971449	0.890347	0.859908	0.910518	0.950999	0.935014	0.979436	0.99124	0.923846	0.925561	0.934051	0.969071	0.949022	0.925575	0.948006	0.885809	0.910762	0.912154	0.917161	0.93086	0.960078			166
	168		0.941507	0.945333	0.961029	0.939059	0.969375	0.974291	0.875259	0.961083	0.900768	0.910499	0.913805	0.89726	0.852139	0.862637	0.998349	0.940393	0.945304	0.983621	0.995041	0.950433	0.924763	0.967618	0.982641	0.981336	0.897305	0.860847	0.913754	0.952909	0.943161	0.9827	0.990102	0.928951	0.928189	0.93104	0.959767	0.945309	0.921952	0.949355	0.893184	0.909078	0.913704	0.912286	0.941705	0.968061			168
	170		0.945993	0.95273	0.967912	0.955893	0.970445	0.976794	0.876474	0.96079	0.904774	0.91732	0.92417	0.914169	0.85304	0.876809	1.00346	0.952162	0.98091	0.980431	1.00364	0.947464	0.926063	0.95815	0.982491	0.973374	0.887569	0.862923	0.915083	0.935304	0.947244	0.987114	0.997357	0.933754	0.934179	0.940003	0.962107	0.956997	0.92957	0.958403	0.90198	0.922957	0.91502	0.935239	0.940623	0.970946			170
	172		0.963639	0.9558	0.965337	0.958758	0.97419	0.965935	0.880964	0.957388	0.903717	0.928284	0.945262	0.923589	0.874624	0.90568	0.998772	0.958214	0.998171	0.96633	0.991105	0.954098	0.946153	0.97404	0.991901	0.973128	0.884519	0.878183	0.946618	0.969966	0.948533	0.986333	0.993501	0.936587	0.941103	0.949725	0.97004	0.95685	0.92938	0.955319	0.90756	0.922591	0.916257	0.927992	0.949462	0.978224			172
	174		0.963142	0.965896	0.979396	0.966321	0.978634	0.976742	0.893843	0.967509	0.92142	0.940616	0.938493	0.937611	0.883394	0.906997	1.00692	0.95838	0.972168	0.98032	1.02753	0.953881	0.94284	0.96887	0.983243	0.971886	0.889512	0.887415	0.943876	0.988563	0.951162	0.983872	0.986677	0.937659	0.94219	0.94932	0.969768	0.969597	0.936495	0.958889	0.910756	0.925211	0.917961	0.939546	0.956378	0.983099			174
	176		0.964725	0.961112	0.975957	0.97064	0.98435	0.978014	0.897173	0.972609	0.93263	0.942254	0.939091	0.936537	0.896586	0.90979	1.01144	0.980209	0.953423	0.996719	1.00686	0.968289	0.935275	0.970646	1.00936	0.99242	0.900263	0.897895	0.948971	0.995568	0.956185	0.986812	1.00295	0.937137	0.943296	0.948168	0.96792	0.95456	0.93848	0.968276	0.920727	0.930982	0.920048	0.947268	0.96015	0.984565			176
	178		0.970533	0.957885	0.977652	0.95574	0.980884	0.976142	0.907473	0.976001	0.930052	0.956273	0.947585	0.956147	0.900778	0.928943	1.00995	0.976176	0.957943	0.990293	0.983594	0.961798	0.95912	0.98365	0.991374	0.989068	0.892764	0.908912	0.950884	0.992262	0.954444	0.989815	0.993449	0.942642	0.941698	0.951813	0.960073	0.955257	0.940375	0.969086	0.930184	0.938328	0.92853	0.950247	0.959741	0.982756			178
	180		0.971399	0.969011	0.977359	0.968504	0.984914	0.973786	0.909465	0.982058	0.949125	0.953592	0.96364	0.956587	0.907873	0.934569	1.00831	0.996162	0.964015	0.987059	1.00384	0.965773	0.956443	0.973725	0.993842	0.98423	0.901096	0.928747	0.958506	1.01685	0.959248	0.982618	0.996011	0.940821	0.943552	0.95431	0.964445	0.963352	0.941755	0.971437	0.934363	0.941062	0.930721	0.954722	0.960259	0.981952			180
	182		0.97921	0.973194	0.989172	0.971161	0.99317	0.985791	0.924796	0.988115	0.948813	0.963397	0.965173	0.988998	0.931101	0.952272	0.997282	0.974181	0.99624	0.987312	1.00845	0.96852	0.956586	0.969677	0.987513	0.991717	0.903902	0.933442	0.967791	0.991002	0.960334	0.987693	1.00072	0.940576	0.942955	0.954331	0.969954	0.96483	0.940058	0.969363	0.934914	0.937791	0.933917	0.9443	0.965711	0.990768			182
	184		0.979067	0.978538	0.984745	0.974764	0.995025	0.978534	0.932832	0.994506	0.970082	0.965125	0.959189	0.973383	0.927844	0.943749	1.00351	0.978975	0.972302	0.988172	0.989761	0.976129	0.964478	0.977371	0.982718	0.981924	0.906876	0.934895	0.958629	1.00038	0.958206	0.988173	0.993673	0.943217	0.939101	0.946125	0.964112	0.951253	0.944693	0.97427	0.94062	0.950811	0.933402	0.963066	0.966424	0.990983			184
	186		0.979268	0.978257	0.994456	0.972043	0.998072	0.973755	0.943808	0.992144	0.96645	0.977232	0.965948	0.961112	0.9347	0.947262	1.00509	0.985079	1.0172	0.990178	0.985537	0.985805	0.969768	0.990089	0.996598	0.997168	0.912484	0.933718	0.954896	0.998715	0.960772	0.98243	0.995193	0.94167	0.947935	0.962603	0.965442	0.967823	0.949335	0.975761	0.949536	0.961883	0.943627	0.961179	0.965317	0.995096			186
	188		0.975434	0.967631	0.972537	0.961567	0.992523	0.989085	0.949326	0.991683	0.970763	0.985531	0.976921	0.98663	0.946257	0.97125	1.00185	0.972505	0.984286	0.984599	0.980231	0.98	0.968828	0.978439	0.995443	0.981423	0.921214	0.939665	0.962105	1.00559	0.961208	0.987971	0.999499	0.942219	0.944496	0.949606	0.96154	0.960152	0.948668	0.975086	0.960176	0.953042	0.944304	0.951294	0.973246	0.985914			188
	190		0.974764	0.970244	0.983158	0.982155	0.999849	0.982573	0.960713	0.993417	0.976931	0.982712	0.974205	0.983244	0.956981	0.963689	1.00603	0.981825	0.966098	1.00004	0.973991	0.974444	0.966678	0.980209	0.991385	0.986681	0.930232	0.95775	0.970832	1.01004	0.965782	0.988983	0.994569	0.941247	0.946779	0.956912	0.972547	0.970865	0.953202	0.977612	0.970976	0.963913	0.948584	0.975528	0.964032	0.985612			190
	192		0.963587	0.973606	0.982543	0.981873	0.998553	0.987449	0.962132	0.994754	0.983211	0.986499	0.984374	0.963045	0.964464	0.960339	1.00337	0.984696	1.00695	0.996078	0.995383	0.987952	0.967597	0.992144	1.0001	1.00303	0.931398	0.959715	0.972731	1.01555	0.961234	0.992987	0.998002	0.942618	0.942936	0.955808	0.968626	0.960807	0.948631	0.971037	0.962989	0.959363	0.941996	0.966812	0.966504	0.986887			192
	194		0.981138	0.977937	0.994857	0.981995	1.00069	0.994982	0.959732	0.993422	0.980906	0.98964	0.986113	0.994713	0.96671	0.978079	1.00161	0.987536	0.984097	0.990523	1.00297	0.97682	0.968187	0.976521	0.994982	0.997224	0.93755	0.960979	0.963218	1.0062	0.963982	0.995908	1.00266	0.942818	0.943143	0.951135	0.963942	0.962227	0.943754	0.974591	0.968025	0.954785	0.94545	0.954282	0.965443	0.99322			194
	196		0.982454	0.979055	0.990607	0.979383	0.997548	0.980913	0.960926	0.995831	0.988564	0.996362	0.981271	0.992434	0.953042	0.969909	1.00731	0.986738	1.01946	0.983981	0.986892	1.00199	0.968623	0.980612	0.982272	0.990119	0.943634	0.956722	0.948289	1.0005	0.961933	0.989315	0.998739	0.942768	0.948354	0.955964	0.965641	0.971797	0.954027	0.983524	0.96945	0.97307	0.951616	0.984638	0.964847	0.989293			196
	198		0.983768	0.98025	0.985579	0.978217	1.00201	0.984903	0.967483	0.999432	0.983394	0.99118	0.979721	0.983144	0.954719	0.982926	1.00332	0.973653	0.983532	1.00105	1.00205	0.982397	0.978452	0.988814	0.994816	0.985654	0.945539	0.971128	0.964383	1.01151	0.964665	0.990089	0.999199	0.940553	0.943056	0.953302	0.961258	0.960342	0.948744	0.976059	0.978528	0.956816	0.94845	0.960801	0.967081	0.991039			198
	200		0.981998	0.983561	0.991212	0.982131	0.999362	0.994059	0.964001	0.997419	0.980584	0.999152	0.983535	0.994572	0.965582	0.965489	1.00141	0.979778	0.99636	1.00272	0.989202	0.980635	0.952772	0.979713	1.01293	1.00147	0.948092	0.956268	0.965681	1.01092	0.966098	0.98616	0.997786	0.940626	0.945536	0.95933	0.971717	0.974206	0.953544	0.984014	0.982987	0.972035	0.95178	0.990219	0.962212	0.986066			200
	202		0.984327	0.974978	0.998809	0.985233	1.0064	0.988124	0.97518	0.998784	0.981192	1.0018	0.988884	0.989375	0.95877	0.969534	1.01356	0.989651	0.977595	1.00693	0.999222	0.971187	0.964708	0.995172	0.98531	0.983263	0.944582	0.964651	0.966123	1.01347	0.96439	0.987857	0.994732	0.940676	0.942425	0.949461	0.961506	0.954786	0.952791	0.985777	0.984739	0.966737	0.957248	0.979745	0.963286	0.9897			202
	204		0.983819	0.980029	0.991988	0.980683	0.998653	0.974975	0.968055	1.00034	0.986283	0.997249	0.975019	0.988036	0.953	0.964368	1.00608	0.975703	0.983669	0.991545	0.989139	0.981873	0.967072	0.981699	0.983829	0.971747	0.95112	0.966787	0.956172	0.989758	0.964254	0.988402	0.993116	0.939832	0.941841	0.954972	0.966781	0.960248	0.954595	0.978674	0.984098	0.969756	0.951918	0.973428	0.967512	0.987213			204
	206		0.984275	0.970008	0.998641	0.979614	1.00267	0.975646	0.969395	1.00099	0.979825	1.00042	0.996689	0.991748	0.9733	0.972485	1.00899	0.982235	0.999741	0.996018	0.99772	0.984919	0.971119	0.987206	0.994064	0.975148	0.957931	0.964559	0.960693	1.01402	0.964306	0.988178	0.999223	0.94018	0.946355	0.962415	0.970573	0.972676	0.951212	0.982047	0.989309	0.973533	0.96085	0.99183	0.965748	0.982855			206
	208		0.982248	0.976167	0.980432	0.98305	1.00496	0.980025	0.975663	0.997238	0.98408	1.00025	0.986593	0.9827	0.959297	0.982003	1.00313	0.986756	1.0226	0.987077	1.01771	0.973937	0.964408	0.978473	0.976501	0.990492	0.951824	0.970884	0.955586	1.01757	0.963122	0.989121	1.00072	0.939634	0.940003	0.955545	0.959625	0.959508	0.946739	0.979058	0.985784	0.967784	0.953368	0.969759	0.963818	0.986794			208
	210		0.968883	0.974235	0.994653	0.968554	1.00135	0.977103	0.975299	1.00136	0.986492	1.00421	0.996942	1.00054	0.972352	0.982824	1.0082	0.993909	0.997865	0.982981	0.984943	0.986422	0.978649	0.992248	0.996216	0.991105	0.951151	0.968007	0.968829	0.989852	0.962253	0.985275	0.996648	0.942744	0.945916	0.953695	0.966167	0.966059	0.946426	0.978114	0.983603	0.963737	0.955625	0.970457	0.965214	0.989957			210
	212		0.98311	0.980101	1.00186	0.982865	0.999946	0.969636	0.971671	0.997507	0.98379	1.00519	0.978877	0.986806	0.977	0.987069	1.00446	0.986762	0.997865	1.00545	0.990716	0.98468	0.972761	0.991638	0.992496	0.994224	0.955317	0.971726	0.963717	1.0003	0.961899	0.984583	1.00094	0.93958	0.946056	0.960838	0.976733	0.973759	0.949368	0.978538	0.976844	0.958601	0.94934	0.9665	0.964049	0.985103			212
	214		0.973805	0.972246	0.989794	0.980274	1.0028	0.983582	0.97889	1.00297	0.986448	0.99866	0.99313	0.988029	0.96813	0.980196	1.0115	0.990063	0.998319	0.992068	1.00605	0.971417	0.962872	0.985224	0.990474	0.980866	0.959069	0.982832	0.970913	1.03008	0.966012	0.984174	0.999032	0.94197	0.939195	0.948977	0.961675	0.966245	0.952268	0.97322	0.982129	0.961196	0.949306	0.965529	0.965639	0.993165			214
	216		0.97187	0.970531	0.989079	0.982096	1.00874	0.99047	0.9773	0.997595	0.989573	1.00083	0.975108	0.98737	0.95818	0.968242	1.01195	0.982652	1.0302	1.0059	1.01144	0.97456	0.967046	0.989202	0.995986	0.992032	0.956706	0.978743	0.970134	1.01555	0.96301	0.985289	0.993389	0.942068	0.944993	0.962925	0.96889	0.979565	0.951445	0.978606	0.990557	0.965676	0.95799	0.979509	0.966156	0.989007			216
	218		0.98407	0.970801	0.991732	0.979912	1.00492	0.976019	0.972621	1.00015	0.989284	0.999436	0.983438	0.982808	0.967462	0.987176	1.00751	0.990981	1.01813	0.998789	1.00533	0.977123	0.971409	0.980034	0.997152	0.995579	0.956578	0.970331	0.959195	0.991824	0.961193	0.981493	0.990399	0.942768	0.939808	0.964748	0.971979	0.976892	0.950695	0.981899	0.992892	0.973066	0.954541	0.982026	0.963945	0.99			218
	220		0.976089	0.973661	0.986291	0.981156	1.00321	0.983667	0.9766	0.99478	0.983302	1.00392	0.993938	0.998059	0.96473	0.977643	0.997048	0.973603	1.0253	0.987702	0.990299	0.979222	0.97515	0.985989	0.995069	0.980425	0.969122	0.966504	0.954697	1.00449	0.965782	0.988608	0.996483	0.942369	0.943982	0.96222	0.967382	0.972575	0.949523	0.974687	0.988258	0.967139	0.956121	0.988218	0.965065	0.983214			220
	222		0.983363	0.976006	0.997438	0.987454	1.00197	0.98536	0.97461	1.00563	0.988887	1.00554	0.999779	0.996673	0.966335	0.996598	1.00785	0.987656	1.02082	1.00528	0.983907	0.980232	0.964708	0.979966	0.991746	0.998032	0.955223	0.964775	0.9533	0.972949	0.966864	0.984164	0.999596	0.940174	0.941177	0.95607	0.961473	0.964759	0.948265	0.979153	0.989657	0.9744	0.958883	0.986382	0.966897	0.992109			222
	224		0.978188	0.974039	0.987228	0.975318	1.00571	0.982413	0.978023	0.999758	0.986591	0.998766	0.996299	0.999375	0.972813	0.990264	1.00903	0.992646	1.01881	0.997125	1.00251	0.98404	0.976432	0.986169	0.984641	0.988307	0.965268	0.97073	0.959107	0.981097	0.963761	0.984829	0.9963	0.940825	0.941299	0.957826	0.95959	0.966172	0.953678	0.984676	0.999917	0.974881	0.960408	0.99769	0.968452	0.985744			224
	226		0.984531	0.974186	0.991857	0.981574	1.00144	0.974614	0.971679	0.996971	0.980759	0.996696	0.986711	0.99804	0.965489	0.981627	1.00593	0.984307	1.00364	0.99775	0.992895	0.988702	0.965379	0.977975	0.98977	0.985576	0.957952	0.965005	0.95403	0.995638	0.970821	0.987943	1.00148	0.938533	0.93754	0.953407	0.960982	0.964425	0.950419	0.985592	1.00028	0.973937	0.95991	0.996821	0.967334	0.989078			226
	228		0.980269	0.970307	0.988716	0.972997	1.00466	0.996918	0.973896	0.994098	0.98316	1.00678	0.997926	0.998467	0.98058	0.980589	1.01026	0.998137	1.01769	0.985091	1.00175	0.984116	0.973724	0.977726	0.979181	0.984789	0.966675	0.972688	0.966803	1.00206	0.966364	0.981815	0.998732	0.94055	0.942367	0.955165	0.960908	0.960631	0.947403	0.9761	0.991781	0.971917	0.959813	0.974432	0.96489	0.988413			228
	230		0.982093	0.97148	0.998478	0.975839	1.00714	0.985307	0.97928	0.995776	0.976993	1.00327	0.993875	0.994885	0.976167	0.980729	1.00549	0.991021	1.01235	0.995032	1.00911	0.986749	0.979329	0.982563	0.98977	0.997925	0.957623	0.966904	0.95971	1.01221	0.965625	0.985367	0.996756	0.943067	0.940748	0.960087	0.965533	0.964895	0.949279	0.98003	0.991449	0.970485	0.958248	0.983274	0.960515	0.98373			230
	232		0.982498	0.974743	0.990532	0.98682	1.00316	0.96068	0.973321	0.999745	0.979362	0.998323	0.990564	0.989017	0.953422	0.956122	1.00613	0.991021	1.00642	1.01864	1.01183	0.988327	0.974329	0.982909	0.989748	0.996852	0.960626	0.973404	0.944981	0.990168	0.962587	0.982768	0.990723	0.942368	0.940898	0.95134	0.959275	0.966245	0.948263	0.981303	0.9993	0.979869	0.957357	0.990252	0.966867	0.986663			232
	234		0.976414	0.972879	0.986609	0.976253	1.0086	0.98791	0.976613	0.997878	0.983869	1.00926	0.999499	0.999909	0.976912	0.990423	1.00612	0.991876	0.984939	1.00371	0.988917	0.978571	0.972052	0.981872	0.985246	0.986922	0.959644	0.970308	0.957735	0.990839	0.965134	0.982998	0.993555	0.938355	0.93773	0.956681	0.96832	0.966194	0.944675	0.97936	0.987395	0.96831	0.955689	0.97773	0.95926	0.988272			234
	236		0.980213	0.97852	0.997355	0.970436	1.00504	0.972404	0.969968	1.00237	0.985578	0.998955	0.991532	0.994144	0.972611	0.986645	1.01036	0.990696	1.01305	0.985587	0.986246	0.987129	0.973226	0.992634	0.989477	0.976041	0.956958	0.961493	0.959261	1.00842	0.968286	0.988595	1.00241	0.938482	0.937866	0.955584	0.966515	0.968028	0.947481	0.980352	0.991426	0.973268	0.960468	0.983655	0.959616	0.987721			236
	238		0.974017	0.974283	0.984796	0.979959	1.00435	0.986901	0.989161	1.00123	0.988521	0.99644	0.992348	0.986968	0.970021	0.97374	1.00745	1.00118	0.98377	1.02279	1.02138	0.98596	0.969824	0.998384	0.987815	0.982718	0.954752	0.966978	0.967238	1.01441	0.966095	0.984371	0.991504	0.939548	0.935295	0.955396	0.958531	0.963376	0.947871	0.979062	0.993117	0.969062	0.956053	0.975713	0.961669	0.98782			238
	240		0.979906	0.977928	0.991958	0.988012	1.00719	0.986473	0.981749	1.00189	0.98832	0.99928	0.986345	0.994172	0.972354	0.987925	1.0009	0.981408	1.00612	0.995966	0.976891	0.984518	0.980786	0.98131	1.00907	1.00173	0.967283	0.970028	0.957891	0.988522	0.965282	0.987203	0.997131	0.939149	0.937568	0.951688	0.958581	0.966037	0.949471	0.980819	0.994908	0.981613	0.956024	0.990637	0.963842	0.986024			240
	242		0.980518	0.969089	0.998768	0.977205	1.00731	0.997259	0.980436	0.998302	0.985588	1.00052	0.99255	0.997989	0.96699	0.998977	1.00465	0.993188	0.999209	0.966178	0.965155	0.997289	0.982512	0.984337	0.985542	0.980778	0.957735	0.967769	0.95646	0.979752	0.96512	0.982352	0.991444	0.938323	0.936241	0.951229	0.965655	0.957313	0.95021	0.97808	0.988119	0.970552	0.958402	0.994814	0.966553	0.991514			242
	244		0.979	0.980553	0.989045	0.984315	1.00668	0.989368	0.983128	1.00074	0.985099	1.0009	0.98723	0.993319	0.967553	0.993328	1.00864	0.98813	0.971382	0.980329	0.983453	0.975385	0.965802	0.992736	0.974239	0.978817	0.958677	0.966342	0.971557	1.02721	0.967195	0.982241	1.00146	0.936889	0.935408	0.953588	0.954329	0.955136	0.9506	0.976128	0.995076	0.970162	0.957663	0.973782	0.958046	0.98432			244
	246		0.971392	0.970857	0.98441	0.963895	1.0058	0.979648	0.973244	1.0034	0.988098	1.00315	0.990539	0.984745	0.972642	0.988046	1.00539	0.985594	0.99149	0.977635	0.96858	0.986506	0.983424	0.986758	0.988869	0.981457	0.957158	0.96773	0.950778	0.988294	0.962144	0.983859	0.991721	0.934978	0.935575	0.953503	0.963116	0.957249	0.95072	0.976638	0.99287	0.973974	0.961573	0.990062	0.960179	0.987809			246
	248		0.966666	0.969593	0.994084	0.977183	1.00213	0.979306	0.976052	1.00572	0.986643	0.998932	1.00067	1.0086	0.982852	0.985117	1.00593	0.975179	0.998064	0.977072	0.971788	0.978137	0.981193	0.973801	1.00854	1.01412	0.95524	0.972803	0.959622	0.984159	0.966228	0.981241	0.994725	0.936508	0.934866	0.947916	0.954508	0.958805	0.950874	0.982289	0.996066	0.979782	0.959634	0.991662	0.964472	0.990845			248
	250		0.982244	0.976912	0.993962	0.977048	1.00407	0.979883	0.976555	0.996949	0.976522	1.0069	0.992418	1.00364	0.981267	0.991041	0.998516	0.974729	0.985502	0.971347	0.982259	0.988771	0.968538	0.993805	0.995361	0.999416	0.97258	0.967063	0.955307	0.989391	0.96622	0.98283	0.99292	0.938554	0.939956	0.951616	0.960631	0.9657	0.943239	0.976523	0.996854	0.969683	0.954878	0.968678	0.959428	0.985835			250
	252		0.978594	0.97057	0.985083	0.963743	1.00803	0.986268	0.981133	0.997674	0.982849	0.99989	0.990113	1.00512	0.971594	0.983184	0.999389	0.972971	0.99245	0.981204	0.979124	0.985099	0.979384	0.990699	0.978446	0.983643	0.971206	0.960362	0.95244	0.982642	0.965966	0.980882	0.996849	0.935151	0.933182	0.943131	0.94986	0.950797	0.949078	0.983816	0.995909	0.983313	0.958168	0.990185	0.967021	0.983134			252
	254		0.969683	0.971013	0.981774	0.978085	1.00195	0.973323	0.972219	0.998615	0.987374	1.00559	0.996221	0.998112	0.979008	0.997873	0.996669	0.959241	1.00477	0.997365	0.975097	0.987419	0.964708	0.988814	0.992986	0.989735	0.954585	0.967358	0.964297	0.988632	0.963566	0.981827	0.993331	0.939072	0.931965	0.944477	0.949899	0.95074	0.944135	0.975437	0.98944	0.973106	0.953995	0.977961	0.961596	0.983097			254
	256		0.978501	0.968451	0.980201	0.974747	1.00951	0.977963	0.982689	0.999429	0.983175	1.00466	0.990496	0.980023	0.970465	0.986561	0.996658	0.970519	0.98994	0.977679	0.97812	0.980449	0.980201	0.981484	0.984792	0.967222	0.959183	0.971997	0.958778	0.99266	0.967465	0.980961	0.993887	0.936683	0.932968	0.949541	0.95897	0.959949	0.943941	0.97751	0.990418	0.968037	0.952196	0.970799	0.964666	0.986168			256
	258		0.974186	0.973046	0.987527	0.965556	1.01317	0.983522	0.986338	1.00235	0.988461	0.999059	0.990192	1.00055	0.970102	0.980443	0.997582	0.959714	0.990718	0.966215	0.953729	0.970999	0.969124	0.978116	0.973021	0.989399	0.96081	0.980936	0.984671	1.03439	0.963033	0.980239	0.991512	0.938174	0.933191	0.948893	0.955368	0.955534	0.947829	0.978526	0.99372	0.97214	0.952238	0.985648	0.959327	0.988325			258
	260		0.979087	0.975613	0.983808	0.976668	1.00601	0.986937	0.983268	0.999716	0.9844	1.00108	0.995728	0.994258	0.968583	0.98119	1.00071	0.978452	0.997865	0.974801	0.994019	0.981119	0.968307	0.981244	0.982051	0.99816	0.964546	0.958976	0.944839	0.976484	0.964015	0.975319	0.993519	0.933952	0.936002	0.94699	0.955052	0.960488	0.944641	0.976063	0.989774	0.976771	0.952647	0.986221	0.960546	0.990007			260
	262		0.976615	0.974444	0.990357	0.979145	1.00344	0.966726	0.969122	0.997748	0.981975	0.994004	0.991985	0.994487	0.963521	0.973263	0.994574	0.966351	0.99421	0.988735	0.96653	0.995036	0.987383	0.987868	0.981095	0.980392	0.976216	0.97007	0.966016	1.0128	0.960836	0.972221	0.985504	0.936167	0.934361	0.9488	0.954163	0.959112	0.949155	0.97853	0.989291	0.968621	0.950177	0.982889	0.959956	0.990356			262
	264		0.9827	0.978628	0.992812	0.978941	1.00609	0.966863	0.980335	0.997239	0.979189	1.002	1.00337	0.993031	0.979782	0.998977	0.997504	0.97214	1.00714	0.981817	0.981179	0.991176	0.976994	0.994868	0.989703	0.993064	0.95676	0.9575	0.949971	0.978858	0.96084	0.981396	0.991148	0.933526	0.929936	0.945274	0.948703	0.958522	0.94709	0.977137	0.992245	0.971032	0.955455	0.985437	0.956193	0.984884			264
	266		0.974124	0.971117	0.977585	0.970368	1.00197	0.968833	0.974601	0.995055	0.982916	1.0019	0.99632	0.995255	0.976481	0.992813	1.00032	0.975934	0.995529	0.981811	0.990881	1.00093	0.982194	0.989701	0.973804	0.987499	0.953825	0.960619	0.963433	0.992099	0.965682	0.985529	0.992636	0.934618	0.92721	0.949108	0.951024	0.954482	0.950482	0.978202	0.984789	0.97389	0.955469	0.987325	0.964685	0.983715			266
	268		0.973161	0.968691	0.99311	0.965715	1.00556	0.991642	0.97849	1.00047	0.987896	1.00123	1.00192	1.0098	0.974322	1.00692	1.00436	0.986457	0.98382	0.988482	0.968437	0.988327	0.978942	0.983297	0.978574	0.995634	0.960332	0.966303	0.950566	0.999238	0.961487	0.973097	0.989993	0.933734	0.928081	0.945456	0.947907	0.950033	0.948608	0.977608	0.998118	0.978814	0.961342	0.996381	0.961426	0.986916			268
	270		0.97435	0.968596	0.981764	0.974057	1.00199	0.974104	0.979276	0.998885	0.982024	1.00014	0.992759	0.980312	0.969615	0.974078	0.997928	0.976763	1.02681	0.981684	0.968255	0.979565	0.977352	0.979178	0.981985	0.991742	0.965682	0.970966	0.954974	0.994046	0.964774	0.981568	0.991841	0.934404	0.928998	0.946685	0.953901	0.961864	0.947829	0.977501	0.99441	0.975788	0.957011	0.991228	0.956963	0.98097			270
	272		0.981639	0.968224	0.98206	0.979813	1.00742	0.971471	0.977994	0.998819	0.977757	0.996307	0.991731	1.00587	0.961216	0.98341	1.00166	0.983091	0.986291	0.976364	0.959953	0.986978	0.973797	0.981699	0.992468	0.993965	0.948147	0.968144	0.968871	0.993905	0.963067	0.979377	0.990251	0.933782	0.928618	0.944661	0.949031	0.95311	0.941155	0.971578	0.989762	0.968028	0.951994	0.970966	0.958809	0.980499			272
	274		0.977058	0.97634	0.989059	0.980421	1.00353	0.972875	0.974336	0.995962	0.979261	0.996903	0.986854	0.980237	0.960457	0.984001	0.996359	0.96393	1.00497	0.991178	0.9612	0.990828	0.975109	0.9902	0.983089	0.997636	0.95956	0.970913	0.948575	0.99943	0.964144	0.973947	0.993401	0.933717	0.930402	0.947297	0.950263	0.953229	0.947051	0.98126	0.992186	0.974394	0.957203	0.982343	0.96178	0.98129			274

## Sheet: Gai2-sensor_HeLa_a2a_endogenous
#Ratio values are calculated from background substracted and bleedthrough corrected (55%, see methods) YFP images, and background substracted CFP images (Ratio = YFP/CFP)
#Blue values were excluded from the average traces, due to pipetting artifacts or debris floating across the imaging field (based on manual inspection of the raw images)
			Individual ratio time traces of the Gai2-sensor for endogenous a2A-receptor activation in HeLa cells.																																									Individual ratio time traces of the Gai2-sensor for endogenous a2A-receptor activation in HeLa cells, treated with PTX.
	Time (s)																																									Time (s)
	0		0.986232	1.00553	1.00114	0.995014	0.995029	0.997369	0.998375	1.01024	0.989611	0.995501	1.00407	0.999631	1.0036	0.999791	0.987303	0.973743	0.987361	0.993181	0.997073	0.991942	0.988693	1.00649	0.994279	0.995615	0.995895	0.999757	1.01062	1.00399	1.00447	1.00395	0.991827	0.990989	0.991433	0.993963	0.990834	0.98737	0.997371			0		1.00025	1.01323	0.992154	0.997285	0.987902	0.993912
	2		0.974437	0.983913	0.984631	0.99324	0.997281	0.994076	0.986699	1.00209	0.98323	0.992535	0.976362	1.00447	1.0062	1.00413	1.02138	1.01681	1.02927	0.99348	0.994062	0.990168	0.990046	0.968165	0.995764	0.992519	1.00072	0.997281	1.00129	0.994483	0.981226	1.01126	0.994494	0.9905	0.989927	0.994401	0.991319	0.992734	0.976542			2		1.01189	1.00219	0.990836	1.00372	1.01073	1.01123
	4		0.999764	1.0133	0.998981	0.999709	0.996373	1.00067	1.00485	1.01249	0.993485	0.992271	0.98241	0.996288	1.0002	0.995475	0.987527	1.00016	0.974411	0.993743	0.999927	0.999108	0.994504	0.994789	0.999281	1.00825	0.999491	1.00007	1.00285	1.00947	1.01347	0.996762	0.993771	0.994323	0.995414	0.994168	0.998082	1.006	0.998792			4		0.986753	1.00225	0.998609	1.00076	0.970413	0.977484
	6		0.989894	0.998465	0.98012	1.00246	1.00146	0.997792	1.0051	0.998793	0.98914	0.997238	0.99126	1.00445	1.00095	1.0043	1.02613	1.01947	1.02077	1.00046	1.00272	1.00371	1.00138	1.0055	0.998468	1.00363	1.00675	0.990902	0.991069	1.00245	0.990796	0.989134	0.996593	0.99675	0.995683	0.998061	0.992607	0.995992	0.998768			6		0.99217	0.992043	0.989134	0.981936	1.00476	0.991258
	8		1.00983	0.993304	0.994362	1.0001	0.999148	1.00135	0.999891	1.00112	0.989752	1.00123	1.00196	1.00232	0.997748	1.00029	0.994311	1.00447	0.983028	0.994938	0.992173	0.992579	0.992611	0.984909	1.00094	1.00169	0.99709	0.99436	1.00642	1.00677	1.00862	1.01104	0.997528	0.999431	0.993965	1.00066	1.00409	1.00938	1.01495			8		0.981182	0.994201	1.00568	1.00025	1.00406	0.990959
	10		0.990322	0.995088	1.01095	0.997712	1.0001	0.997435	0.996657	0.985302	0.990655	1.00008	1.00044	1.00334	1.00384	0.996579	1.00405	1.00797	1.00914	0.994836	0.990089	0.993295	1.0014	0.985407	1.00025	1.00582	0.991416	0.997954	1.00817	0.998091	1.02128	1.00102	0.99611	1.00099	0.997663	1.00066	0.996195	0.988766	0.990124			10		1.01203	1.00147	0.988902	0.990039	1.02257	1.00655
	12		1.0213	1.02265	1.02305	1.00128	1.00029	1.00216	0.995523	1.00272	0.998287	0.99933	0.999781	0.998578	0.996574	0.994958	0.968381	1.00348	0.998074	1.00281	0.995467	0.998945	0.997752	0.987205	1.00337	0.999131	1.00768	0.994755	0.994384	0.996608	0.980151	0.992982	1.00129	1.00283	1.00187	0.997865	1.00456	1.00718	1.01836			12		0.973307	0.982921	1.00877	0.991675	1.00255	1.00041
	14		0.994416	1.01283	0.993866	0.999184	1.00084	1.00084	0.998898	0.99967	1.00442	1.0059	1.01319	1.00083	1.00018	1.00756	1.0046	0.99076	1.00827	0.999124	0.994843	0.995269	0.992878	0.986687	1.00063	0.996188	0.992332	1.00538	1.00611	0.986967	1.0009	0.997945	1.00105	1.00123	1.00268	0.99915	0.999739	1.01693	1.02599			14		0.994037	0.999966	0.991057	1.00894	0.987675	0.994026
	16		1.04077	1.01412	1.02655	1.00133	1.00081	0.998646	0.999305	0.997065	1.00141	0.9945	1.00653	0.993992	1.00409	0.992715	1.00428	0.994588	0.991708	1.00189	1.01246	1.00329	1.00802	1.02452	1.00116	1.00143	0.996328	1.00284	1.01006	0.996388	0.991382	1.00395	1.00148	1.00372	1.01068	1.00391	0.998516	1.00796	0.999817			16		0.988161	0.992271	0.996539	0.996965	0.977974	1.00026
	18		0.967061	0.961868	0.96023	0.999573	1.00521	1.0009	1.00893	0.993286	0.997602	1.00203	0.986091	0.999463	0.999474	0.98953	0.987631	0.995462	1.00799	1.00518	1.00038	1.00731	1.00914	1.01032	0.979973	0.953727	0.966135	0.998255	0.997307	0.996107	0.987042	1.00244	1.00726	1.00422	1.00581	1.00754	1.00269	0.99539	0.976622			18		0.985801	0.991753	1.00078	1.0016	1.01416	1.00362
	20		1.02584	1.03167	1.01344	0.999434	1.00223	1.00069	1.00753	0.989322	1.08454	1.03272	1.07657	0.998217	0.998309	1.007	1.01632	1.00374	0.991288	1.00199	1.0027	1.0044	1.00452	1.01218	1.00795	1.01606	1.0172	1.00167	0.986032	0.991623	1.00333	1.00015	1.00246	1.00094	1.00319	1.00274	1.0018	1.00104	1.01031			20		1.0329	1.01127	1.00777	1.00516	0.997587	1.00007
	22		0.970767	0.979778	1.01187	1.00731	0.994408	1.00139	0.993315	1.01448	0.996893	0.997579	0.991318	1.00009	0.994687	1.00704	1.00975	1.00003	0.991532	1.00343	0.99849	1.00692	1.00798	1.00334	1.00444	1.00736	1.01308	1.00772	0.996422	1.00031	1.00813	0.995656	1.0034	1.00056	1.00346	0.998633	0.999179	0.987095	0.985708			22		1.01089	1.01199	1.01407	1.01532	0.991198	1.01793
	24		1.02263	1.00487	0.991518	1.00038	1.00091	1.00123	0.997385	1.00278	0.995432	0.995711	0.994652	1.00126	0.9982	1.00561	0.989129	1.00659	1.01162	1.00998	1.00849	1.00659	1.00351	1.01329	1.00449	1.00231	1.00537	1.00241	0.983081	1.00509	1.02107	0.991512	1.00517	1.00292	1.00281	1.00461	1.00778	0.989305	0.984943			24		1.0111	1.00147	1.0113	1.01152	1.00182	0.991613
	26		1.00901	0.984031	1.01067	1.00326	1.00595	1.00546	1.00778	0.992488	0.990531	0.994502	0.979544	0.997177	0.996005	0.995178	0.999952	0.982847	0.997713	1.00513	1.01138	1.00673	1.00777	1.01836	1.00899	1.01668	1.01102	1.0069	1.00667	1.01184	0.989228	1.00244	1.00756	1.01069	1.00532	1.0037	1.01282	1.01509	1.02316			26		1.02129	1.00344	1.00469	0.995324	1.02812	1.02147
	28		1.01102	0.992437	0.996792	1.00533	1.00108	1.00335	1.00832	0.98573	0.997308	0.996904	0.984648	0.991983	0.994777	0.995532	0.972106	0.990452	0.982441	1.01013	1.01116	1.0092	1.01441	1.00753	1.00965	1.01447	1.02416	1.0054	1.00731	1.00373	0.994991	0.991673	1.0034	1.01121	1.01056	0.999801	1.00443	1.01482	0.991685			28		1.01787	1.0072	1.01246	0.999828	1.00363	1.00979
	30		0.995107	0.971541	0.994871	1.0032	1.00266	1.00237	1.00564	0.7304503*	0.989888	0.990371	0.9752	0.999813	1.00095	1.01191	1.02239	1.00541	1.03238	1.00463	1.00724	0.999434	0.997877	0.964384	1.00907	1.00686	1.0055	0.995105	0.995538	0.997864	0.996036	0.986005	1.00867	1.01208	1.00392	1.00239	1.00327	1.02724	0.992706			30		0.99631	0.999014	0.99205	1.0056	1.01202	1.01934
	32		0.979368	0.996597	0.986403	1.00494	1.00282	1.00378	1.01021	1.231637*	0.991527	0.990701	0.978058	1.01417	1.02581	1.02822	1.01893	1.0267	1.08277	1.00976	1.00722	1.00636	1.01417	0.991471	1.00703	1.00751	1.00147	1.00869	1.0001	0.988951	0.99953	0.998572	1.00644	1.01303	1.0122	1.00006	1.00624	1.01188	1.00344			32		0.996348	1.00615	1.0235	1.0377	1.01374	1.02309
	34		1.00413	0.986805	0.992499	1.01052	1.00403	1.00455	1.00029	0.988036	1.01289	1.02053	1.0343	0.999835	0.993006	1.00228	1.00537	1.00822	0.901738	1.01128	0.999511	1.00827	1.00716	1.01459	1.00996	1.01208	1.00163	1.00044	1.00234	0.987386	1.08122	0.992033	1.01089	1.0107	1.01604	1.00785	1.01177	1.02458	1.02601			34		0.998765	0.994528	1.01495	1.04029	1.00719	1.00923
	36		0.972553	0.972637	0.9898	1.00655	1.00413	1.00121	0.999053	0.985555	1.01114	1.00774	1.03215	0.99346	0.994111	0.978656	1.01125	1.03493	0.952	1.01059	1.00294	1.01181	1.01211	1.02636	1.00676	1.01221	1.00061	0.999027	0.996872	1.00268	1.02854	0.958336	1.00927	1.01245	1.00215	1.00727	1.00965	1.02296	1.08356			36		1.00804	1.009	1.01005	1.01317	1.01481	1.03752
	38		0.999612	1.005	0.978887	1.00561	1.00339	1.00786	1.01286	0.969009	0.973312	0.980283	0.965908	0.986061	0.982764	0.967483	0.9804	0.999575	0.784527	1.02258	1.01727	1.02174	1.03171	1.06971	1.0133	1.01547	1.02698	1.00706	0.995885	0.970033	1.06418	0.921923	1.00272	1.00763	0.972754	0.993353	1.02078	0.98275	1.05557			38		1.04948	1.01693	0.996181	1.00097	1.00629	1.049
	40		0.98795	1.00319	0.997797	0.997544	0.996175	0.999064	1.00212	0.954047	0.948755	0.941121	0.900764	0.971868	0.969203	0.928944	0.951201	0.96231	0.719305	1.01162	1.01767	1.01584	1.01695	1.02177	0.993181	0.996959	0.986286	0.99586	0.975216	0.989309	1.07661	0.88449	0.997907	0.995241	0.946114	0.967969	0.993627	0.935257	0.971443			40		1.03255	1.01329	1.00564	0.995805	0.99615	1.03751
	42		0.989545	1.0129	0.972845	0.99947	0.990533	0.996814	1.00592	0.93701	0.928753	0.91982	0.878616	0.974632	0.970098	0.910204	0.914124	0.972043	0.732942	1.00186	1.01357	1.0074	1.01243	1.03152	0.97921	0.961824	0.965313	0.992051	0.975765	0.97109	0.998539	0.878074	0.992136	0.99248	0.936566	0.959249	0.983008	0.917365	0.995758			42		1.02337	1.00173	0.998708	0.998838	1.00134	1.04079
	44		0.985064	0.99549	0.979986	0.999477	0.987292	0.990759	0.985077	0.919856	0.915836	0.903494	0.849846	0.971101	0.963588	0.915597	0.956062	0.977894	0.747546	0.998215	1.01861	1.01281	1.00534	1.03057	0.967599	0.959006	0.983693	0.990052	0.978099	0.975692	0.990828	0.869583	0.988846	0.984594	0.917302	0.937939	0.965359	0.877711	0.917396			44		1.04806	1.02697	1.01596	1.01273	1.00806	1.02751
	46		0.928071	0.964562	0.946958	0.993555	0.984305	0.992912	0.987905	0.919842	0.908376	0.881535	0.839072	0.976387	0.959783	0.883983	0.923445	0.916179	0.744327	0.982188	1.00867	0.992056	1.00093	1.03386	0.958673	0.956239	0.974603	0.992173	0.975881	0.976463	1.00852	0.860898	0.988624	0.980464	0.917211	0.937858	0.955654	0.87821	0.902653			46		1.06007	1.01687	1.00429	1.01567	0.986757	1.0112
	48		0.947747	0.974505	0.949978	0.995834	0.98336	0.992504	0.980564	0.917249	0.890084	0.86939	0.824257	0.973903	0.964545	0.92079	0.985402	0.980125	0.745748	0.973713	1.00015	0.985972	0.984226	1.01126	0.953264	0.961741	0.979121	0.987977	0.979893	0.982401	0.993626	0.876	0.988569	0.980997	0.916583	0.934006	0.953352	0.866617	0.951353			48		1.04758	1.03843	1.00483	1.01786	1.01523	1.04047
	50		0.936216	1.00493	0.937043	0.992437	0.976664	0.990816	0.98961	0.912572	0.888036	0.855322	0.812243	0.97042	0.955354	0.917247	0.954997	0.97386	0.712935	0.962114	0.995536	0.97871	0.988355	0.994325	0.946672	0.957233	0.974081	0.987314	0.9813	0.989082	0.978801	0.85016	0.988069	0.978171	0.910521	0.924946	0.954516	0.87503	0.91439			50		1.03811	1.0223	1.01393	1.00596	1.00929	1.03992
	52		0.968393	1.01553	0.965403	0.993627	0.976329	0.98981	0.98224	0.894861	0.893815	0.855974	0.82314	0.970674	0.959133	0.907123	0.947702	0.965656	0.708549	0.958704	1.00138	0.977651	0.979734	0.999394	0.949181	0.969369	0.965878	0.978526	0.971131	0.975964	1.00504	0.859582	0.985987	0.977242	0.90832	0.929901	0.956106	0.863294	0.912022			52		1.05303	1.02643	1.01453	1.03148	1.00287	1.01428
	54		0.935634	0.986121	0.95181	0.990611	0.975932	0.989054	0.972607	0.899633	0.887686	0.852887	0.834799	0.966203	0.952381	0.898159	0.946125	0.95324	0.700832	0.951393	0.996508	0.970232	0.967793	0.980539	0.94041	0.955128	0.97428	0.981466	0.964387	0.969597	0.978302	0.853212	0.98376	0.975478	0.90413	0.925547	0.942552	0.844632	0.919342			54		1.0529	1.0433	0.997024	1.00535	0.984095	1.034
	56		0.934641	0.944797	0.912381	0.991414	0.976257	0.988503	0.979471	0.893877	0.877606	0.83881	0.801396	0.965499	0.957957	0.899934	0.947453	0.960888	0.703089	0.946351	0.992552	0.969902	0.97283	0.990537	0.934254	0.944739	0.954886	0.973732	0.966885	0.96271	0.960222	0.843305	0.982828	0.97575	0.902489	0.924449	0.944051	0.855961	0.924293			56		1.02638	1.0178	1.00197	1.00394	1.01826	1.01852
	58		0.937154	0.941411	0.930269	0.991509	0.974065	0.989274	0.983042	0.902956	0.881089	0.841701	0.84614	0.965252	0.956794	0.895895	0.945396	0.970602	0.691426	0.94577	0.99582	0.966331	0.972528	0.981308	0.938036	0.965933	0.972174	0.96925	0.973507	0.960966	1.00328	0.846318	0.984888	0.974978	0.902346	0.920582	0.937571	0.850571	0.912918			58		1.03625	1.03099	1.01541	1.02218	1.02626	1.04982
	60		0.974213	0.993147	0.932324	0.991688	0.973454	0.988774	0.981465	0.901164	0.885116	0.8406	0.855629	0.971011	0.955464	0.900126	0.958911	0.974089	0.709178	0.944024	0.987284	0.964489	0.973649	0.976156	0.935607	0.967088	0.970894	0.977073	0.978881	0.966742	0.980355	0.857933	0.98514	0.97485	0.900907	0.917158	0.951435	0.857845	0.942825			60		1.06133	1.04094	1.01296	1.02414	1.02508	1.09224
	62		0.944636	0.953496	0.900372	0.989136	0.971079	0.983947	0.969696	0.904991	0.872869	0.837994	0.818671	0.96171	0.947034	0.88698	0.929738	0.961655	0.681575	0.943125	0.999969	0.966218	0.978369	0.992475	0.936564	0.966243	0.966518	0.972937	0.974243	0.978062	0.99954	0.84048	0.985394	0.972227	0.896064	0.915022	0.940562	0.850571	0.918777			62		1.05257	1.04021	1.02625	1.01545	1.00434	1.04708
	64		0.954334	0.997183	0.934825	0.986451	0.969256	0.982408	0.958734	0.891934	0.876413	0.843231	0.844755	0.962641	0.952143	0.890449	0.931232	0.974541	0.686941	0.943344	0.991424	0.96382	0.969393	0.976518	0.928183	0.960566	0.950482	0.972703	0.962421	0.973315	1.00338	0.856229	0.986234	0.974111	0.911972	0.926247	0.955384	0.872458	0.95552			64		1.06088	1.03751	1.02191	1.03451	1.01273	1.04234
	66		0.979325	0.978277	0.941731	0.989823	0.969742	0.986098	0.973712	0.893506	0.883867	0.844246	0.852849	0.960623	0.949479	0.881715	0.941337	0.954778	0.682696	0.933855	0.983866	0.962411	0.96115	0.962234	0.927206	0.974337	0.961623	0.975098	0.97126	0.965874	1.00494	0.849168	0.98343	0.970935	0.900571	0.915077	0.945067	0.857742	0.924745			66		1.06229	1.04657	1.00554	1.00291	1.00177	1.04729
	68		0.961281	0.990531	0.943943	0.988408	0.969834	0.984854	0.970682	0.889962	0.87255	0.842534	0.84285	0.963845	0.953709	0.889079	0.931196	0.985199	0.703286	0.938831	0.982228	0.95663	0.962169	0.949022	0.924063	0.9716	0.95792	0.972064	0.948702	0.969395	0.984222	0.845863	0.979714	0.973644	0.89956	0.912669	0.949757	0.852483	0.900102			68		1.04702	1.03379	1.01419	1.03082	0.987063	1.03395
	70		0.961675	0.983548	0.925165	0.987542	0.968931	0.982656	0.958933	0.88352	0.869725	0.837551	0.826764	0.957821	0.946145	0.891472	0.926523	0.974329	0.674211	0.941415	0.990964	0.964414	0.974026	0.976699	0.927146	0.964687	0.947735	0.983109	0.969334	0.963057	0.970333	0.851645	0.982374	0.972538	0.899604	0.913327	0.951432	0.859415	0.925289			70		1.03643	1.01486	0.993086	1.02147	1.03045	1.0444
	72		0.981767	0.989019	0.921535	0.990272	0.967871	0.983557	0.971303	0.889164	0.871119	0.842678	0.847768	0.960906	0.948585	0.886114	0.939354	0.972214	0.69383	0.934095	0.986288	0.956779	0.96282	0.963164	0.927567	0.977182	0.964765	0.977181	0.966809	0.972517	1.02434	0.847256	0.981406	0.972025	0.894015	0.924117	0.951988	0.863964	0.92201			72		1.04658	1.025	1.02428	1.03383	1.0239	1.06626
	74		0.935573	0.972769	0.922636	0.984367	0.967691	0.981795	0.956939	0.885398	0.871212	0.828267	0.834231	0.959156	0.947779	0.88976	0.919695	0.957229	0.672339	0.93969	0.982142	0.961875	0.965063	0.968531	0.924291	0.968112	0.950352	0.972053	0.963275	0.964896	0.999099	0.842933	0.98103	0.973036	0.898417	0.91611	0.94464	0.866305	0.91784			74		1.03474	1.01824	1.01646	1.01613	1.00888	1.03934
	76		0.934878	0.946673	0.924281	0.983726	0.969107	0.985436	0.96067	0.890514	0.875671	0.832201	0.848795	0.960094	0.952611	0.877043	0.953389	0.98299	0.704257	0.937664	0.988112	0.963271	0.967919	0.978289	0.924324	0.972767	0.953215	0.97378	0.964432	0.964014	1.00926	0.831356	0.984529	0.9709	0.904751	0.912823	0.953828	0.874444	0.95			76		1.05696	1.03231	1.00502	1.01303	1.00873	1.04644
	78		0.945016	0.997329	0.948143	0.983527	0.967349	0.982264	0.970045	0.883757	0.880526	0.837193	0.836739	0.958177	0.950697	0.888409	0.935687	0.9709	0.68787	0.944608	0.990278	0.967967	0.975137	0.990368	0.921653	0.978759	0.962917	0.974494	0.954274	0.960418	1.01098	0.834426	0.98371	0.970624	0.903161	0.911054	0.939832	0.853407	0.904455			78		1.04266	1.02517	1.00563	1.00701	0.989211	1.05055
	80		0.952761	0.992329	0.933308	0.981497	0.964401	0.982427	0.952287	0.884525	0.873525	0.837889	0.831463	0.957211	0.94733	0.884174	0.924806	0.968227	0.677585	0.947162	0.988812	0.966717	0.974969	0.985821	0.920825	0.973148	0.945202	0.971558	0.956336	0.973051	0.984129	0.840373	0.980578	0.971416	0.896624	0.917595	0.96014	0.874411	0.915467			80		1.03504	1.01601	1.03253	1.0375	1.02295	1.05767
	82		0.954073	0.978584	0.942586	0.979886	0.964524	0.982032	0.965055	0.892777	0.872567	0.838614	0.854445	0.957136	0.946149	0.883104	0.922236	0.978357	0.676227	0.942402	0.986104	0.96283	0.97141	0.977467	0.920827	0.976465	0.947155	0.982499	0.966095	0.970763	1.00706	0.841258	0.980642	0.968219	0.895807	0.916573	0.9511	0.860889	0.946182			82		1.04831	1.02307	1.018	1.02866	1.03402	1.05359
	84		0.950773	0.947093	0.91647	0.981727	0.96643	0.984385	0.953429	0.885571	0.873632	0.835685	0.837264	0.960675	0.949296	0.894553	0.944274	0.982901	0.700124	0.947045	0.988162	0.962934	0.969858	0.973954	0.92557	0.983298	0.968091	0.977241	0.952545	0.963612	1.01703	0.850926	0.983263	0.970552	0.89864	0.913756	0.960327	0.884272	0.933259			84		1.05328	1.02822	1.00196	1.00764	1.02268	1.07171
	86		0.95235	0.962293	0.938153	0.983559	0.964359	0.98508	0.957799	0.888983	0.879065	0.833212	0.862907	0.958858	0.947717	0.896925	0.954149	0.976105	0.693259	0.949614	0.993361	0.966531	0.977308	0.984509	0.924737	0.97298	0.949987	0.975235	0.950834	0.966852	1.01159	0.847572	0.981857	0.971288	0.895437	0.910153	0.960061	0.854649	0.931759			86		1.0431	1.03445	1.02841	1.04816	1.02313	1.05044
	88		0.956417	0.969532	0.930122	0.983794	0.965204	0.98231	0.968707	0.883906	0.872174	0.846145	0.85116	0.956929	0.946549	0.879769	0.919909	0.969046	0.679466	0.946899	0.994721	0.964898	0.975616	0.988294	0.917677	0.965897	0.943667	0.969385	0.946961	0.968668	1.02169	0.846739	0.979973	0.969484	0.897206	0.917026	0.957962	0.877647	0.928761			88		1.04772	1.01921	1.00742	1.00629	1.00742	1.06444
	90		0.969489	0.98251	0.936335	0.987962	0.967048	0.984489	0.972275	0.87669	0.872279	0.839272	0.868565	0.958955	0.950872	0.89582	0.933667	0.973789	0.701263	0.942818	0.981708	0.973293	0.977485	0.982121	0.919374	0.973177	0.945748	0.962891	0.946116	0.971476	0.987857	0.84609	0.983656	0.972322	0.897747	0.913913	0.956709	0.87025	0.926094			90		1.0194	1.02245	1.0172	1.02982	1.02396	1.05822
	92		0.966861	0.96071	0.932644	0.98542	0.967382	0.983658	0.978682	0.886609	0.870924	0.836338	0.851443	0.957367	0.948045	0.883779	0.932791	0.971816	0.689221	0.940852	0.981193	0.964026	0.969656	0.97419	0.921869	0.98049	0.949953	0.969143	0.963306	0.976325	0.975678	0.853007	0.983505	0.96989	0.898714	0.918112	0.955178	0.874467	0.915082			92		1.04261	1.02893	1.02345	1.0357	1.00774	1.05624
	94		0.980094	1.00032	0.951142	0.984223	0.967328	0.982954	0.958629	0.885451	0.87376	0.839587	0.851857	0.957524	0.945987	0.883096	0.915165	0.946099	0.680748	0.937599	0.975618	0.956436	0.958484	0.947159	0.921167	0.979831	0.955917	0.969855	0.956979	0.971679	0.98508	0.849361	0.981089	0.970424	0.900562	0.917113	0.96067	0.876886	0.928246			94		1.05791	1.02678	1.02397	1.04138	1.02535	1.06833
	96		0.947108	0.999778	0.932539	0.981632	0.962629	0.98041	0.946864	0.879375	0.871194	0.840331	0.853165	0.953353	0.942294	0.883316	0.924118	0.954959	0.694811	0.954818	0.990132	0.970619	0.976283	0.9887	0.920559	0.970958	0.946574	0.970241	0.941814	0.978912	0.999538	0.851565	0.983373	0.970721	0.895993	0.916005	0.960396	0.860885	0.937658			96		1.04137	1.02266	1.00173	1.02917	1.02993	1.07394
	98		0.9534	0.968627	0.924341	0.980825	0.965301	0.982903	0.964454	0.885734	0.881181	0.834215	0.860662	0.950534	0.939547	0.869325	0.90782	0.941257	0.67732	0.949178	0.977814	0.969963	0.973127	0.97048	0.91368	0.97492	0.941232	0.969075	0.950423	0.959437	0.98153	0.847858	0.982372	0.972832	0.897125	0.909791	0.963336	0.874545	0.893435			98		1.0419	1.02582	1.01978	1.03193	1.03985	1.09099
	100		0.951697	0.9653	0.929139	0.981746	0.963385	0.977496	0.963845	0.875339	0.878878	0.839461	0.851665	0.953898	0.941553	0.88493	0.938944	0.95325	0.680605	0.945331	0.979975	0.961552	0.972156	0.961557	0.918373	0.967638	0.940458	0.963427	0.943468	0.954354	0.977277	0.83171	0.982107	0.966834	0.897262	0.909884	0.964211	0.861053	0.90626			100		1.03266	1.02357	1.02775	1.01982	1.0297	1.05061
	102		0.971405	0.99598	0.941083	0.977709	0.962374	0.979543	0.961896	0.876421	0.872873	0.840086	0.866804	0.950762	0.945742	0.886133	0.93817	0.965492	0.686283	0.9526	0.985973	0.970321	0.988107	0.982249	0.920551	0.96785	0.938493	0.975469	0.962252	0.96243	0.990669	0.843489	0.982863	0.97154	0.89949	0.906925	0.96866	0.87368	0.92783			102		1.05414	1.02777	1.02159	1.0333	1.0172	1.04446
	104		0.971456	0.979867	0.951979	0.984474	0.966198	0.984395	0.956728	0.877803	0.878321	0.842753	0.857181	0.954814	0.943248	0.885599	0.933309	0.949252	0.684097	0.952294	0.994263	0.975585	0.980682	0.977246	0.916009	0.975228	0.956149	0.969081	0.947537	0.976566	0.968772	0.844608	0.983802	0.973175	0.901287	0.914362	0.967532	0.861997	0.919697			104		1.04133	1.03338	1.0148	1.02527	1.02326	1.07294
	106		0.942176	0.942371	0.920546	0.977466	0.963974	0.980568	0.966542	0.875123	0.870907	0.843464	0.859082	0.954353	0.942902	0.889648	0.944562	0.977016	0.698201	0.948863	0.982004	0.971423	0.975167	0.968714	0.916701	0.983238	0.950819	0.972916	0.940083	0.954382	0.997118	0.846826	0.98267	0.968229	0.892123	0.904692	0.960396	0.86272	0.902019			106		1.02047	1.02452	1.00427	1.0189	1.02661	1.08151
	108		0.958507	0.97861	0.935896	0.979773	0.962427	0.980702	0.96082	0.876613	0.871518	0.840114	0.854977	0.955105	0.943836	0.891533	0.94616	0.984717	0.693936	0.943537	0.97383	0.960932	0.964869	0.954615	0.917052	0.980136	0.943312	0.965562	0.931751	0.97378	0.977312	0.844698	0.978573	0.98604	0.88627	0.886393	0.915292	0.821015	1.161767*			108		1.03502	1.02448	1.01085	1.03677	1.03443	1.05927
	110		0.952594	1.00215	0.944083	0.982473	0.962977	0.985346	0.97807	0.877173	0.870748	0.839859	0.860852	0.954907	0.936389	0.881903	0.929762	0.966411	0.686389	0.951146	0.981728	0.969003	0.972307	0.980818	0.916853	0.981316	0.949024	0.964067	0.951706	0.962415	0.971757	0.853843	0.980316	0.963162	0.898897	0.907946	0.947204	0.871838	0.837621			110		1.03628	1.01829	1.02374	1.04456	1.01204	1.0461
	112		0.937063	0.961083	0.933262	0.982725	0.962568	0.981663	0.966501	0.874619	0.877395	0.83913	0.8635	0.947431	0.936539	0.871704	0.914576	0.947888	0.660288	0.94562	0.983435	0.965202	0.971182	0.960183	0.914007	0.970565	0.939054	0.966655	0.948221	0.961969	0.980373	0.846059	0.984843	0.974874	0.895442	0.910852	0.964312	0.876102	0.906736			112		1.04584	1.0296	1.01405	1.03806	1.0135	1.04934
	114		0.944158	0.972483	0.931806	0.984715	0.963082	0.98321	0.975721	0.875521	0.869182	0.831696	0.861396	0.948077	0.942397	0.883899	0.913137	0.958506	0.693618	0.948964	0.985382	0.964694	0.973504	0.964311	0.919166	0.985858	0.948276	0.96775	0.938925	0.961244	0.9929	0.848083	0.98283	0.974462	0.899556	0.914601	0.971792	0.877296	0.944792			114		1.0342	1.01294	1.00687	1.03144	1.01223	1.02899
	116		0.976479	1.00472	0.953539	0.97929	0.962375	0.979404	0.955776	0.869067	0.876732	0.835216	0.856785	0.942148	0.932808	0.880549	0.915489	0.937283	0.659499	0.94857	0.981785	0.963056	0.972417	0.969102	0.918145	0.979097	0.948755	0.969084	0.938193	0.971903	0.98849	0.845123	0.985345	0.975567	0.898373	0.918753	0.979633	0.873106	0.923124			116		1.02513	1.027	1.02326	1.05188	1.02561	1.08442
	118		0.948815	0.988058	0.933869	0.977212	0.959975	0.978893	0.95702	0.880079	0.866947	0.841752	0.865346	0.947685	0.936033	0.885837	0.907972	0.945511	0.667661	0.950403	0.99505	0.967922	0.976348	0.989662	0.913276	0.969371	0.936912	0.967076	0.9243	0.964397	1.00888	0.851526	0.98079	0.973218	0.901193	0.913515	0.968537	0.883086	0.946266			118		1.02986	1.01943	1.01196	1.0348	1.02086	1.06604
	120		0.9819	1.05322	0.965055	0.974272	0.958189	0.97518	0.956565	0.878559	0.872518	0.841351	0.858529	0.946222	0.936582	0.882605	0.934597	0.960443	0.691742	0.94702	0.971001	0.962138	0.963936	0.952127	0.915165	0.977192	0.952884	0.965819	0.948854	0.974853	1.01235	0.848114	0.983378	0.973705	0.900751	0.909853	0.969331	0.878667	0.914739			120		1.05969	1.03416	1.00636	1.03683	1.01871	1.05268
	122		0.971016	0.978275	0.939647	0.978885	0.961058	0.976703	0.959372	0.872366	0.868114	0.844347	0.845196	0.948565	0.939924	0.883158	0.926874	0.947324	0.676905	0.941618	0.970551	0.964232	0.967271	0.953611	0.91417	0.973125	0.947066	0.962973	0.929185	0.966323	0.97179	0.837807	0.980607	0.973224	0.897599	0.906278	0.971707	0.884476	0.930495			122		1.04432	1.03373	1.01806	1.03423	1.02269	1.06694
	124		0.939805	0.974993	0.937856	0.979774	0.962156	0.980457	0.97344	0.872428	0.871774	0.845229	0.865342	0.946936	0.940443	0.882816	0.938545	0.973513	0.688807	0.94287	0.985969	0.962143	0.968248	0.960386	0.911925	0.974747	0.936038	0.958232	0.949429	0.965752	0.991556	0.844271	0.985989	0.980395	0.901475	0.917595	0.976564	0.890816	0.94949			124		1.02672	1.00743	1.01863	1.04472	1.01135	1.05459
	126		0.955516	0.990627	0.945335	0.977634	0.959082	0.978274	0.963894	0.86925	0.863477	0.837237	0.868642	0.944095	0.937348	0.882399	0.914662	0.936935	0.67409	0.949893	0.980547	0.965909	0.976878	0.975013	0.910733	0.97275	0.941557	0.969008	0.950723	0.968554	0.968599	0.833167	0.97877	0.971356	0.89292	0.905931	0.962046	0.853665	0.908625			126		1.05476	1.03319	1.02419	1.04371	1.01986	1.07274
	128		0.984671	0.984875	0.944372	0.977036	0.956959	0.973896	0.961431	0.875982	0.866604	0.84362	0.859082	0.945552	0.93358	0.880854	0.91835	0.951428	0.665205	0.945802	0.976537	0.960185	0.96262	0.951983	0.914665	0.968975	0.95388	0.968287	0.948246	0.968389	1.0022	0.829504	0.980662	0.972987	0.894461	0.905934	0.968298	0.874704	0.909005			128		1.03224	1.02491	1.01031	1.0436	1.0243	1.06138
	130		0.972579	0.960565	0.962879	0.977059	0.960053	0.976075	0.96964	0.869643	0.856865	0.835448	0.84758	0.944596	0.928708	0.884365	0.919599	0.961693	0.672139	0.950364	0.982054	0.96606	0.9701	0.972462	0.91322	0.972295	0.933063	0.973118	0.947801	0.958321	0.993512	0.841604	0.979133	0.973272	0.891539	0.904652	0.966575	0.855601	0.922686			130		1.04133	1.0228	1.01402	1.04288	1.02778	1.05461
	132		0.98237	0.985289	0.937758	0.978577	0.959631	0.974952	0.969815	0.872745	0.866861	0.84479	0.875596	0.945971	0.931384	0.881164	0.925648	0.959807	0.673192	0.948603	0.973652	0.966344	0.97155	0.964963	0.911442	0.978294	0.946182	0.973017	0.948628	0.958303	0.938437	0.84128	0.978382	0.971473	0.89058	0.910182	0.971501	0.866582	0.916264			132		1.03781	1.02678	1.01437	1.01663	1.0109	1.05735
	134		0.948816	0.98802	0.946892	0.980127	0.956624	0.979702	0.964836	0.873869	0.865273	0.828241	0.860882	0.946744	0.930506	0.887779	0.929361	0.976555	0.663275	0.950107	0.982634	0.972406	0.969311	0.978845	0.90611	0.988662	0.953557	0.966109	0.940251	0.976502	1.0002	0.834244	0.980709	0.972077	0.896039	0.909798	0.968611	0.883313	0.969666			134		1.04125	1.0215	1.00713	1.02487	1.01591	1.06734
	136		0.954029	0.966971	0.940709	0.976459	0.956442	0.977323	0.956972	0.873071	0.851045	0.833379	0.835768	0.943041	0.936169	0.888873	0.918329	0.957216	0.676372	0.945979	0.977728	0.96405	0.970661	0.964748	0.90669	0.971243	0.939722	0.962779	0.941895	0.951844	0.965618	0.845951	0.979291	0.973057	0.891184	0.912003	0.970249	0.870828	0.913224			136		1.05129	1.0225	1.01699	1.05466	1.0303	1.04844
	138		0.945536	0.972231	0.930493	0.991646	0.948539	0.97903	0.960377	0.866875	0.851766	0.830093	0.837856	0.943332	0.937541	0.879574	0.907508	0.938312	0.675729	0.948378	0.967794	0.960534	0.963613	0.959666	0.905846	0.967293	0.939709	0.963794	0.943527	0.954364	0.96902	0.835816	0.980761	0.971815	0.891517	0.909979	0.969731	0.883533	0.935532			138		1.03992	1.02508	1.01805	1.0291	1.02092	1.05152
	140		0.956304	0.986544	0.943128	0.985927	0.967189	0.987668	0.980513	0.873169	0.850907	0.834383	0.837979	0.941324	0.929907	0.891833	0.911759	0.925616	0.6685	0.943994	0.970679	0.957324	0.962661	0.952896	0.904896	0.967585	0.931815	0.963145	0.938599	0.961151	0.994548	0.841078	0.981515	0.970991	0.889362	0.912041	0.969975	0.854146	0.906955			140		1.0366	1.02538	1.01479	1.04217	1.02619	1.09961
	142		0.941244	0.956685	0.942852	0.973998	0.955657	0.973732	0.954512	0.870743	0.85684	0.834917	0.851163	0.942451	0.93236	0.879142	0.922691	0.945087	0.676149	0.94966	0.980148	0.964334	0.972243	0.963833	0.90543	0.966413	0.933385	0.971784	0.938076	0.962637	0.991288	0.842197	0.984191	0.972748	0.900985	0.91328	0.978381	0.894717	0.946851			142		1.04886	1.02537	1.00945	1.0343	1.01842	1.09281
	144		0.972553	0.97797	0.940548	0.973429	0.954993	0.973673	0.961581	0.868103	0.849283	0.833593	0.844195	0.942689	0.934758	0.871879	0.93453	0.962724	0.672941	0.940419	0.973968	0.957522	0.963579	0.947942	0.901791	0.971388	0.93298	0.964098	0.938583	0.960159	1.00065	0.830565	0.982422	0.984939	0.893919	0.905528	0.971427	0.894479	0.925104			144		1.03978	1.02432	1.01437	1.03275	1.00118	1.04717
	146		0.956453	0.979317	0.937896	0.97193	0.953946	0.972513	0.967602	0.871917	0.849164	0.845241	0.849129	0.939087	0.929483	0.884435	0.930952	0.943646	0.672421	0.943054	0.971055	0.959007	0.96299	0.955191	0.902146	0.971973	0.939421	0.960711	0.945452	0.963403	0.995109	0.829186	0.983699	0.978144	0.887198	0.913677	0.982055	0.905957	0.981757			146		1.03259	1.0304	0.995341	1.04257	1.0268	1.10157
	148		0.952764	0.977632	0.938557	0.970569	0.955966	0.969782	0.96618	0.87488	0.853128	0.826439	0.839633	0.937156	0.927158	0.884656	0.910989	0.935214	0.6539	0.944092	0.969477	0.959769	0.963129	0.961892	0.90134	0.957057	0.934512	0.962292	0.947915	0.964033	0.983045	0.830471	0.977901	0.976881	0.897156	0.909853	0.971793	0.884516	0.940517			148		1.03477	1.02649	1.00763	1.04218	1.00925	1.03957
	150		0.970064	0.970971	0.957578	0.969108	0.952909	0.967711	0.954896	0.865686	0.848487	0.838796	0.863254	0.93623	0.932675	0.884906	0.901279	0.923254	0.668497	0.946135	0.982026	0.963921	0.97056	0.975953	0.90366	0.968576	0.934969	0.964104	0.930975	0.957258	0.967807	0.837697	0.979345	0.978923	0.890481	0.902703	0.972494	0.877988	0.919887			150		1.02733	1.02218	1.00124	1.03102	1.03062	1.097
	152		0.960821	0.979206	0.939878	0.970213	0.952398	0.971521	0.956697	0.87386	0.840011	0.826288	0.818879	0.936446	0.925657	0.878204	0.89966	0.932725	0.659124	0.943834	0.965812	0.956805	0.965357	0.970481	0.900716	0.965235	0.924072	0.964079	0.943119	0.961252	0.972361	0.82378	0.977344	0.980343	0.88955	0.90538	0.971289	0.88362	0.943095			152		1.01351	1.0091	1.00913	1.0501	1.00123	1.03998
	154		0.944105	0.960928	0.930502	0.971185	0.955244	0.976271	0.986791	0.898673	0.842089	0.826498	0.833142	0.95192	0.942032	0.902554	0.94352	0.965072	0.695437	0.942544	0.967639	0.953971	0.962647	0.94701	0.89988	0.957552	0.927635	0.956344	0.930747	0.962275	0.975535	0.848764	0.975911	0.977469	0.892088	0.899964	0.963983	0.881817	0.943257			154		1.05264	1.02439	1.00388	1.02395	1.01976	1.07635
	156		0.972254	0.985533	0.951778	0.97155	0.954892	0.968916	1.00716	0.879086	0.852513	0.834662	0.841404	0.940049	0.929709	0.877068	0.919561	0.933006	0.678146	0.936101	0.968179	0.955543	0.968238	0.950466	0.905035	0.977316	0.963766	0.962686	0.932938	0.951895	0.982991	0.832946	0.981803	0.980054	0.894806	0.901257	0.975262	0.891087	0.942955			156		1.0448	1.03003	0.998347	1.01854	1.0192	1.05412
	158		0.960143	0.960586	0.928983	0.96862	0.949496	0.970006	0.942602	0.874413	0.850337	0.83735	0.864384	0.982598	0.986282	0.8185261*	1.149209*	0.224586*	1.062006*	0.945336	0.974289	0.964581	0.963899	0.955709	0.897629	0.9727	0.939696	0.960457	0.938241	0.953142	0.9904	0.835569	0.979779	0.982043	0.890645	0.906596	0.976239	0.88904	0.964485			158		1.03823	1.00507	1.02188	1.05418	1.04456	1.08521
	160		0.9504	0.958655	0.923507	0.965447	0.953382	0.969981	0.970129	0.865147	0.851343	0.836286	0.840135	0.940941	0.938747	0.905951	0.948237	0.972205	0.724799	0.938715	0.970266	0.960894	0.960997	0.945895	0.899612	0.941124	0.935985	0.961977	0.92444	0.957326	0.997235	0.85017	0.980842	0.981484	0.899914	0.907099	0.974008	0.882064	0.943534			160		1.04811	1.02231	1.00504	1.03083	1.01304	1.05733
	162		0.937607	0.982446	0.932473	0.968071	0.949793	0.963966	0.952851	0.862965	0.85859	0.836519	0.849886	0.947043	0.935782	0.920532	0.935932	0.97287	0.739691	0.933867	0.962838	0.954142	0.957092	0.9362	0.895551	0.966356	0.930766	0.96092	0.930674	0.960408	0.983769	0.856702	0.975109	0.976895	0.887135	0.89694	0.977688	0.905664	0.938091			162		1.05907	1.02752	1.00907	1.0328	1.02457	1.05162
	164		0.96475	0.999272	0.969537	0.965734	0.951205	0.967522	0.956673	0.874305	0.871366	0.841822	0.862191	0.949779	0.945044	0.930205	0.963693	0.985841	0.752964	0.944322	0.971901	0.955441	0.969654	0.956043	0.896005	0.961309	0.928812	0.954084	0.928555	0.957126	0.99433	0.86146	0.980699	0.976454	0.895578	0.909194	0.978722	0.887277	0.950886			164		1.03708	1.02023	1.00227	1.00924	1.03365	1.03979
	166		0.941955	0.958758	0.932854	0.967124	0.954528	0.965455	0.961522	0.878129	0.870099	0.857054	0.867667	0.954852	0.95726	0.9462	0.978032	0.993619	0.806959	0.941586	0.975586	0.960127	0.963994	0.958936	0.901184	0.961797	0.937205	0.954928	0.921884	0.937449	1.03004	0.875772	0.983202	0.978667	0.903944	0.910554	0.992179	0.902334	0.951238			166		1.04888	1.03728	0.999794	1.03904	1.02672	1.06503
	168		0.970984	0.98872	0.95699	0.970098	0.958001	0.970078	0.975892	0.872742	0.888937	0.870405	0.893747	0.957511	0.955313	0.962661	0.974823	0.991011	0.818536	0.940094	0.977394	0.960698	0.967243	0.963834	0.907061	0.963709	0.946381	0.959956	0.939763	0.9644	1.02415	0.893939	0.987954	0.981432	0.910723	0.920522	0.998886	0.932054	0.972029			168		1.0433	1.01802	0.995706	1.03416	1.01054	1.0503
	170		0.993327	1.01079	0.965994	0.967163	0.954634	0.971251	0.967606	0.881892	0.893827	0.877289	0.878724	0.954019	0.956888	0.975842	0.958947	0.979276	0.820814	0.939906	0.97586	0.957275	0.961238	0.953313	0.91059	0.972598	0.948231	0.963482	0.945727	0.96388	1.02079	0.885616	0.989262	0.982958	0.92164	0.930285	0.998045	0.930391	0.966635			170		1.03285	1.02876	1.00726	1.0499	0.99449	1.04002
	172		0.978266	1.0209	0.982602	0.969129	0.96122	0.969927	0.98327	0.881794	0.907394	0.898087	0.936577	0.956882	0.955529	0.985637	0.957412	0.985341	0.850703	0.949409	0.979512	0.962222	0.97244	0.952373	0.924579	0.974305	0.958886	0.959942	0.939784	0.978366	1.00546	0.905464	0.993609	0.986646	0.927363	0.932551	0.992921	0.942276	0.98285			172		1.03936	1.03714	0.988923	1.05012	1.01816	1.04677
	174		0.987384	1.00366	0.993257	0.970285	0.961726	0.969153	0.990293	0.907662	0.913259	0.914757	0.951334	0.953621	0.95527	0.98551	0.96072	0.98159	0.870108	0.940507	0.965012	0.960029	0.964151	0.964261	0.926485	0.970477	0.963323	0.964955	0.935864	0.961398	1.01854	0.918834	0.995944	0.99068	0.94081	0.942067	1.00358	0.958841	0.998568			174		1.038	1.03289	1.00649	1.05116	1.03266	1.06534
	176		1.00586	1.03532	0.993874	0.971058	0.96441	0.973021	0.987522	0.911285	0.92859	0.919509	0.937914	0.958028	0.960648	1.00126	0.990687	1.01841	0.900234	0.943744	0.964121	0.953959	0.965387	0.95609	0.930751	0.970637	0.978804	0.968759	0.931312	0.973754	1.04322	0.922975	0.996137	0.994549	0.952015	0.949784	1.00009	0.968077	1.02394			176		1.04702	1.02799	0.9975	1.02085	1.02977	1.05141
	178		0.986481	0.993277	0.979955	0.969487	0.971059	0.974524	0.997251	0.922068	0.938831	0.932276	0.977205	0.958954	0.968089	0.99804	0.998872	0.99813	0.918339	0.947029	0.961893	0.957646	0.958561	0.95557	0.947908	0.985305	0.988993	0.966911	0.935002	0.960408	1.04321	0.931822	1.00417	0.995511	0.956397	0.963359	1.00755	0.975888	1.02013			178		1.05267	1.02494	0.994883	1.04918	1.01827	1.05406
	180		1.00215	1.02388	1.00014	0.973497	0.974698	0.978324	1.00395	0.932358	0.958784	0.94806	0.999832	0.955523	0.96141	1.00514	0.975763	1.01415	0.886728	0.944945	0.978086	0.960793	0.969494	0.972083	0.948282	0.977292	0.997464	0.971113	0.942032	0.974727	1.0253	0.950529	1.00167	0.997137	0.961151	0.963387	1.00973	0.976571	1.04677			180		1.03158	1.00999	1.00624	1.03329	1.00302	1.07677
	182		1.01251	1.00525	1.00272	0.972282	0.973239	0.975592	0.998843	0.933318	0.965701	0.943892	0.987547	0.955188	0.964241	1.00001	0.987062	1.00368	0.940006	0.94786	0.98896	0.963503	0.975081	0.984364	0.953631	0.989076	0.973553	0.976747	0.954445	0.973461	1.04776	0.948746	1.00243	0.999548	0.973696	0.974001	1.00948	0.993748	1.02998			182		1.02433	1.01374	0.998452	1.04506	1.00674	1.06135
	184		0.976212	1.0001	0.990801	0.970543	0.975579	0.975664	1.00216	0.95088	0.979718	0.957568	1.02514	0.958446	0.956259	1.00878	1.01344	0.997617	0.93428	0.942485	0.966998	0.956632	0.958788	0.948001	0.95505	0.978457	0.976127	0.975195	0.953035	0.970518	1.04068	0.957775	1.00522	1.00276	0.976878	0.971717	1.00907	0.984381	1.0213			184		1.03608	1.02381	0.974551	1.01481	1.02108	1.07259
	186		1.00001	1.00663	0.999138	0.98089	0.987094	0.983509	1.02053	0.945102	0.989244	0.960756	1.03543	0.961518	0.969901	1.0156	1.00928	1.03138	0.978072	0.951239	0.974508	0.960893	0.968155	0.980022	0.960661	0.986029	0.997463	0.970509	0.948828	0.968888	1.02647	0.948543	1.00961	1.00465	0.984292	0.978386	1.01448	0.986185	1.0549			186		1.02437	1.02065	1.00655	1.03782	1.02042	1.07159
	188		0.972743	0.97017	0.992823	0.973282	0.984087	0.975698	1.00746	0.94979	0.991389	0.968669	1.0313	0.948428	0.956446	0.999485	0.965847	0.990286	0.960305	0.953319	0.970487	0.964009	0.965615	0.978317	0.959526	0.970642	0.982899	0.974599	0.952622	0.987008	1.02425	0.95387	1.00888	1.0036	0.982183	0.980633	1.0112	1.00515	1.02763			188		1.04412	1.02643	0.986847	1.0256	1.00129	1.07148
	190		0.961407	0.962353	0.965446	0.975866	0.987393	0.97821	1.0067	0.954035	1.00475	0.965123	1.03249	0.955418	0.958229	1.00317	0.980516	0.987883	0.957001	0.950603	0.976596	0.963882	0.975317	0.983148	0.955472	0.971328	0.972478	0.974433	0.952806	0.966269	1.04195	0.963981	1.01365	1.00566	0.987065	0.978345	1.01551	1.00648	1.07036			190		1.0245	1.01424	0.993929	1.02713	1.02212	1.06066
	192		1.00327	1.00412	1.00316	0.974962	0.986421	0.975265	1.0019	0.95205	0.993106	0.972633	1.03874	0.957325	0.960082	1.00563	0.993372	1.01174	1.00664	0.959713	0.98054	0.969307	0.966952	0.961366	0.959368	0.970972	0.986771	0.976369	0.970502	0.990333	1.03688	0.973207	1.01164	1.00266	0.990402	0.984374	1.01303	1.02472	1.08493			192		1.02974	1.01337	0.993814	1.00413	1.00658	1.0328
	194		1.00144	1.00445	0.999134	0.979068	0.988757	0.977669	1.02376	0.955177	1.01024	0.970397	1.05605	0.954025	0.962366	1.00424	0.985854	1.01602	0.977822	0.962976	0.979135	0.968743	0.978473	0.950917	0.964602	0.975049	0.969512	0.976957	0.960683	0.981712	1.00937	0.96621	1.00517	1.00337	0.986645	0.980043	1.01259	1.0254	1.05922			194		1.04011	1.00496	0.986339	1.02095	0.998281	1.05867
	196		0.977034	0.964727	0.979549	0.977274	0.99011	0.978987	1.01412	0.954372	1.00912	0.960656	1.02356	0.952436	0.963508	1.00843	1.00128	0.99721	0.983613	0.969503	0.979671	0.979894	0.97914	0.969823	0.959556	0.969322	0.976699	0.980417	0.95866	0.975423	1.02085	0.965588	1.01082	1.00522	0.989455	0.981122	1.01487	1.00446	1.04277			196		1.00402	1.00633	0.991601	1.02884	1.03675	1.04467
	198		0.994739	1.00616	0.997784	0.97431	0.988092	0.979732	1.0084	0.95649	1.00423	0.965934	1.0245	0.955789	0.963341	1.0065	0.994762	1.01382	1.00691	0.971969	0.976685	0.975731	0.975067	0.976808	0.965969	0.971232	0.975183	0.984189	0.949063	0.988933	1.05082	0.957733	1.01115	1.00249	0.984266	0.980809	1.02236	1.01387	1.04143			198		1.03339	1.01633	0.985664	1.02034	0.997988	1.0436
	200		0.991302	1.01628	0.97589	0.974844	0.988996	0.976112	1.01383	0.963055	1.00225	0.965833	1.02775	0.95507	0.959801	1.00798	1.00182	1.02814	0.986007	0.978622	0.987319	0.979182	0.989571	0.983754	0.964334	0.968758	0.986581	0.972219	0.953293	0.97558	1.04423	0.975277	1.01103	1.00627	0.990653	0.982979	1.01354	1.01852	1.06964			200		1.0094	1.01452	0.978689	1.00865	0.990334	1.02628
	202		0.976762	0.971391	0.998616	0.972338	0.988157	0.977811	1.01779	0.963761	1.00391	0.963374	1.01493	0.954598	0.96286	1.01266	0.985854	1.02075	1.02848	0.984627	0.979519	0.98338	0.985089	0.983823	0.966916	0.966817	0.981542	0.974581	0.96133	0.990707	1.02014	0.973205	1.00928	1.00217	0.984059	0.980261	1.01145	1.00691	1.05857			202		1.03485	1.02037	0.972554	1.01568	0.99276	1.02524
	204		0.985971	1.01466	0.978259	0.971127	0.987385	0.974927	1.00977	0.955004	1.0086	0.974583	1.04522	0.95249	0.951633	0.999177	0.968749	0.972931	0.997072	0.983408	0.982997	0.984911	0.985979	0.971841	0.963395	0.958828	0.98692	0.970013	0.950721	0.972781	1.04446	0.968538	1.00623	1.00562	0.993837	0.985866	1.01426	1.03092	1.05871			204		1.02122	1.00994	0.973176	1.02075	0.997418	1.04809
	206		0.973902	0.963335	0.960934	0.974135	0.990922	0.979061	1.01169	0.958399	1.00315	0.963232	1.02715	0.948703	0.963528	0.9982	0.984764	0.995388	1.01627	0.991463	0.982481	0.986	0.989924	0.98601	0.966426	0.956826	0.985028	0.973745	0.963999	0.974559	1.02659	0.966081	1.00479	1.00244	0.991621	0.980985	1.01442	1.00428	1.03561			206		1.03976	1.0087	0.973633	1.00005	0.990551	1.02041
	208		0.976479	0.981631	0.969858	0.975235	0.987731	0.977422	1.01592	0.955472	1.00816	0.962948	1.02302	0.951429	0.962101	1.01149	0.998579	1.023	1.04064	0.995967	0.982223	0.995011	0.991541	0.993007	0.967072	0.963197	0.984432	0.978757	0.957456	0.991834	1.06054	0.966051	1.01041	1.00386	0.989202	0.980902	1.01655	1.02624	1.05911			208		1.02796	1.00232	0.965657	1.01852	1.0076	1.07393
	210		0.996423	1.00821	0.994888	0.974939	0.985906	0.97413	1.0099	0.954419	1.00441	0.974864	1.03055	0.951032	0.958449	1.00304	0.982597	0.978278	1.04642	0.997639	0.994288	0.998139	0.993502	1.01631	0.963507	0.956974	0.975989	0.97744	0.960599	0.981652	1.04877	0.967956	1.00915	1.0033	0.990062	0.979308	1.00951	1.01396	1.05993			210		1.00702	1.006	0.98351	1.0304	0.984959	1.0264
	212		0.961457	0.977128	0.984067	0.968675	0.980764	0.967635	0.960023	0.950381	1.00021	0.964824	1.02959	0.951049	0.96014	1.00514	1.01338	1.00163	1.0628	1.00364	0.985591	0.990982	0.987725	1.00716	0.963497	0.951507	0.962289	0.969256	0.948978	0.988718	1.05082	0.963862	1.00577	1.00087	0.989266	0.982419	1.00605	1.01921	1.05293			212		1.01233	0.999326	0.973604	1.00464	0.985342	1.02563
	214		0.972767	0.967221	0.976632	0.981046	0.995412	1.00247	1.10048	0.947659	1.00874	0.971455	1.0367	0.95246	0.953716	1.01018	0.979799	0.978048	1.0318	0.993715	0.992704	0.989803	0.98491	0.982112	0.965217	0.960747	0.98038	0.977437	0.961308	0.983791	1.02329	0.967692	1.00879	1.00338	0.988132	0.990848	1.0188	1.02788	1.08559			214		1.0391	1.00988	0.975187	0.991372	0.974495	1.0129
	216		0.996401	0.986947	0.980315	0.984297	0.995637	0.96778	0.989021	0.960942	1.00495	0.964354	1.01697	0.949972	0.954866	0.992111	0.992962	0.978053	1.03387	1.00737	1.00229	1.00427	1.00469	1.022	0.96686	0.960825	0.978267	0.97649	0.948687	0.975096	1.02913	0.972825	1.00603	1.00267	0.990864	0.987819	1.01853	1.04147	1.11234			216		1.0138	0.999242	0.985451	0.998657	1.00007	1.03349
	218		1.00701	0.972471	0.982728	0.960414	0.986836	0.967993	1.00311	0.952379	0.986824	0.963284	0.987829	0.950132	0.954444	1.0089	0.996481	1.02642	1.06605	1.00982	0.994717	0.997189	1.00008	0.995067	0.966299	0.955978	0.982349	0.977604	0.94732	0.982497	1.04093	0.967	1.00863	1.0032	0.992143	0.982521	1.01602	1.03414	1.09213			218		0.994046	0.998289	0.959492	0.998198	1.00419	1.05554
	220		0.970662	0.977616	0.979035	0.973981	0.987997	0.971121	0.999076	0.957559	0.992459	0.958202	0.99919	0.945804	0.947622	0.99069	0.974177	0.985719	1.02144	1.00581	0.999486	0.99013	0.999392	1.01656	0.960885	0.956194	0.96456	0.973177	0.945551	0.977256	1.04245	0.967642	1.00884	0.999046	0.991578	0.983118	1.01606	1.02686	1.09474			220		1.01701	0.994926	0.968102	0.989262	0.998194	1.03616
	222		0.99224	0.975518	0.988203	0.974011	0.984827	0.974185	1.00264	0.967104	0.995346	0.958729	1.02378	0.949424	0.952917	0.999243	0.981972	0.999917	1.02438	1.0026	0.987845	0.990847	0.993806	1.01026	0.958272	0.945203	0.97507	0.979192	0.951161	0.980762	1.06081	0.975746	1.00759	0.999263	0.988457	0.980298	1.00693	1.03534	1.04533			222		1.00195	0.992946	0.964313	0.990326	0.980837	1.05224
	224		0.971982	0.954323	0.991258	0.966824	0.983389	0.967758	1.00803	0.945743	0.999155	0.958309	0.991825	0.952807	0.956356	1.01664	0.991289	1.02233	1.06395	0.998214	0.979905	0.980948	0.985654	0.991434	0.964005	0.949922	0.977046	0.978019	0.933114	0.988365	1.04043	0.973096	1.00672	0.999865	0.985276	0.983875	1.01457	1.01714	1.05925			224		1.02013	0.99724	0.972117	0.99133	0.996944	1.04921
	226		0.98506	0.969723	0.994339	0.968589	0.983522	0.968556	0.998761	0.94124	0.979165	0.940792	1.0061	0.951068	0.956612	1.01043	1.00501	0.992289	1.08535	1.00734	0.990254	0.994575	0.990873	1.01141	0.964335	0.94424	0.973353	0.977005	0.950746	0.982811	1.05575	0.969419	1.00453	0.999644	0.98986	0.982803	1.02001	1.02099	1.05112			226		0.982503	0.989049	0.965282	1.01205	0.988349	1.0374
	228		0.957728	0.952558	0.973211	0.972749	0.988406	0.972531	1.00793	0.958722	0.996517	0.967207	1.00001	0.943481	0.949263	1.00242	0.98445	0.9767	1.04151	1.00313	0.987607	0.988755	0.984762	0.993416	0.966295	0.947949	0.958584	0.975603	0.940148	0.984892	1.03891	0.969298	1.0038	0.999514	0.990848	0.977653	1.00863	1.01895	1.05503			228		0.987687	0.994697	0.96524	0.959681	0.974226	1.01952
	230		0.949456	0.947295	0.958858	0.968418	0.982971	0.967875	0.993823	0.951405	0.991681	0.951022	0.99611	0.94831	0.954912	1.01169	0.980513	1.00219	1.05771	1.00349	0.99238	0.988712	0.988429	1.0137	0.961468	0.942578	0.965686	0.97667	0.937847	0.989885	1.02286	0.963816	1.00488	0.999045	0.988213	0.980579	1.01451	1.04784	1.04825			230		0.991213	0.988839	0.953618	0.984361	0.970631	1.00975
	232		0.944528	0.945783	0.978658	0.965929	0.983803	0.9674	0.987445	0.9507	1.00134	0.96041	1.00724	0.947626	0.950804	0.999303	0.973047	1.01116	1.06484	1.00303	0.99627	0.990541	0.996931	0.997365	0.964312	0.955251	0.967401	0.980541	0.946993	0.992661	1.04042	0.978531	1.00753	0.999209	0.986466	0.977531	1.0172	1.0187	1.04638			232		0.997746	0.979657	0.95399	0.990509	0.958495	1.00384
	234		0.972474	0.967755	0.97522	0.967183	0.985133	0.968079	0.991729	0.952682	0.989356	0.950877	1.00017	0.941778	0.948599	0.994229	0.975872	0.984562	1.02685	0.999977	0.990671	0.993359	0.985811	1.00754	0.963218	0.948682	0.962413	0.974293	0.942775	0.985511	1.04421	0.973152	1.00467	1.00045	0.987401	0.98023	1.0156	1.01083	1.05228			234		0.997788	0.984425	0.951695	0.995462	1.00229	1.04271
	236		0.944332	0.949571	0.973315	0.965166	0.982427	0.968239	1.0073	0.951049	0.965642	0.940898	0.975381	0.944401	0.947987	0.99946	0.964822	0.997129	1.04886	1.00582	0.998663	0.994995	0.999464	1.02432	0.9615	0.945929	0.968447	0.973025	0.947382	0.973606	1.01673	0.964853	1.00348	0.996327	0.98736	0.979473	1.0105	0.988354	1.04809			236		1.01733	0.993654	0.956419	0.97022	0.985207	1.01701
	238		0.971565	0.975981	0.987046	0.961649	0.978623	0.962954	0.998659	0.94001	0.913787	0.922963	0.962106	0.94804	0.947402	1.00449	1.00161	1.02396	1.12018	1.00768	1.00731	0.994715	0.997619	1.02943	0.95717	0.927079	0.944915	0.982248	0.953987	0.973468	1.00099	0.985062	1.0101	0.997583	0.992455	0.977062	1.01036	1.00872	1.04362			238		0.99539	0.987414	0.951214	0.973313	0.954684	1.00174
	240		0.946853	0.929501	0.952948	0.962669	0.979197	0.965924	0.995659	0.947646	0.978241	0.944774	0.987461	0.942881	0.949036	0.991496	0.992964	0.997085	1.06545	1.006	0.997776	0.995763	0.998218	1.0127	0.960993	0.94261	0.967475	0.972754	0.945822	0.977651	1.02955	0.968775	1.00667	1.00028	0.991225	0.982332	1.01527	1.02482	1.07859			240		0.985715	0.98589	0.962655	0.987945	0.957667	1.03845
	242		0.957277	0.953544	0.975525	0.966588	0.981093	0.967021	0.999872	0.945464	0.975987	0.949185	0.994698	0.946777	0.952152	0.995619	0.98231	0.997714	1.06467	0.997003	0.990491	0.984928	0.983134	1.00433	0.961403	0.941544	0.979723	0.968904	0.948983	0.994295	1.04093	0.969256	1.00631	0.999126	0.98759	0.975904	1.00016	1.00283	1.03186			242		0.996769	0.985095	0.952612	0.991063	0.988557	1.02507
	244		0.961123	0.935553	0.96557	0.964692	0.980755	0.964161	0.9942	0.945955	0.972714	0.947391	0.987645	0.94533	0.951214	1.00183	0.990345	0.974153	1.08731	0.999039	0.983276	0.980967	0.982042	0.994341	0.962123	0.930677	0.95857	0.964701	0.932851	0.978499	1.02579	0.971317	1.00517	0.998867	0.988809	0.97413	1.00906	0.9989	1.06654			244		0.997054	0.987909	0.952847	0.986695	0.960197	1.01614
	246		0.95185	0.973086	0.968558	0.960803	0.977972	0.960851	0.99025	0.948135	0.971956	0.941504	0.989086	0.940057	0.938772	0.990133	0.964972	0.983174	1.04959	0.999935	0.990794	0.986999	0.980935	0.990754	0.957692	0.9293	0.962019	0.967349	0.934554	0.97687	1.03337	0.962198	1.00606	0.996898	0.988167	0.977953	1.01213	1.00384	1.05503			246		0.978057	0.98219	0.951554	0.984137	0.964476	1.01858
	248		0.939739	0.94693	0.975677	0.960535	0.977831	0.96071	0.989376	0.933037	0.970179	0.946744	0.997473	0.942922	0.942973	0.992924	0.98391	0.976901	1.04042	0.996511	0.988892	0.984568	0.988107	1.01083	0.957021	0.929302	0.943739	0.975138	0.955534	0.979996	1.02808	0.967145	1.00519	0.993931	0.984661	0.977029	1.00873	1.00612	1.05136			248		0.98076	0.975329	0.94943	0.966373	0.975236	1.03797
	250		0.945346	0.971647	0.959474	0.960485	0.977525	0.961896	0.99631	0.942441	0.966349	0.939799	0.970243	0.940829	0.944329	0.99397	0.95951	0.984329	1.06019	1.00443	0.990961	0.984474	1.00018	1.03223	0.954503	0.929417	0.94451	0.971828	0.937386	0.97826	1.00064	0.970461	1.0059	0.999922	0.986209	0.973779	1.01202	1.01328	1.06719			250		0.972869	0.977116	0.94604	0.988426	0.955885	1.01709
	252		0.932672	0.949101	0.963441	0.96087	0.978476	0.961763	0.991096	0.938046	0.962203	0.932787	0.965185	0.939636	0.952825	0.993916	0.956588	0.966976	1.0273	0.998716	0.990832	0.989087	0.990243	1.01226	0.96031	0.929413	0.957051	0.965882	0.933284	0.976395	1.01135	0.971264	1.00004	0.997266	0.98642	0.976034	1.0109	1.01397	1.06976			252		0.9841	0.969267	0.948752	0.972451	0.963828	1.01158
	254		0.947459	0.916398	0.969329	0.959599	0.97529	0.961706	0.987042	0.937223	0.964168	0.928649	0.969591	0.941398	0.942803	0.993767	0.966936	0.985416	1.05539	0.998672	0.987872	0.985514	0.986373	1.00268	0.956896	0.915953	0.954237	0.966846	0.934875	0.97458	1.03415	0.976208	1.00548	0.997989	0.98987	0.978174	1.02149	1.01683	1.05477			254		0.986863	0.976675	0.941679	0.963524	0.961005	0.996324
	256		0.941561	0.947143	0.949238	0.949517	0.975967	0.960901	0.985945	0.934522	0.961115	0.934757	0.966114	0.941735	0.94799	1.0001	0.986826	0.993757	1.07646	0.998385	0.991591	0.984433	0.995361	1.02426	0.956223	0.920542	0.952345	0.960046	0.919698	0.985407	1.03209	0.966835	1.00365	0.995879	0.984931	0.972852	1.01	1.00756	1.03768			256		0.980052	0.979437	0.955362	0.955441	0.964079	1.0105
	258		0.936218	0.909292	0.954417	0.956414	0.978311	0.960948	0.99372	0.939941	0.961068	0.93086	0.94895	0.934948	0.943529	0.990789	0.95684	0.951422	1.04541	1.00435	1.00687	0.98625	0.993988	1.02343	0.95936	0.918249	0.937622	0.966325	0.943944	0.980493	1.02357	0.963021	1.00371	0.994216	0.986589	0.977452	1.01375	1.01402	1.07611			258		1.00026	0.986722	0.938829	0.968801	0.968674	1.00817
	260		0.955269	0.936555	0.953803	0.959742	0.97609	0.957577	0.99104	0.940684	0.958215	0.931666	0.947864	0.939959	0.940807	0.990546	0.978835	0.969021	1.05442	0.998825	0.996568	0.9838	0.993286	1.0251	0.957309	0.922429	0.938045	0.966964	0.929101	0.984634	1.05137	0.963421	1.00535	0.994977	0.983595	0.974708	1.01579	1.02126	1.06703			260		0.970412	0.966562	0.936602	0.962793	0.934095	0.970059
	262		0.941512	0.954213	0.95779	0.958712	0.975551	0.957256	0.979397	0.947205	0.961334	0.926503	0.950298	0.938379	0.935324	0.985178	0.956804	0.982298	1.04499	0.996301	0.988908	0.980721	0.988151	1.02023	0.951089	0.913905	0.938896	0.967239	0.920271	0.980255	1.02712	0.966492	1.0027	0.996498	0.991221	0.975291	1.0139	1.01365	1.06402			262		0.990974	0.97145	0.937513	0.945122	0.961239	1.01253
	264		0.941878	0.935503	0.950905	0.961072	0.982149	0.964007	0.993593	0.946028	0.970026	0.937829	0.989453	0.936253	0.943061	0.988773	0.957541	0.956794	1.05716	0.998412	0.992371	0.983233	0.99057	1.00728	0.953574	0.922981	0.946017	0.96321	0.926251	0.98334	1.01127	0.957523	1.00187	0.993473	0.985436	0.972029	1.01647	1.00939	1.04266			264		0.99321	0.969706	0.94945	0.95951	0.935004	0.98794
	266		0.939276	0.934739	0.962683	0.958196	0.97417	0.960414	0.990881	0.927689	0.962854	0.929225	0.961714	0.943096	0.944509	1.00144	0.987036	1.00525	1.08585	1.00011	0.986936	0.987281	0.986525	1.02458	0.957742	0.916003	0.943913	0.959208	0.924737	0.981926	1.00219	0.964099	1.00293	0.995076	0.987845	0.976259	1.01545	1.01206	1.05268			266		0.984193	0.979505	0.948491	0.953764	0.955966	1.00107
	268		0.911765	0.932484	0.944786	0.952227	0.972492	0.95579	0.978524	0.941269	0.95013	0.927538	0.933157	0.932899	0.94054	0.983055	0.957254	0.956702	1.04682	0.998331	0.989105	0.986833	0.984469	1.02084	0.952276	0.923252	0.945174	0.961199	0.921709	0.977807	1.03613	0.963514	1.00374	0.997443	0.989377	0.967655	1.0148	1.00802	1.05887			268		0.977433	0.972802	0.92633	0.947756	0.949175	1.01439
	270		0.915342	0.914045	0.932156	0.953384	0.972427	0.954249	0.981449	0.940072	0.962686	0.923877	0.954976	0.937209	0.948185	0.993894	0.958131	0.974848	1.06389	1.00499	0.998099	0.986334	0.992538	1.04006	0.950246	0.914308	0.930817	0.958017	0.922126	0.976183	1.00231	0.965645	1.00408	0.99378	0.981334	0.982172	1.01693	1.02362	1.05833			270		0.983836	0.973872	0.930998	0.962664	0.950285	1.00148
	272		0.939941	0.927008	0.945977	0.954555	0.9728	0.955176	0.98343	0.928477	0.951123	0.924052	0.936144	0.936137	0.93848	0.988521	0.945153	0.961805	1.03301	1.00209	0.995572	0.980632	0.988108	1.02635	0.945577	0.906908	0.936623	0.96191	0.917162	0.982006	1.01629	0.970727	1.00168	0.996498	0.983529	0.975421	1.01473	1.00257	1.0553			272		0.969053	0.971695	0.935405	0.959177	0.947566	0.983864
	274		0.923996	0.928383	0.933627	0.956136	0.972956	0.954308	0.992252	0.930914	0.949678	0.92632	0.918625	0.935792	0.937663	0.989373	0.963834	0.976651	1.06317	0.995232	0.98757	0.979572	0.978711	0.995371	0.953226	0.908183	0.938776	0.957781	0.9195	0.967463	1.02615	0.961178	1.00374	0.994508	0.98822	0.98166	1.00717	0.999517	1.03298			274		0.979949	0.97449	0.934297	0.951612	0.941408	0.977797
[truncated: 13 more columns]

## Sheet: Gai3-sensor_HeLa_a2a_endogenous
#Ratio values are calculated from background substracted and bleedthrough corrected (55%, see methods) YFP images, and background substracted CFP images (Ratio = YFP/CFP)
#Blue values were excluded from the average traces, due to pipetting artifacts or debris floating across the imaging field (based on manual inspection of the raw images)
			Individual ratio time traces of the Gai3-sensor for endogenous a2A-receptor activation in HeLa cells.																					Individual ratio time traces of the Gai3-sensor for endogenous a2A-receptor activation in HeLa cells, treated with PTX.
	Time (s)																					Time (s)
	0		0.985267	0.986385	0.999094	0.998844	1.00187	0.997142	0.99401	0.999932	0.997399	0.98824	0.993968	0.98613	0.992914	0.989502	0.992005	0.982361	0.984599			0		1.0014	1.00474	1.00091	1.00005	0.997664	0.994818	0.989982	0.999666	1.00056	0.998623	0.989507	0.997459	0.994824	1.006	0.992444	0.995599
	2		0.987614	0.983153	0.994791	0.991209	1.0046	1.00082	1.00409	1.00118	0.994859	1.00254	0.991914	0.994837	0.991672	0.996898	0.993198	0.998098	1.00352			2		1.00042	0.999502	0.99905	1.00331	0.994702	0.992099	0.984394	0.989317	0.993698	0.991572	1.00634	0.99708	0.997743	0.998106	1.00073	1.00011
	4		0.99792	1.0089	0.99129	0.999965	0.998845	1.00195	1.00409	1.00169	0.998659	0.996032	0.992903	0.990577	0.994083	1.00098	0.995478	0.994677	0.985059			4		1.00202	1.00296	1.00117	0.999745	0.999075	0.991063	0.997384	0.998474	0.99782	0.997136	0.998091	1.00342	1.00753	1.00093	0.997322	0.993775
	6		0.991983	0.995906	0.995639	0.998933	0.995471	1.00215	0.99955	0.998065	1.00004	1.00091	0.996251	0.997719	0.999698	0.995195	0.99873	0.991678	0.96746			6		1.00178	1.00109	1.00024	1.00008	1.00019	0.993401	1.00454	1.00416	0.996574	1.00438	1.00144	1.00082	1.00376	1.00495	1.01731	1.0213
	8		0.997124	0.999578	1.00195	1.00502	0.990936	1.00175	1.0087	1.00274	0.994546	0.99218	0.988364	0.98755	0.999135	0.998223	0.99905	0.997122	0.998683			8		0.999631	0.997572	0.996928	1.00109	0.998248	0.996939	0.994607	0.991933	0.997821	0.994463	0.994352	0.992041	0.996721	0.996094	0.987763	0.989285
	10		0.995011	1.00617	0.995372	0.995808	1.00888	1.00235	1.00395	0.999875	1.00131	0.995955	0.986775	1.00471	0.995762	0.998746	1.0029	1.00581	1.00995			10		1.00031	0.999603	1.00152	0.998235	0.998451	0.989918	0.999776	0.99913	0.996645	0.999023	0.993443	0.998402	0.999092	0.989988	0.996054	0.980545
	12		1.00037	1.00162	0.997742	1.00348	0.996307	0.993455	0.989821	0.997426	0.997438	0.99087	0.995605	0.999371	0.993309	0.995572	0.998815	0.996417	1.01717			12		0.997683	0.998329	0.998019	0.999275	1.00113	0.999102	1.01391	1.01039	1.00295	1.00363	0.983772	0.991522	0.990574	0.986914	0.983011	0.989638
	14		0.995401	0.992345	0.99498	1.00177	1.00137	0.998062	0.992923	1.00353	1.0024	0.998363	1.00351	0.998215	0.992268	1.00393	1.00332	1.00592	1.01313			14		0.999171	1.00454	1.0008	1.00504	1.00358	0.996359	0.999513	0.997957	1.00218	1.00321	0.998795	1.00426	1.00439	1.00481	0.998843	0.997965
	16		1.00165	1.01318	0.998866	0.996685	1.00522	1.00248	1.00319	1.00146	0.999688	1.00516	1.01742	1.00734	1.0003	1.00163	1.00424	1.00404	0.998861			16		1.00028	0.995403	1.00012	0.997034	0.999388	0.990512	0.988832	0.99678	0.9975	1.00172	1.00476	1.00075	1.00606	1.00426	1.00552	1.00978
	18		1.00292	0.997451	0.997806	1.00296	0.994294	0.999014	1.00163	0.998188	1.00014	1.00531	0.992029	1.00249	1.0012	1.00343	1.00361	1.00053	1.00782			18		0.999077	1.0032	1.00323	1.00007	1.00391	0.997559	1.01901	1.01351	1.00168	1.00206	1.00988	0.998842	1.00704	0.99935	1.00688	1.009
	20		1.01219	1.00364	1.00178	0.99954	0.999662	1.00123	1.00312	0.998562	0.996441	0.999281	0.998295	1.00116	1.00214	1.00106	1.00184	1.00173	1.00255			20		0.998919	0.999717	0.998761	1.00039	0.999669	0.993981	0.999907	1.0023	1.00256	1.00213	1.00734	1.00225	0.996661	1.01078	1.0085	0.997516
	22		1.01657	1.00334	1.0042	1.00228	1.00101	0.99721	0.992833	0.996578	1.0067	0.998787	1.00297	1.01249	1.00898	1.0041	1.00328	1.00804	0.989059			22		1.00093	0.996714	1.0009	0.999435	0.999357	1.01921	0.997209	0.996637	1.0016	0.998422	1.00795	1.004	0.995898	0.9988	1.00946	1.02221
	24		1.01145	1.00162	1.01613	1.00594	1.00389	0.998373	1.00167	1.00184	1.00659	1.00992	1.03161	1.00957	1.01448	1.00475	1.00627	1.00998	1.00259			24		0.99949	0.998524	0.999945	0.998165	1.00151	0.999757	0.997132	0.999106	1.00207	1.00184	0.993539	1.00323	0.998481	0.988804	0.98948	0.994614
	26		1.00509	1.00715	1.0105	0.997741	0.997813	1.0041	1.00057	0.998978	1.00397	1.01672	1.00915	1.00827	1.01425	1.00586	0.997104	1.00357	1.01999			26		0.998909	0.998158	0.998414	0.998093	1.00316	1.04422	1.01412	1.00082	1.00643	1.00184	1.01143	1.00607	1.00133	1.01052	1.00729	1.00001
	28		1.0201	1.01443	1.02632	1.01684	1.00339	1.00819	1.01553	1.00317	1.0054	1.00091	1.01558	1.01325	1.0081	1.00585	1.00448	1.00312	1.00331			28		0.998588	0.997479	0.994461	0.998659	1.00285	1.00978	0.997856	0.996236	0.997897	0.995209	1.01049	0.995134	0.989779	1.00437	0.98586	1.00382
	30		1.03065	1.02878	1.01481	1.01136	1.00724	1.00244	1.00988	0.998129	1.0057	1.00587	0.99642	1.00686	1.01503	1.0053	1.00373	1.01239	1.01749			30		0.999866	1.00153	0.99708	1.00063	1.00601	1.02176	1.00072	0.998481	0.999652	0.997021	1.00856	0.999985	0.997497	0.993103	0.992317	0.997817
	32		1.01077	1.01921	1.01867	1.00751	1.00421	1.00295	1.01615	1.00117	1.00282	0.999073	1.02161	1.01378	1.01225	1.00359	1.00294	1.00543	1.02533			32		0.999829	0.995753	0.994232	1.00069	1.00605	1.01852	1.00964	0.99533	1.00214	0.998395	1.00223	1.00562	1.00393	1.01031	1.00414	0.99811
	34		1.01491	1.01418	1.01592	1.0095	0.997811	1.0059	1.03669	1.01506	1.00585	1.03754	1.11001	1.07142	1.079	1.00342	1.00832	1.01525	1.00504			34		0.99656	0.990976	0.993383	0.994262	1.0156	1.02221	1.01744	1.00808	1.00193	1.01004	1.00485	1.01653	1.02902	1.00876	1.09484	1.05813
	36		1.02229	1.02198	0.979062	0.999323	0.993628	1.00526	1.03142	1.01149	0.996841	1.00544	1.03733	0.943051	1.01484	1.0032	1.00795	1.01116	1.01405			36		0.996876	0.989989	0.998804	0.997543	1.01461	1.01262	1.02192	1.00252	1.00995	1.00687	0.95972	0.998384	1.0109	1.00361	1.01006	0.964344
	38		1.01913	1.01892	0.967859	0.983844	1.04106	1.00547	1.00509	1.00254	0.99881	0.964462	0.920086	0.94208	0.4434621*	0.999695	1.00592	1.00729	0.980865			38		0.99453	0.990066	0.992285	0.998107	1.01295	0.999151	0.995774	0.992318	1.00087	0.999279	1.00549	1.00696	1.01768	1.02052	1.0204	1.0134
	40		1.01624	1.01279	0.970608	0.981842	0.995123	1.00347	0.975688	1.00517	0.98288	0.954748	0.89286	0.953371	0.7597731*	0.993059	1.00087	1.00346	0.993002			40		0.996402	0.98593	0.993043	0.994677	1.00615	0.995324	1.01063	0.9905	0.995576	0.998036	0.983749	1.00716	1.01718	1.01436	1.02679	1.00676
	42		1.00946	1.00117	0.948432	0.974945	0.989519	0.988598	0.933957	0.97808	0.987328	0.931808	0.872064	0.953361	0.929159	0.992243	0.996815	0.989471	0.971899			42		0.996192	0.986773	0.990478	0.989597	1.00581	0.987162	0.994584	0.995723	0.997361	0.99498	0.999677	1.0063	1.0107	1.00611	1.00513	1.01165
	44		0.977615	0.96235	0.933551	0.965468	0.980565	0.979283	0.922202	0.957688	0.979546	0.920958	0.882462	0.944142	0.993781	0.98792	0.988899	0.987189	0.963111			44		0.996316	0.992595	0.995931	0.994933	1.00773	0.991644	0.996092	0.990758	0.994466	0.996237	0.996904	1.00166	1.00063	1.00533	1.00911	1.00431
	46		0.973741	0.953187	0.936145	0.959134	0.983341	0.969864	0.903772	0.951698	0.974047	0.917378	0.863395	0.936289	0.985158	0.983576	0.983864	0.970879	0.942077			46		0.993803	0.992177	0.994893	0.999243	1.00945	0.991248	1.00083	1.00405	0.997683	0.995977	1.0029	1.00514	1.01099	1.01601	1.01569	1.01331
	48		0.965075	0.935356	0.93616	0.964222	0.977051	0.96838	0.889815	0.938914	0.979284	0.912898	0.862507	0.938317	1.00239	0.983841	0.985443	0.980456	0.950084			48		0.995023	0.990872	0.997866	0.99413	1.00576	1.02243	1.07197	1.01024	0.982706	0.984316	1.00943	1.00817	1.00684	1.00706	1.02702	1.00221
	50		0.941942	0.923517	0.927556	0.960006	0.978659	0.963922	0.884112	0.935371	0.979697	0.921261	0.861734	0.932292	0.98286	0.981082	0.979209	0.970994	0.922766			50		0.994371	0.989366	0.994111	0.998361	1.00515	0.989578	0.966791	0.938681	0.918709	0.920362	1.00259	1.00579	1.0159	1.00239	1.0403	1.00824
	52		0.930694	0.90735	0.925842	0.956916	0.978652	0.961202	0.888309	0.934342	0.980388	0.922778	0.878205	0.940534	0.988229	0.987657	0.980212	0.969276	0.941678			52		0.992716	0.991073	1.00012	0.99644	1.00755	0.978932	0.977673	1.00007	1.0002	1.00697	1.00442	1.00924	1.0221	0.999119	1.03041	1.02134
	54		0.930861	0.912734	0.916656	0.954848	0.974352	0.960821	0.867373	0.927866	0.977579	0.904764	0.837824	0.938739	0.980292	0.981926	0.981026	0.970978	0.94082			54		0.995077	0.990075	0.994138	0.996899	1.00836	0.989482	0.999909	1.01138	1.00663	1.00846	1.00331	1.00617	1.01758	1.01202	1.05158	1.02716
	56		0.92349	0.88688	0.922787	0.958432	0.974437	0.959404	0.880497	0.927783	0.977029	0.917657	0.850109	0.930912	0.98352	0.982183	0.978345	0.97382	0.954851			56		0.995491	0.988212	0.99554	0.994275	1.00831	0.988495	0.996319	0.997913	0.997506	1.00182	1.00584	1.0093	1.02016	1.00769	1.05589	1.03752
	58		0.929595	0.901425	0.928522	0.960198	0.97649	0.958124	0.879116	0.92741	0.978069	0.899604	0.844479	0.934092	0.981035	0.979661	0.980961	0.968954	0.939702			58		0.995286	0.987876	0.998226	0.996022	1.00666	0.988361	0.988733	0.997279	0.991734	0.999465	1.00786	1.0094	1.01886	0.997631	1.05477	1.03752
	60		0.921826	0.890319	0.9214	0.950134	0.964999	0.952697	0.875438	0.923796	0.977026	0.910364	0.855364	0.934332	0.983774	0.984446	0.979167	0.970605	0.922041			60		0.994468	0.988988	0.994927	0.994747	1.00783	0.99179	0.998	0.996077	0.9941	0.997851	0.997173	1.00932	1.01685	0.997922	1.05354	1.03912
	62		0.921826	0.883541	0.930949	0.961594	0.969668	0.954059	0.86663	0.920918	0.97675	0.905727	0.86239	0.938671	0.982163	0.983184	0.97758	0.967235	0.93882			62		0.994294	0.991235	0.996322	0.997695	1.00696	0.994902	1.00151	0.997408	0.997363	1.00379	1.00364	1.01203	1.02081	1.02055	1.05424	1.03278
	64		0.915871	0.87198	0.926478	0.952096	0.968916	0.951484	0.877808	0.91983	0.982656	0.902477	0.843914	0.934875	0.980932	0.982526	0.975297	0.968277	0.936558			64		0.99142	0.986392	0.993162	0.99425	1.00598	0.990581	0.998054	0.997258	0.993915	1.00135	1.01419	1.01357	1.02154	1.01231	1.04829	1.05091
	66		0.921154	0.884687	0.923529	0.95336	0.975558	0.952089	0.878096	0.923748	0.974895	0.90756	0.84429	0.934286	0.982305	0.981993	0.977765	0.971591	0.940566			66		0.995944	0.990978	0.999519	0.998766	1.00953	0.986458	0.999253	0.988295	0.995636	1.00459	1.00893	1.01222	1.01207	1.02788	1.0499	1.05002
	68		0.920238	0.890002	0.923021	0.952642	0.971406	0.953169	0.865909	0.918612	0.976981	0.911502	0.844007	0.937399	0.980419	0.981827	0.978279	0.971548	0.927149			68		0.992798	0.985161	0.997568	0.998133	1.00566	0.984049	0.982918	0.991667	0.990972	0.996196	1.00667	1.01557	1.03325	1.02293	1.07313	1.06468
	70		0.927165	0.894319	0.918216	0.952557	0.977174	0.95634	0.870368	0.927541	0.973148	0.91683	0.870361	0.937235	0.983959	0.983729	0.980223	0.969202	0.932817			70		0.994939	0.98881	0.995642	0.997777	1.00495	0.985532	0.988066	0.994272	0.993157	0.998965	0.996616	1.00513	1.01678	0.996399	1.04829	1.05866
	72		0.925084	0.886869	0.918839	0.957604	0.964225	0.952505	0.859866	0.917136	0.975082	0.916724	0.847575	0.935836	0.983695	0.977569	0.975743	0.965233	0.924719			72		0.991471	0.987264	0.995471	0.996182	1.00611	0.989826	0.989627	1.00485	0.998514	1.00265	1.00982	1.01523	1.03215	1.01452	1.05101	1.06403
	74		0.924333	0.890769	0.924651	0.953448	0.976743	0.954721	0.85774	0.918863	0.978087	0.903781	0.859824	0.929614	0.982273	0.973804	0.974367	0.967131	0.931043			74		0.993328	0.988248	0.99624	0.999992	1.00647	0.98992	0.991808	0.998048	0.996859	0.997722	1.01208	1.01287	1.02897	1.01651	1.06163	1.04868
	76		0.920752	0.886349	0.915919	0.957164	0.972374	0.938864	0.869717	0.927864	0.9769	0.900725	0.864295	0.93489	0.983172	0.981719	0.974614	0.980517	0.93775			76		0.993251	0.990437	0.99494	0.993732	1.00961	0.987393	0.995355	1.00394	0.994339	1.0048	1.00892	1.01544	1.03365	1.03145	1.06959	1.05138
	78		0.916391	0.879102	0.928576	0.955106	0.968942	0.952174	0.873331	0.919488	0.971757	0.892889	0.850089	0.929527	0.98075	0.978462	0.97621	0.969263	0.941669			78		0.994507	0.988794	0.99588	0.996901	1.00763	0.988359	1.00751	1.00236	0.998848	1.00362	1.01307	1.01478	1.02109	1.02318	1.06725	1.06614
	80		0.916218	0.882376	0.932212	0.953989	0.968427	0.956133	0.875205	0.922421	0.991904	0.90606	0.856962	0.930383	0.980975	0.977133	0.972651	0.966712	0.926829			80		0.993335	0.99032	0.999263	0.995383	1.00667	0.984453	0.999097	1.00511	0.995128	0.99908	1.00606	1.00882	1.0209	1.01135	1.04175	1.04495
	82		0.913331	0.880022	0.931886	0.95319	0.968788	0.953045	0.866475	0.922352	0.965421	0.904625	0.865416	0.937857	0.979605	0.982486	0.972893	0.972494	0.928476			82		0.991645	0.986837	0.996404	0.995535	1.00873	0.986386	1.00737	0.995965	0.994771	0.998393	1.01702	1.01075	1.02863	1.02269	1.06024	1.04454
	84		0.921843	0.885723	0.916597	0.951041	0.968752	0.94613	0.861647	0.913625	0.978098	0.919741	0.864883	0.939472	0.982258	0.979722	0.978589	0.972781	0.941924			84		0.993471	0.985583	0.994971	0.992763	0.999949	1.00815	1.180688*	1.123671*	0.959062	0.946007	1.00839	1.01333	1.02493	1.0113	1.05835	1.05971
	86		0.922597	0.896007	0.925493	0.958886	0.970773	0.951021	0.874604	0.918043	0.97605	0.907237	0.857981	0.932027	0.983986	0.976791	0.969396	0.963791	0.920793			86		0.993337	0.988449	0.995125	0.994435	0.9549236*	0.989191	1.883647*	1.626201*	1.109456*	0.94326	1.00856	1.01116	1.02466	1.01618	1.04829	1.04567
	88		0.91611	0.88417	0.913075	0.951314	0.966202	0.948085	0.8726	0.913664	0.974404	0.906654	0.843728	0.930841	0.979986	0.975784	0.97168	0.966666	0.93			88		0.993225	0.986262	0.996843	0.995601	0.8455534*	0.8886092*	1.180185*	1.110907*	1.04304	1.03501	1.01036	1.00275	1.01608	1.00754	1.04229	1.03218
	90		0.920016	0.892452	0.922562	0.949825	0.964966	0.948139	0.856853	0.917785	0.978495	0.90405	0.839535	0.932658	0.979135	0.979829	0.977436	0.971004	0.928603			90		0.993089	0.987289	1.00097	0.994971	0.8767686*	0.949999	1.05068	1.02462	0.999783	0.986682	1.01291	1.01478	1.02475	1.04033	1.06143	1.0585
	92		0.915633	0.889608	0.932766	0.964012	0.958373	0.949298	0.853876	0.912222	0.973136	0.910009	0.846347	0.93433	0.983668	0.981287	0.97345	0.970631	0.939578			92		0.992418	0.985331	0.995798	0.995357	0.8846471*	0.953429	1.05056	1.02642	1.00029	0.991637	1.01349	1.0046	1.01581	1.01916	1.04255	1.0285
	94		0.92566	0.886681	0.931364	0.957114	0.976266	0.955212	0.866979	0.919735	0.977988	0.910292	0.864883	0.934047	0.978989	0.980905	0.975991	0.974971	0.959118			94		0.99245	0.984674	0.997445	0.993714	0.8883306*	0.962134	1.04726	1.02383	0.996895	0.981563	1.01509	1.0101	1.01972	1.01745	1.03453	1.04286
	96		0.917579	0.886243	0.922153	0.949866	0.965772	0.954007	0.867809	0.913695	0.975578	0.917411	0.862941	0.935771	0.976563	0.980436	0.973954	0.977036	0.93465			96		0.990371	0.986074	0.994856	0.996466	0.8949192*	0.958595	1.05292	1.02555	0.991576	0.987201	1.00788	1.00658	1.01571	1.01322	1.03186	1.02778
	98		0.92066	0.884002	0.920514	0.946631	0.954053	0.947273	0.855331	0.911497	0.970592	0.915931	0.874037	0.92908	0.981769	0.983565	0.973774	0.977062	0.944138			98		0.992775	0.986978	0.995699	0.997013	0.8997457*	0.967522	1.06984	1.03785	0.996859	0.988782	1.01157	1.00752	1.02245	1.0175	1.03848	1.0446
	100		0.918899	0.898401	0.919457	0.945505	0.963503	0.946402	0.84937	0.909497	0.971778	0.903887	0.839698	0.929508	0.974785	0.97868	0.976811	0.971499	0.938025			100		0.989372	0.983637	0.997503	0.989842	0.9023067*	0.960192	1.03605	1.0196	0.993664	0.979529	1.01584	1.00933	1.01425	1.02403	1.05004	1.03992
	102		0.926411	0.896252	0.930343	0.960495	0.964311	0.946055	0.859184	0.906512	0.975412	0.921899	0.857831	0.938889	0.981691	0.980456	0.976514	0.973745	0.930113			102		0.989911	0.98358	0.993369	0.993291	0.9107414*	0.965309	1.03782	1.02357	0.993951	0.989713	1.02113	1.01079	1.01981	1.02323	1.03172	1.03235
	104		0.926414	0.891205	0.920507	0.949671	0.962473	0.94899	0.857557	0.903481	0.976679	0.915496	0.868174	0.935059	0.979976	0.979998	0.97455	0.972017	0.922041			104		0.99181	0.982526	0.992761	0.989844	0.9240592*	0.974266	1.03558	1.02025	0.989089	0.987436	1.01199	1.01306	1.0168	1.02128	1.02803	1.03537
	106		0.932366	0.901225	0.92668	0.960457	0.961531	0.944657	0.856252	0.90718	0.972409	0.914346	0.857289	0.936935	0.978324	0.973686	0.971076	0.973141	0.916016			106		0.990202	0.980618	0.996017	0.997079	0.962473	0.976391	1.0369	1.01447	0.987782	0.977876	1.00429	1.0051	1.01439	1.01185	1.05387	1.03983
	108		0.9296	0.897795	0.924434	0.953298	0.96089	0.948531	0.865685	0.909969	0.975823	0.914982	0.858745	0.927382	0.977112	0.980118	0.974053	0.980264	0.938373			108		0.988221	0.981661	0.991614	0.992125	0.971083	0.982515	1.03757	1.02022	0.993235	0.985338	1.00781	1.00435	1.01089	1.01619	1.01604	1.0347
	110		0.922738	0.891509	0.92189	0.957268	0.960193	0.947759	0.858519	0.90374	0.975361	0.910461	0.852372	0.936883	0.977379	0.982418	0.973103	0.973594	0.93209			110		0.990288	0.983168	0.994506	0.995812	0.972611	0.983494	1.03618	1.01663	0.993342	0.981882	1.01811	1.00731	1.02145	1.03008	1.03095	1.02887
	112		0.921741	0.892494	0.924243	0.959305	0.961787	0.943237	0.850982	0.904523	0.969951	0.911495	0.853024	0.933547	0.980556	0.985015	0.97777	0.982504	0.964885			112		0.990924	0.983421	0.994262	0.992191	0.983425	0.987069	1.03652	1.02419	0.992481	0.986506	1.01861	1.01347	1.02391	1.03008	1.05613	1.03173
	114		0.920259	0.877361	0.927732	0.959189	0.966374	0.9486	0.854676	0.909968	0.977211	0.90864	0.868211	0.929744	0.982674	0.977671	0.969939	0.975442	0.934555			114		0.989971	0.981736	0.992276	0.993753	0.987826	0.97778	1.02861	1.01194	0.984304	0.977753	1.00856	1.00543	1.00909	1.01692	1.01283	1.02322
	116		0.924408	0.89927	0.921496	0.952334	0.956228	0.941666	0.844378	0.900049	0.968928	0.91125	0.832498	0.938111	0.976437	0.97769	0.971556	0.975774	0.942011			116		0.991134	0.985495	0.998645	0.990786	0.986208	0.980258	1.02931	1.00943	0.986127	0.980936	1.01483	1.00516	1.01222	1.01554	1.0236	1.02448
	118		0.928337	0.890889	0.926289	0.952607	0.961689	0.943709	0.856544	0.903251	0.979259	0.916342	0.862818	0.938608	0.983256	0.98096	0.972013	0.976315	0.934994			118		0.990144	0.981537	0.994458	0.995642	0.987894	0.974504	1.03277	1.01771	0.990096	0.984793	1.00978	1.00639	1.00899	1.01174	1.01167	1.01939
	120		0.925913	0.896915	0.923177	0.952408	0.954591	0.945912	0.858679	0.904679	0.97595	0.91816	0.857033	0.935701	0.978066	0.974721	0.969918	0.973712	0.930744			120		0.988314	0.978147	0.993109	0.989211	0.987317	0.977602	1.03062	1.0035	0.984234	0.980394	1.02004	1.00819	1.01394	1.01717	1.03399	1.03824
	122		0.930013	0.889141	0.925041	0.955193	0.961802	0.944647	0.855398	0.906355	0.97558	0.908177	0.85466	0.935695	0.979071	0.974391	0.968357	0.97002	0.91877			122		0.989745	0.981325	0.997159	0.993818	0.987514	0.971536	1.03775	1.01466	0.983216	0.979191	1.01557	1.00488	1.00884	1.01338	1.02267	1.0338
	124		0.926743	0.899196	0.933271	0.960845	0.960051	0.945278	0.850973	0.90512	0.975074	0.912693	0.850942	0.935309	0.977557	0.975477	0.971694	0.974095	0.934745			124		0.989018	0.982655	0.998833	0.990624	0.985135	0.972807	1.0292	1.01569	0.987428	0.97843	1.00651	1.00504	1.01766	1.02734	1.01607	1.04008
	126		0.925828	0.892448	0.930922	0.960599	0.964008	0.949468	0.84635	0.907019	0.964048	0.909676	0.849621	0.922112	0.976298	0.968596	0.961271	0.970416	0.936558			126		0.987293	0.981917	0.993407	0.992422	0.986483	0.979616	1.02045	1.009	0.987434	0.979606	1.00968	1.00281	1.00668	0.998139	1.01421	1.02046
	128		0.925065	0.892311	0.928021	0.947257	0.972126	0.948524	0.851713	0.911917	0.974118	0.909996	0.859105	0.928976	0.97873	0.976912	0.972108	0.976872	0.943455			128		0.987754	0.9785	0.995759	0.990231	0.986986	0.977213	1.03857	1.02219	0.993892	0.992528	1.01267	0.998246	1.00798	1.01038	1.01832	1.01471
	130		0.926236	0.88991	0.9205	0.951246	0.973276	0.953914	0.861778	0.915319	0.970167	0.910555	0.848686	0.928231	0.976361	0.976988	0.976398	0.978629	0.944824			130		0.986395	0.981389	0.992011	0.994389	0.985073	0.975558	1.02845	1.01118	0.988474	0.985228	1.0268	1.01006	1.02299	1.02486	1.03377	1.04176
	132		0.924408	0.894376	0.924413	0.951124	0.964185	0.942204	0.838944	0.901055	0.970012	0.910911	0.853858	0.933436	0.977494	0.973738	0.970583	0.976966	0.940238			132		0.986768	0.980416	0.990662	0.9958	0.987719	0.97392	1.0261	1.00139	0.981017	0.983095	1.02124	1.01589	1.02054	1.0367	1.04	1.03802
	134		0.920502	0.890252	0.926914	0.951215	0.961055	0.943538	0.837836	0.903018	0.968968	0.916618	0.854463	0.933811	0.98108	0.975636	0.969723	0.973961	0.94431			134		0.987121	0.981067	0.992242	0.989051	0.981505	1.01871	1.03825	1.00675	0.987906	0.985433	1.01566	1.00458	1.01803	1.01012	1.01378	1.02967
	136		0.926576	0.897662	0.921129	0.950526	0.955239	0.94488	0.848193	0.908924	0.966185	0.910892	0.870806	0.933657	0.971947	0.972418	0.967943	0.976373	0.928272			136		0.987329	0.980147	0.995905	0.990916	0.971819	0.984934	1.04237	1.01715	0.987775	0.98124	1.01163	1.00805	1.00759	1.01765	1.02935	1.04229
	138		0.924483	0.891998	0.925116	0.938267	0.959468	0.94321	0.840113	0.90396	0.963327	0.911546	0.863826	0.931717	0.9829	0.973825	0.971053	0.9807	0.944733			138		0.98898	0.978167	0.998151	0.990221	0.976314	0.980336	1.03535	1.01712	0.983701	0.980351	1.01333	1.00516	1.0113	1.03366	1.01719	1.02108
	140		0.932461	0.894741	0.926616	0.95729	0.961681	0.952526	0.866981	0.908762	0.968342	0.915439	0.857751	0.927928	0.986387	0.970818	0.970908	0.976	0.940731			140		0.987677	0.979082	0.992649	0.989201	0.97585	0.986594	1.0453	1.01652	0.984325	0.982981	1.01218	1.01185	1.01299	1.0188	1.03654	1.0347
	142		0.934403	0.897356	0.925971	0.951586	0.949351	0.940164	0.851584	0.892275	0.971736	0.910909	0.870429	0.927747	0.987212	0.972962	0.964888	0.970499	0.940843			142		0.980756	0.977205	0.982398	0.981742	0.974546	1.02141	1.03981	1.01487	0.983426	0.979443	1.00768	1.01149	1.02055	1.03531	1.05274	1.03723
	144		0.928591	0.891859	0.920938	0.95176	0.956608	0.941775	0.855995	0.901191	0.970161	0.910984	0.844382	0.922737	0.980917	0.972668	0.973792	0.980048	0.931979			144		0.99092	0.975564	0.993545	0.988039	0.977009	0.984807	1.03683	1.00955	0.982463	0.980839	1.02682	1.00573	1.00304	1.01718	1.01969	1.01786
	146		0.93314	0.895201	0.924413	0.946806	0.956778	0.943753	0.851855	0.899118	0.969075	0.914974	0.860604	0.932374	0.985479	0.970944	0.964424	0.976793	0.946407			146		0.98815	0.976771	0.995844	0.989127	0.980838	0.975669	1.03467	1.01609	0.985757	0.984668	1.00965	1.00411	1.00937	1.02241	1.02152	1.01259
	148		0.928759	0.898325	0.928462	0.955998	0.953986	0.947417	0.849044	0.906505	0.96929	0.913348	0.847265	0.924948	0.982383	0.967427	0.962723	0.982796	0.942118			148		0.987072	0.974291	0.991648	0.992172	0.980047	0.972255	1.03904	1.02057	0.990268	0.980711	1.01523	1.00944	1.01224	1.01292	1.02061	1.00406
	150		0.922643	0.892219	0.921929	0.947805	0.955366	0.936062	0.826728	0.893441	0.963602	0.911245	0.85074	0.927462	0.980923	0.974218	0.968456	0.98063	0.9555			150		0.987394	0.978589	0.996028	0.989908	0.976002	0.987069	1.01765	1.01174	0.985334	0.977683	1.00852	1.0035	1.00966	1.01965	1.01717	1.00231
	152		0.927667	0.890282	0.922443	0.950713	0.959101	0.941992	0.84361	0.903729	0.969498	0.912912	0.854404	0.930558	0.984602	0.974824	0.971575	0.978974	0.935216			152		0.986922	0.976542	0.988893	0.989838	0.91301	0.981282	1.03487	1.01411	0.985076	0.976192	1.01897	1.00917	1.01314	1.01669	1.01647	1.01236
	154		0.925076	0.900205	0.918524	0.950858	0.955234	0.940242	0.837183	0.902957	0.969466	0.910724	0.850237	0.931551	0.982011	0.976567	0.97013	0.981188	0.937529			154		0.986145	0.978515	0.990556	0.984069	1.01222	0.992056	0.993527	0.993721	0.990807	0.999304	1.01346	1.00987	1.0019	1.02927	1.03205	1.00097
	156		0.93077	0.889648	0.918656	0.94792	0.965163	0.946575	0.848825	0.907619	0.968745	0.912491	0.859951	0.923483	0.983082	0.964462	0.959813	0.974423	0.91751			156		0.985672	0.974375	0.99064	0.987896	1.01409	1.01508	1.01344	1.00632	0.995991	1.00468	1.00677	1.00483	1.00589	1.0172	1.02774	1.02149
	158		0.925235	0.889511	0.927207	0.975894	0.963843	0.946292	0.851791	0.906157	0.972231	0.916106	0.862115	0.928677	0.983277	0.968144	0.967563	0.977701	0.945646			158		0.98075	0.972302	0.985524	0.985942	1.00908	0.972997	1.00159	1.02948	0.988557	0.99936	1.0141	1.00629	1.00304	1.00293	1.01856	1.01927
	160		0.925073	0.890602	0.948234	0.964733	0.963556	0.938977	0.821694	0.90004	0.969055	0.932577	0.886476	0.942849	0.993311	0.969333	0.967077	0.979114	0.934662			160		0.987331	0.97894	0.991886	0.989882	1.00923	0.968604	0.980226	0.993076	0.986818	0.998976	1.02153	1.01345	1.0209	1.0186	1.03286	1.05317
	162		0.92306	0.89547	0.961676	0.96995	0.948189	0.935768	0.825913	0.895057	0.971915	0.933024	0.883322	0.949866	0.9899	0.967763	0.966204	0.965597	0.944475			162		0.984426	0.977711	0.993646	0.988386	1.00942	0.978034	0.999962	0.997356	0.990906	0.999277	1.00679	1.00308	1.00615	1.00936	1.01901	1.01336
	164		0.931199	0.902898	0.974672	0.973725	0.95512	0.938175	0.833923	0.904719	0.974489	0.948461	0.897795	0.965661	0.99842	0.96617	0.963593	0.979387	0.956401			164		0.98346	0.976137	0.991783	0.987748	1.00849	0.971935	0.980758	0.991793	0.983372	0.99967	0.994001	1.00262	0.999588	1.00101	1.00411	1.00141
	166		0.920812	0.892535	0.9835	0.967818	0.950203	0.944868	0.83636	0.900425	0.975432	0.976114	0.917846	0.972642	1.00146	0.966924	0.963969	0.973963	0.92215			166		0.984532	0.974877	0.991111	0.988379	1.00642	0.964055	0.988572	0.994116	0.983823	0.996331	0.99235	0.997549	1.00471	1.00038	1.00013	1.01016
	168		0.929265	0.899469	0.999517	0.980152	0.956776	0.938685	0.831754	0.903127	0.980764	0.980282	0.933616	0.978306	0.998738	0.968276	0.96573	0.970605	0.935899			168		0.990889	0.981921	0.99614	0.994524	1.00954	0.970296	0.994241	0.995937	0.99058	0.997269	1.00311	1.00784	1.00975	1.01437	1.01085	1.02169
	170		0.932303	0.902138	1.00235	0.981959	0.95751	0.942313	0.852464	0.907076	0.984308	0.977676	0.93446	0.985662	0.998925	0.969725	0.96711	0.974132	0.951415			170		0.981916	0.972753	0.99216	0.985158	1.00855	0.968139	0.985424	0.993979	0.982146	0.997044	0.997713	1.00587	1.00491	0.994963	1.00001	1.02965
	172		0.946464	0.91907	1.00896	0.983055	0.961052	0.945298	0.854494	0.910268	0.987571	0.982418	0.948242	0.983145	1.00182	0.964753	0.965931	0.970457	0.942018			172		0.985926	0.97435	0.992263	0.991352	1.0066	0.963191	0.994079	0.993861	0.989859	0.99926	0.990464	1.00278	0.999635	0.997024	0.998592	1.02709
	174		0.95757	0.942471	1.00838	0.983398	0.961157	0.952612	0.875698	0.913259	0.983721	0.979191	0.947155	0.983707	1.00193	0.966526	0.96602	0.970208	0.932076			174		0.982269	0.978064	0.990431	0.986876	1.00595	0.966479	0.986493	0.993598	0.980401	0.994694	1.00059	1.00587	1.00855	1.01092	1.0129	1.02465
	176		0.958991	0.950095	1.01426	0.987894	0.953615	0.956544	0.879129	0.91735	0.988352	0.986247	0.979867	0.986501	1.00911	0.960408	0.95562	0.975779	0.950042			176		0.984504	0.975138	0.991117	0.987813	1.00573	0.967556	0.992677	0.994374	0.984341	0.993759	0.99951	1.00349	1.00089	0.995291	0.998935	1.02358
	178		0.973436	0.953866	1.01032	0.988507	0.96796	0.960388	0.886048	0.925933	0.986415	0.980656	0.979441	0.994222	1.01043	0.972495	0.968203	0.981316	0.931043			178		0.983791	0.974568	0.992821	0.987971	1.00658	0.974457	0.986294	0.987811	0.981003	0.992487	1.0003	1.00354	1.01026	0.993501	1.01202	1.02295
	180		0.979786	0.970946	1.01038	0.994355	0.972549	0.965467	0.901327	0.940222	0.986487	0.9876	0.990726	0.999389	1.00965	0.970774	0.967285	0.983924	0.956232			180		0.982942	0.973172	0.990284	0.988278	1.00913	0.963423	0.995812	1.00132	0.98547	0.996549	0.990358	0.996893	1.00704	1.00863	1.0097	1.01307
	182		0.9902	0.981406	1.01005	0.997789	0.966834	0.964834	0.907957	0.939522	0.986979	0.983871	0.988079	0.998926	1.00827	0.971406	0.970543	0.976229	0.9534			182		0.985248	0.977295	0.992436	0.993133	1.00511	0.970234	0.991344	0.98999	0.9834	0.99298	0.992293	1.00145	1.00975	1.00579	1.01562	1.01833
	184		0.993265	0.975399	1.01315	0.992043	0.968161	0.969652	0.907335	0.956338	0.983576	0.993968	0.992789	0.983562	1.00349	0.971347	0.973501	0.984851	0.951357			184		0.984694	0.975396	0.989349	0.986014	1.00565	0.965936	0.994341	1.00262	0.985304	0.993656	0.997468	0.999766	1.00387	0.997671	1.00644	1.01493
	186		1.00896	0.989874	1.01561	0.993964	0.969607	0.967584	0.909538	0.958045	0.98168	0.997291	1.00124	1.00085	1.01248	0.975703	0.975939	0.993451	0.978229			186		0.984628	0.973164	0.990442	0.987801	1.00707	0.960346	1.00131	0.999671	0.987969	0.998476	0.987187	0.996093	0.994838	0.992835	0.988986	1.00145
	188		1.00341	0.987374	1.01268	0.981621	0.978034	0.971342	0.925603	0.964221	0.988678	0.989053	1.00743	0.996024	1.00795	0.974228	0.974375	0.992058	0.969505			188		0.984661	0.971087	0.989784	0.989511	1.00665	0.964485	0.991385	0.993458	0.985484	0.995379	1.00226	1.00334	1.00469	0.998244	0.997437	1.00989
	190		0.999036	0.97515	1.01107	0.984698	0.978996	0.971578	0.925474	0.973155	0.987386	0.993991	0.995572	0.991146	1.003	0.980321	0.978767	0.994432	0.968325			190		0.984977	0.972673	0.992968	0.990446	1.00596	0.966505	0.98549	0.985374	0.978218	0.98975	0.996335	1.00595	1.00122	1.01172	1.0127	1.02671
	192		1.00832	0.98709	1.02297	0.992275	0.978042	0.977068	0.92261	0.967441	0.982763	0.98842	0.986736	0.996656	1.00645	0.976286	0.97923	0.993391	0.971403			192		0.982543	0.972711	0.987147	0.987406	1.00746	0.96369	0.988705	0.99038	0.985348	0.990561	0.997468	1.00484	1.00174	1.00673	1.01901	1.02001
	194		1.00062	0.979556	1.01808	0.986692	0.976065	0.974211	0.93183	0.972304	0.98721	0.992065	1.0146	0.995281	1.00589	0.980129	0.981316	0.99588	0.982749			194		0.985338	0.971644	0.99307	0.989353	1.00529	0.968631	0.985758	0.991662	0.989329	0.990704	0.990819	0.998881	0.995888	0.998211	1.0012	1.02171
	196		1.01297	0.987674	1.01835	0.991013	0.970309	0.97341	0.926412	0.974386	0.988644	0.990012	1.01985	0.997007	1.01112	0.983194	0.9844	1.00372	0.987597			196		0.982846	0.969459	0.989063	0.982451	1.00497	0.960517	0.991303	0.993334	0.983844	0.992314	0.98714	0.998196	0.995421	1.00311	0.996243	1.01659
	198		1.00632	0.985859	1.0186	0.990267	0.970882	0.973674	0.92514	0.970078	0.988206	1.00093	1.01504	0.99344	1.00613	0.986445	0.986107	1.00384	0.994083			198		0.983286	0.968405	0.992189	0.987792	1.00393	0.964189	0.97824	0.98846	0.98512	0.986947	0.997884	0.999142	0.998829	1.00425	1.02804	1.01089
	200		1.01334	0.990047	1.01191	0.995795	0.979497	0.97568	0.923857	0.978906	0.994319	0.994889	1.02143	0.996727	1.00753	0.989226	0.991824	1.00348	0.987432			200		0.984522	0.969104	0.991267	0.985777	1.00508	0.9644	0.986492	0.989226	0.978309	0.985597	0.997222	1.00521	0.996734	0.998428	0.996002	1.00517
	202		1.00998	0.973287	1.011	0.986236	0.974991	0.978419	0.931224	0.979394	0.982475	1.001	1.0109	0.995896	1.00771	0.986597	0.986434	1.00779	1.01355			202		0.982361	0.970763	0.992663	0.990903	1.00508	0.965383	0.993539	0.991148	0.982126	0.993315	0.991982	0.998667	1.00499	1.00419	0.997486	1.00982
	204		1.00979	0.986625	1.01843	0.991186	0.974964	0.973363	0.927238	0.981362	0.983133	0.996687	1.02297	1.00057	1.00853	0.983782	0.987352	1.00255	1.00896			204		0.980613	0.970818	0.98864	0.98919	1.00341	0.963977	0.98529	0.985905	0.977356	0.992599	0.989189	0.999144	0.99674	1.00639	1.00655	1.00945
	206		1.01316	0.992828	1.01139	0.993309	0.97541	0.977114	0.934655	0.978245	0.979797	0.992165	1.00816	0.992765	1.00544	0.986377	0.989015	1.01247	0.996065			206		0.981114	0.966365	0.988805	0.987715	1.00377	0.954899	0.975246	0.977414	0.980257	0.98536	0.999717	1.00529	1.00645	1.00556	1.01272	1.01962
	208		1.01538	0.992836	1.00833	0.991082	0.972775	0.974174	0.932726	0.979831	0.981911	0.998381	1.01028	1.00643	1.00866	0.983854	0.984422	1.00413	0.974717			208		0.982579	0.971823	0.991083	0.985234	1.00533	0.96949	0.991192	0.985531	0.981042	0.9874	0.987061	1.00416	0.996055	1.00419	1.01183	1.01585
	210		1.01651	0.988409	1.01686	1.00063	0.975912	0.977792	0.934809	0.976589	0.986464	0.994084	1.01229	0.994055	1.006	1.00225	0.998212	1.01838	0.987597			210		0.984312	0.970028	0.994305	0.989897	1.00389	0.968142	0.993145	0.981961	0.980926	0.986691	0.987374	0.99263	0.978732	0.988917	0.97927	0.981597
	212		1.00574	0.981086	1.01943	0.998079	0.973009	0.977467	0.921136	0.979955	0.984426	1.00288	1.0234	1.00369	1.01102	0.986914	0.990645	1.00583	0.986129			212		0.980857	0.963116	0.986792	0.983688	1.0045	0.964341	0.98469	0.973904	0.977983	0.986462	0.991406	1.00531	0.99682	1.00251	0.996496	0.988889
	214		1.01293	0.988309	1.01727	0.992348	0.974097	0.972147	0.929499	0.979499	0.982749	0.98717	1.00255	0.999136	1.00414	0.985975	0.989475	1.00645	1.00289			214		0.98255	0.968017	0.988116	0.987016	1.00364	0.958882	0.987096	0.977779	0.974322	0.984733	0.990151	1.00045	1.00126	1.0027	0.99602	1.00492
	216		1.01574	0.986972	1.01944	1.00223	0.973371	0.970806	0.925146	0.97802	0.983396	1.00019	1.01514	0.994816	1.00907	0.98429	0.992133	1.00901	0.985253			216		0.980646	0.967757	0.987455	0.986472	1.00571	0.966803	0.993158	0.981085	0.981053	0.991418	0.998278	0.999145	1.00461	1.0048	1.01098	1.00795
	218		1.02511	0.987356	1.02124	1.00925	0.968415	0.971417	0.914958	0.972622	0.978531	0.994442	1.01114	0.990391	1.01068	0.986056	0.992071	1.00942	1.00189			218		0.980626	0.966579	0.992196	0.985466	1.00237	0.960657	0.983152	0.980731	0.979433	0.984621	0.996555	0.996381	0.994562	1.02126	0.992637	0.991886
	220		1.01829	0.990618	1.0204	0.995658	0.971068	0.97223	0.914578	0.978425	0.987364	0.993148	1.01063	0.988929	1.00337	0.986196	0.993413	1.00959	0.998868			220		0.9813	0.961253	0.987641	0.984075	1.00234	0.962322	0.993204	0.989365	0.986979	0.989813	0.996083	0.995445	0.994053	0.998851	0.993183	0.984403
	222		1.0124	0.979772	1.01045	0.979364	0.96741	0.970412	0.914782	0.972176	0.984497	0.995176	1.02215	0.999374	1.00847	0.982725	0.99138	1.00205	0.977827			222		0.982891	0.968868	0.984605	0.98477	1.00394	0.961399	0.991243	0.985556	0.982028	0.984611	0.994072	0.994758	0.983349	0.988806	0.978163	0.97837
	224		1.01506	0.988209	1.01507	0.99068	0.981942	0.977825	0.927972	0.982686	0.986723	0.995363	1.00913	0.998662	1.00697	0.988218	0.989027	1.01232	1.0061			224		0.980819	0.959572	0.986008	0.983536	1.00032	0.957555	0.991994	0.974558	0.978624	0.979418	0.996169	0.998171	0.993359	1.00039	0.991918	1.00784
	226		1.01326	0.979803	1.01438	0.994287	0.975171	0.976348	0.943356	0.989394	0.983765	0.99171	1.02121	0.992359	1.00626	0.981403	0.990781	1.00317	0.988916			226		0.980884	0.965692	0.989073	0.985002	1.0052	0.958573	0.996577	0.99358	0.97856	0.988565	0.992279	1	0.997172	1.01369	1.01012	0.992314
	228		1.01461	0.996586	1.01345	0.986458	0.976253	0.973616	0.93469	0.980931	0.979835	1.00241	1.03066	0.9941	1.00986	0.987706	0.99302	1.01673	1.00614			228		0.982374	0.967525	0.988962	0.981463	1.00316	0.965921	0.995626	0.981109	0.97699	0.982425	0.989345	1.00147	0.997172	1.00311	0.989031	0.99691
	230		1.01724	0.983831	1.00096	0.991278	0.974533	0.97578	0.928576	0.992255	0.98398	0.985285	1.01947	0.99818	1.00898	0.984724	0.990029	1.00628	0.992475			230		0.980133	0.965457	0.989658	0.986005	0.999742	0.956961	0.983026	0.979709	0.977553	0.981222	0.995765	0.998493	0.993097	1.00311	0.983726	0.99691
	232		1.01508	0.987857	1.0103	0.984252	0.980553	0.971523	0.923866	0.985881	0.984937	0.99264	1.01045	0.998411	1.00826	0.985231	0.987371	1.01136	0.992096			232		0.981038	0.964359	0.986755	0.986004	1.00039	0.954083	0.981552	0.982121	0.976078	0.984683	0.989426	0.992818	0.990981	0.995216	0.974056	0.994133
	234		1.01496	0.9868	1.00793	0.986499	0.974421	0.972631	0.931903	0.983873	0.981098	0.977726	1.00089	0.981642	0.998987	0.980365	0.985539	1.00782	0.986935			234		0.981569	0.96607	0.986019	0.988166	1.00049	0.954321	0.987629	0.97959	0.972041	0.983686	0.987907	0.995421	0.997557	1.01001	0.986771	0.983903
	236		1.01686	0.984542	1.00794	0.992485	0.97068	0.972818	0.926106	0.982108	0.981411	1.0016	1.01815	0.991817	1.01053	0.980373	0.985732	1.00439	0.991266			236		0.982486	0.965891	0.989451	0.987704	1.00405	0.959834	0.993436	0.985676	0.977748	0.984879	0.985152	0.996668	0.987186	1.01343	0.986285	0.999387
	238		1.01829	0.989913	1.00605	0.984947	0.979433	0.98115	0.924497	0.982824	0.981852	1.0078	1.02563	0.991184	1.01075	0.979215	0.982008	1.00903	0.976919			238		0.981195	0.964364	0.98883	0.985233	0.998719	0.961526	0.9869	0.982726	0.977278	0.983233	1.00153	0.996756	0.998978	1.00929	0.992753	0.996984
	240		1.01376	0.9849	1.01689	0.994444	0.975321	0.975212	0.928003	0.981014	0.982434	0.992492	1.0225	0.995326	1.00697	1.00763	1.01155	1.02684	1.02032			240		0.981195	0.962289	0.989855	0.981626	0.998864	0.959168	0.98408	0.984288	0.977354	0.984959	0.994037	1.00091	0.994078	1.01989	0.99891	1.00121
	242		1.02181	0.993719	1.01963	0.996741	0.980226	0.974013	0.936181	0.990146	0.984236	0.991176	1.01966	0.991716	1.00721	0.984355	0.988151	1.00854	0.995441			242		0.978865	0.960509	0.982525	0.983618	1.00067	0.959932	0.993466	0.982638	0.973749	0.984457	0.983761	0.997607	0.995056	0.9959	0.985241	0.984017
	244		1.00795	0.975178	1.00182	0.996562	0.972994	0.969154	0.926386	0.986793	0.979686	0.994305	1.01904	0.994416	1.01242	0.984716	0.991097	1.01082	1.00973			244		0.9771	0.961765	0.98823	0.984233	0.996366	0.953323	0.998593	0.981139	0.976819	0.982117	0.980832	0.995577	0.994669	0.990824	0.984441	0.981487
	246		1.01638	0.998213	1.00213	0.986513	0.978537	0.975128	0.931624	0.986438	0.97947	0.992096	1.00728	0.992688	1.00615	0.978609	0.988367	1.00825	0.98584			246		0.98073	0.961238	0.987491	0.981395	1.00007	0.955487	0.985357	0.972934	0.976099	0.980769	0.98926	0.989457	0.979378	1.00477	0.983049	0.969507
	248		1.01498	0.992671	1.01579	0.997476	0.97291	0.972916	0.924569	0.981685	0.983219	0.984843	0.9992	0.993053	1.00413	0.986596	0.990631	1.00918	0.982188			248		0.979535	0.962352	0.985859	0.981089	0.999082	0.959595	0.989773	0.979005	0.968978	0.980398	0.985782	0.995767	0.97546	0.99144	0.980364	0.989236
	250		1.00409	0.983938	1.0076	0.990255	0.974584	0.975435	0.929015	0.984667	0.982975	0.992571	1.00209	0.989447	1.00393	0.985175	0.987949	1.01047	0.981764			250		0.977766	0.961454	0.989006	0.98033	0.998764	0.960455	0.989508	0.985179	0.976359	0.982253	0.978474	0.989907	0.979613	0.995691	0.976794	0.970544
	252		1.01525	0.987808	1.01242	0.988796	0.971891	0.971468	0.919789	0.981459	0.981615	0.995506	1.01186	0.993679	1.00879	0.977757	0.983383	1.00234	0.957751			252		0.978957	0.959239	0.981528	0.980867	0.999933	0.952087	0.999236	0.983419	0.973325	0.984192	0.979425	0.993047	0.979649	0.981653	0.97769	0.968254
	254		1.01249	0.98034	1.00478	0.987071	0.967218	0.969955	0.919814	0.98343	0.974941	0.986899	1.01938	0.98684	1.00638	0.981259	0.988801	1.00502	0.977827			254		0.977609	0.956947	0.985336	0.97873	0.999502	0.951509	0.987773	0.982023	0.971345	0.98334	0.987781	0.997094	0.98472	1.00996	0.970443	0.979833
	256		1.01356	1.00042	1.00509	0.983854	0.978378	0.973995	0.92776	0.990491	0.98093	0.98939	1.01753	0.993408	1.0013	0.981487	0.985453	1.00585	0.966874			256		0.979226	0.959763	0.985525	0.977135	0.998836	0.954488	0.984356	0.984696	0.97538	0.977866	0.982347	0.995443	0.994519	1.00188	0.987395	0.978106
	258		1.01649	0.991604	0.999517	0.9855	0.97038	0.968587	0.921097	0.989413	0.980343	0.996518	1.02394	0.993681	1.008	0.983218	0.987094	1.00879	0.977067			258		0.977248	0.958975	0.983855	0.977657	0.995312	0.959454	0.980686	0.977883	0.969127	0.980227	0.985652	0.992459	0.9803	0.988117	0.974902	0.988359
	260		1.01535	0.982518	1.00889	0.987621	0.973505	0.969501	0.926128	0.982819	0.980195	0.991268	1.01154	0.988278	1.00178	0.980332	0.984219	1.00017	0.961198			260		0.977406	0.960095	0.982543	0.978342	0.996128	0.944302	0.977607	0.968676	0.968328	0.97443	0.98246	0.996192	0.994894	1.02317	0.999787	0.991108
	262		1.00665	0.978163	1.00218	0.985295	0.972271	0.968854	0.926593	0.983537	0.982077	0.989277	1.02256	0.98174	1.00818	0.982091	0.986713	1.00033	0.98666			262		0.978146	0.961725	0.982948	0.979255	0.998842	0.955693	0.984955	0.970575	0.970653	0.982435	0.975691	0.991906	0.98183	0.998242	0.964523	0.964278
	264		1.02464	0.986563	1.00308	0.988345	0.966458	0.96797	0.916904	0.98058	0.980417	0.987289	1.01459	0.986214	1.00108	0.987243	0.989131	1.01405	0.989584			264		0.97541	0.959358	0.97908	0.981403	0.99823	0.952127	0.967029	0.963891	0.968428	0.973391	0.989491	0.994759	0.986017	0.994058	0.964152	0.982721
	266		1.01952	0.988938	1.00347	0.989183	0.979365	0.978253	0.931463	0.991607	0.981723	0.987094	1.01273	0.985856	1.005	0.977126	0.984417	1.00419	0.980578			266		0.974832	0.95615	0.980106	0.975853	0.997704	0.962479	0.989179	0.98394	0.974636	0.982994	0.981595	0.987248	0.979989	0.991602	0.960535	0.973476
	268		1.01492	0.984699	1.00225	0.981102	0.971795	0.972183	0.933592	0.989163	0.983291	0.993862	1.0289	0.98237	1.00594	0.983736	0.987668	1.01547	0.983268			268		0.975967	0.955237	0.979149	0.975461	0.997875	0.952503	0.982296	0.97316	0.964758	0.974297	0.9861	0.985802	0.973805	0.996781	0.952051	0.937062
	270		1.01714	0.979754	1.00259	0.988157	0.969712	0.971352	0.929103	0.991381	0.980654	0.986367	1.02323	0.983089	1.00435	0.988203	0.992447	1.01016	0.980481			270		0.975797	0.956028	0.980291	0.974167	0.998985	0.950615	0.977349	0.966929	0.970365	0.976266	0.982335	0.991001	0.974869	0.995615	0.951577	0.946469
	272		1.01749	0.995144	0.996453	0.983334	0.974164	0.972808	0.929481	0.989605	0.978827	0.989962	1.01204	0.988446	0.997856	0.978426	0.988309	1.00557	0.978536			272		0.974935	0.952795	0.976274	0.973572	1.00024	0.958164	0.985892	0.976626	0.975111	0.979919	0.978274	0.98749	0.974972	0.987857	0.958472	0.949069
	274		1.01781	0.985115	0.996461	0.980678	0.968557	0.962425	0.930041	0.986445	0.978866	0.988148	1.01961	0.979441	1.00044	0.980137	0.985727	1.00434	0.967957			274		0.974754	0.954752	0.980358	0.977519	0.997898	0.952615	0.99045	0.982431	0.968964	0.9789	0.990333	0.987845	0.977169	1.00279	0.966454	0.945878

## Sheet: Gai1-sensor_HUVEC_S1P_endogenou
#Ratio values are calculated from background substracted and bleedthrough corrected (62%, see methods) YFP images, and background substracted CFP images (Ratio = YFP/CFP)
#Blue values were excluded from the average traces, due to pipetting artifacts or debris floating across the imaging field (based on manual inspection of the raw images)
			Individual ratio time traces of the Gai1-sensor for endogenous S1P-receptor activation in HUVEC cells.																					Individual ratio time traces of the Gai1-sensor for endogenous S1P receptor activation in HUVEC cells, treated with PTX.
	Time (s)																					Time (s)
	0		0.980426	0.993195	0.978502	0.964114	0.985407	0.978409	0.971906	0.997712	1.00178	0.999035	1.00907	1.00589	1.00581	1.00849	0.9938	1.00288	0.991141	0.995495		0		1.04857	1.01916	1.01837	1.03902	0.99258	0.98811	0.987492	0.987871	0.998198	0.983132	0.960007	0.97211
	5		0.976239	0.967033	0.98071	1.00982	0.998231	1.00476	1.01296	1.02812	1.03498	1.02441	1.00375	1.01352	0.992985	0.997156	1.00298	1.01337	1.00555	1.00886		5		0.965217	1.02031	0.988117	0.964679	1.01158	1.01478	1.02267	1.01527	1.02585	0.993153	0.997819	0.998559
	10		0.999638	0.987181	0.997178	1.02222	1.00208	1.00885	1.0206	0.975804	0.976019	0.971097	1.02655	1.04167	0.997559	1.00119	0.984949	0.974419	0.985966	0.971234		10		1.02471	1.0327	1.00365	1.03358	0.990464	1.00343	0.99165	0.955245	0.945291	1.00113	1.00025	0.997061
	15		1.00421	1.00431	0.99737	0.965588	0.975363	0.97396	0.956823	1.00797	1.00583	1.00723	0.989546	0.987619	0.997924	1.00343	1.01379	1.01289	1.01303	1.02485		15		1.01528	1.0254	1.01929	1.01978	1.00386	1.0083	1.01673	0.984733	0.995383	0.993109	0.99115	0.976926
	20		1.01005	1.0076	1.00111	1.00146	1.01472	1.00075	1.00297	0.999854	0.986752	0.996359	0.995535	0.997191	1.0079	0.99938	1.00358	0.995612	1.00383	1.00747		20		0.948279	0.946047	0.981151	0.94501	0.998078	0.994887	0.992169	0.993619	1	1.01992	1.0347	1.0239
	25		1.00204	1.00216	1.00744	1.0154	1.00694	1.00485	1.00896	0.980036	0.978727	0.982299	0.995288	0.991407	0.966897	0.976617	1.00045	1.01043	0.997898	0.986066		25		0.973656	0.927259	0.9878	0.965521	0.999517	0.999932	0.985902	1.02819	1.03121	1.01428	1.01648	1.02645
	30		1.01331	1.01682	1.01445	1.03658	1.02467	1.01958	1.03212	1.01608	1.02124	1.01884	0.977791	0.963062	1.02639	1.00957	1.00243	1.00079	1.00064	0.994997		30		1.0072	1.01644	0.994961	1.01522	1.01443	1.013	1.02567	1.01819	0.998021	0.998756	1.00523	0.993434
	35		1.01608	1.02504	1.02491	0.990154	0.994544	1.01048	0.998077	0.995842	0.997095	1.00222	1.00182	0.99831	1.00552	1.00436	0.998507	0.99066	1.00238	1.01252		35		1.02128	1.01861	1.00742	1.02231	0.98979	0.97823	0.978977	1.02115	1.01113	0.996971	0.99573	1.01283
	40		0.979205	0.986	0.981277	0.994045	1.00628	0.998061	0.993677	1.01626	1.02206	1.01057	1.03256	1.03434	1.00003	1.00296	0.992287	0.984258	0.993445	1.01143		40		0.989435	1.00762	1.00736	0.97219	0.98913	0.992296	0.981868	0.99434	0.985584	1.01072	1.00842	1.02742
	45		0.97382	0.98171	0.978605	0.988741	1.0013	0.995371	0.988159	1.02801	1.02876	1.03137	0.988682	0.973338	0.977499	0.988357	1.01378	1.00616	1.0051	1.02298		45		1.01805	1.01403	0.997389	1.01767	0.992473	0.984355	0.981132	1.02563	1.03362	0.992912	0.997315	0.984152
	50		0.994195	0.99725	0.980412	0.985258	0.983823	0.981702	0.987356	1.00362	0.992842	1.00517	0.981137	0.958715	1.00482	1.0013	0.993759	0.96964	0.988788	0.989443		50		1.01145	1.02577	0.990756	1.02658	1.02425	1.01891	1.02399	0.985056	0.988748	0.998849	0.998584	0.984515
	55		0.988863	0.989807	0.977467	1.01085	1.00566	1.00336	1.0127	1.00494	0.991274	0.996767	0.972034	0.984316	0.982215	0.988501	1.00845	1.01883	1.00602	1.00982		55		0.970379	0.949765	0.988201	0.980044	0.986856	0.983753	0.976147	1.01699	1.0034	0.988604	0.977214	0.973533
	60		0.978467	0.937483	0.950025	0.927128	0.89886	0.886067	0.874986	0.885817	0.86506	0.867629	0.839932	0.803385	0.862221	0.848284	0.898078	0.966322	0.902727	0.896984		60		1.06785	1.09178	1.06139	1.07107	1.00065	0.99428	0.999893	1.02121	1.00539	1.0162	1.00525	1.03176
	65		0.94644	0.913969	0.92727	0.939281	0.894947	0.893856	0.887498	0.826486	0.819474	0.82421	0.820778	0.798876	0.83408	0.8296	0.868747	0.880011	0.876025	0.860571		65		1.05568	1.06569	1.04651	1.06782	0.996263	1.00369	1.00306	1.01186	1.01949	1.01304	1.02052	1.02444
	70		0.965523	0.928281	0.907209	0.897246	0.874073	0.872559	0.847599	0.838718	0.823425	0.819305	0.768878	0.754703	0.852789	0.844469	0.890122	0.953103	0.898707	0.886484		70		0.967575	0.988452	1.00833	1.00309	1.01288	1.01808	1.02542	1.01967	1.01515	1.00086	0.991937	1.00997
	75		0.981086	0.939714	0.934326	0.950686	0.919679	0.908651	0.910812	0.851596	0.844295	0.832552	0.786965	0.765055	0.831575	0.834436	0.888421	0.921429	0.894584	0.884036		75		0.985727	1.01557	1.00622	1.01171	1.00771	1.01638	1.004	1.01021	0.97824	0.994066	0.978632	0.998398
	80		0.966124	0.932362	0.923927	0.932017	0.919656	0.911227	0.901785	0.846626	0.840005	0.823735	0.775763	0.762302	0.823298	0.828322	0.886948	0.894658	0.886835	0.856235		80		0.960528	1.00651	1.01807	1.00029	0.954499	0.9542	0.936754	0.988909	0.986963	1.00991	0.99862	1.02703
	85		0.982326	0.948658	0.934772	0.958047	0.934054	0.918472	0.910331	0.838573	0.829562	0.820666	0.800562	0.780327	0.821858	0.832382	0.87815	0.861576	0.879409	0.859551		85		0.950021	0.941902	0.994425	0.962727	1.00578	1.00018	1.00451	1.0735	1.0564	1.00468	1.00132	0.988265
	90		0.967466	0.948526	0.928094	0.934577	0.92521	0.91673	0.902474	0.871999	0.872042	0.852032	0.79	0.757378	0.819578	0.830167	0.877905	0.827933	0.879932	0.847032		90		1.00293	0.966951	1.01938	1.00568	0.970815	0.960667	0.954878	1.03349	1.03957	1.02774	1.02634	1.05391
	95		0.98651	0.963071	0.95145	0.945398	0.933481	0.925501	0.928585	0.858114	0.856332	0.846409	0.788942	0.763287	0.812495	0.815969	0.910588	0.936215	0.907908	0.888571		95		0.950075	0.898901	0.980673	0.977151	1.03242	1.03934	1.03571	1.02367	1.0285	1.00672	1.00152	0.967044
	100		0.972813	0.95412	0.930118	0.981737	0.945205	0.946878	0.966642	0.867395	0.853888	0.839477	0.797524	0.793389	0.825257	0.824201	0.885817	0.856715	0.893305	0.867497		100		0.964507	0.987306	0.992131	0.979042	0.998261	0.99534	0.988626	1.03262	1.02093	1.0528	1.05207	1.0955
	105		0.980884	0.96057	0.934208	0.988717	0.96688	0.955764	0.954924	0.855692	0.852937	0.849769	0.819673	0.802496	0.837295	0.839961	0.90009	0.927053	0.90095	0.884598		105		1.0047	0.980887	1.00999	1.02399	0.991758	0.984503	0.97292	1.0153	1.02049	1.04861	1.05312	1.08409
	110		0.982467	0.954983	0.935901	0.997941	0.996938	0.96355	0.969811	0.866929	0.881106	0.859598	0.802109	0.777205	0.846318	0.835779	0.894953	0.901398	0.898443	0.874149		110		0.963317	0.949385	0.997704	0.974688	0.981094	0.98003	0.942449	0.999258	0.969131	1.03816	1.0437	1.04969
	115		0.950972	0.93698	0.911392	1.01288	1.00576	0.97356	0.956333	0.853401	0.859738	0.849363	0.789192	0.756876	0.843339	0.831334	0.885478	0.910084	0.891713	0.873541		115		0.997325	1.03223	1.01523	1.0238	1.00153	0.994612	0.955561	1.00216	0.993552	1.02111	1.0061	1.01333
	120		0.951805	0.942036	0.935986	1.03537	1.0181	0.991496	0.97351	0.836365	0.840656	0.846353	0.82252	0.808981	0.83025	0.824647	0.881463	0.857665	0.882513	0.863294		120		0.971391	0.985903	0.987913	0.991629	0.990627	0.983776	0.942521	1.00918	1.00756	1.01881	1.00359	1.01934
	125		0.968057	0.956579	0.924953	1.03543	1.00882	0.986398	0.97877	0.844754	0.848889	0.853723	0.839028	0.836709	0.828115	0.820672	0.908782	0.943295	0.914154	0.896747		125		0.996632	1.00652	1.00614	1.01681	0.987578	0.98432	0.952964	1.0087	0.997549	1.02222	1.02358	1.05553
	130		0.962456	0.946722	0.918209	1.04368	1.00994	0.988398	0.974562	0.857298	0.835413	0.853122	0.84168	0.828994	0.831887	0.821077	0.875162	0.876942	0.885128	0.863528		130		1.01601	1.03649	1.01396	1.03888	1.0084	0.995592	0.986722	0.768995*	0.99099	1.01872	1.01587	1.04568
	135		0.979672	0.957586	0.953292	1.05741	1.02498	0.999857	0.973165	0.85458	0.841426	0.865509	0.822992	0.81553	0.82799	0.819818	0.898885	0.950587	0.90271	0.892773		135		1.01589	1.01324	1.00408	1.02435	0.996037	0.996675	0.98564	0.740835*	1.00946	1.02514	1.02504	1.06325
	140		0.949883	0.942299	0.940016	1.0478	1.02232	0.998593	0.959219	0.871414	0.865931	0.876441	0.84017	0.83095	0.843468	0.830028	0.875859	0.903718	0.888376	0.878942		140		0.947304	0.92664	0.977504	0.974837	1.0069	1.0049	0.994468	0.8406847*	0.993297	1.0307	1.03315	1.08938
	145		0.990457	0.97328	0.948994	0.990363	0.974374	0.957361	0.931735	0.852443	0.852875	0.86045	0.83129	0.821048	0.84317	0.835856	0.89615	0.930772	0.900851	0.885718		145		0.997575	0.992677	0.999576	1.00081	0.983512	0.989771	0.970669	1.01939	1.00869	1.01242	1.01165	1.02834
	150		0.990696	0.974359	0.973835	1.02283	0.98451	0.968031	0.953398	0.851704	0.850086	0.858539	0.854769	0.84463	0.854352	0.848607	0.886623	0.938211	0.898779	0.889237		150		0.981337	0.98536	1.00502	1.00297	0.995582	0.988777	0.974555	1.00556	0.989145	1.00781	1.01964	1.0029
	155		0.972756	0.96326	0.94517	0.996968	0.973746	0.957365	0.951768	0.854868	0.850366	0.860522	0.85591	0.855506	0.850649	0.846067	0.869754	0.91262	0.884122	0.854786		155		0.997365	1.04286	1.01235	1.01193	1.00269	0.9988	0.981954	1.0517	1.03605	1.01183	0.998065	1.01955
	160		0.956354	0.948039	0.92411	1.00762	0.968967	0.96376	0.936458	0.8627	0.871664	0.879138	0.843001	0.842948	0.839142	0.851465	0.884156	0.90781	0.89489	0.873851		160		1.01284	1.06004	1.00942	1.06219	1.00067	0.994772	0.970193	0.997155	1.00024	1.01352	1.01324	1.00387
	165		0.973609	0.963445	0.934133	0.951559	0.935603	0.924527	0.898276	0.879522	0.876337	0.89158	0.823618	0.830157	0.837771	0.851327	0.888421	0.927031	0.901887	0.888811		165		0.986886	0.980857	1.00527	0.99472	0.982461	0.979949	0.973778	0.998699	0.986361	1.02138	1.02664	1.0338
	170		0.99343	0.976544	0.95007	1.00018	0.957867	0.952124	0.940841	0.835594	0.819142	0.852036	0.848015	0.849901	0.834714	0.849148	0.873363	0.929229	0.888427	0.871492		170		0.998639	0.973922	1.0004	1.00757	1.00701	1.00906	0.999529	1.01071	1.00544	1.0595	1.07857	1.11334
	175		1.00645	0.989581	0.992135	0.987041	0.966535	0.944067	0.930136	0.857914	0.851895	0.878043	0.83781	0.83757	0.826875	0.841197	0.870854	0.86926	0.883027	0.859008		175		0.956509	1.01214	0.990435	0.981982	0.968504	0.964869	0.932606	0.980931	0.996135	1.01665	0.993994	1.0279
	180		1.01866	0.999045	0.963557	0.966794	0.950073	0.93687	0.914528	0.84268	0.835254	0.861671	0.828121	0.822585	0.832522	0.852155	0.863453	0.86732	0.882401	0.844268		180		0.95929	0.928786	0.994788	0.980582	1.03549	1.03176	1.02042	1.00575	1.00779	1.01494	1.00048	1.02476
	185		0.986069	0.975209	0.96602	0.937091	0.936343	0.918887	0.893634	0.857414	0.847149	0.875128	0.819682	0.813387	0.841488	0.860624	0.872833	0.898941	0.891222	0.876167		185		0.97658	1.01729	1.00982	0.998559	1.00385	1.00224	0.98729	0.982522	0.99899	1.02336	1.02525	1.03104
	190		0.974306	0.960029	0.93709	0.949041	0.930157	0.919451	0.900212	0.839418	0.833618	0.864843	0.854406	0.868536	0.854464	0.864298	0.865977	0.876943	0.882694	0.85645		190		0.961252	0.944394	0.990742	0.961707	1.00687	1.00793	0.989407	0.990551	0.974527	0.989671	0.986396	0.983114
	195		0.997012	0.971975	0.952624	0.97483	0.959609	0.935421	0.922072	0.841213	0.837819	0.873884	0.86375	0.871192	0.839298	0.851477	0.874932	0.903272	0.897089	0.866503		195		0.999419	0.996746	0.985261	1.0006	0.993146	0.985774	0.974021	0.95035	0.962148	1.01619	1.03663	1.04245
	200		0.978248	0.960812	0.92905	0.968366	0.949957	0.937354	0.921172	0.845965	0.852415	0.88749	0.854964	0.857482	0.847257	0.860384	0.86937	0.905372	0.889487	0.855463		200		1.04419	1.03956	1.02161	1.04442	0.97599	0.978836	0.955458	1.01829	1.01628	1.01755	1.02449	1.04555
	205		0.954486	0.943842	0.930141	0.970722	0.937116	0.929958	0.905358	0.860307	0.857987	0.899292	0.847561	0.844829	0.859104	0.874792	0.885651	0.975153	0.907471	0.89514		205		0.980865	0.983729	0.99869	0.991869	0.985683	0.983275	0.958891	0.999872	1.02207	1.03354	1.03916	1.07701
	210		0.978766	0.9666	0.943139	0.951524	0.950971	0.924703	0.897705	0.873371	0.871714	0.899787	0.839742	0.833267	0.854844	0.872885	0.877421	0.953703	0.898153	0.876983		210		0.929014	0.90226	0.976063	0.947163	1.00815	1.01027	1.0024	0.944064	0.935395	1.03842	1.04332	1.08713
	215		0.991997	0.973595	0.94289	0.927762	0.92751	0.911582	0.892926	0.871078	0.894306	0.9074	0.855463	0.828006	0.871508	0.885694	0.863834	0.880426	0.887141	0.862936		215		0.982378	0.90132	0.977711	0.97362	1.00795	1.01118	0.996215	0.990462	0.993955	0.996882	0.978291	1.00943
	220		0.975393	0.961367	0.923761	0.938338	0.925318	0.915764	0.877799	0.874563	0.886466	0.911538	0.835687	0.827526	0.856901	0.87671	0.876464	0.912429	0.891206	0.86861		220		0.957853	0.929885	0.990326	0.962435	0.988352	0.989219	0.984764	0.987359	0.99561	1.00022	0.995776	1.00495
	225		0.972613	0.964395	0.903308	0.937595	0.940736	0.919543	0.89098	0.865109	0.878131	0.911305	0.857159	0.874127	0.878954	0.890941	0.886166	0.914724	0.901529	0.875031		225		1.03753	1.07061	1.01938	1.0556	0.969667	0.971662	0.939878	1.03644	1.02639	1.00812	0.998469	1.01757
	230		0.980168	0.96918	0.921325	0.94502	0.943434	0.927115	0.887438	0.864605	0.864459	0.90765	0.858977	0.859066	0.855384	0.876507	0.876381	0.918881	0.893086	0.878533		230		1.00934	1.01041	0.99788	1.01821	0.981056	0.976514	0.961633	1.00098	1.01922	1.01859	0.994948	1.04351
	235		0.991765	0.975563	0.942857	0.959523	0.937781	0.927586	0.898317	0.854437	0.844334	0.885452	0.845982	0.855777	0.882895	0.897177	0.871975	0.893883	0.883814	0.874247		235		0.957202	0.955568	0.979593	0.970985	1.00376	1.00053	0.991072	1.03977	1.03585	1.01529	1.00372	1.04683
	240		0.974944	0.955797	0.914034	0.994094	0.96792	0.949343	0.917464	0.870549	0.889816	0.90689	0.842488	0.850095	0.867202	0.877148	0.874066	0.922671	0.891876	0.899467		240		1.0226	1.01285	1.03322	1.01706	0.998211	1.00202	0.979457	0.974992	0.967179	1.019	1.01028	1.01621
	245		1.00172	0.985752	0.961082	0.951085	0.949146	0.921888	0.900789	0.881728	0.878512	0.909916	0.847668	0.862329	0.864533	0.885851	0.877244	0.888686	0.896644	0.874125		245		0.991158	1.01019	1.01192	1.02244	1.00232	1.0055	0.99288	0.991106	1.00531	1.02123	1.01443	1.05811
	250		0.972706	0.957625	0.932622	0.948396	0.951073	0.929359	0.908824	0.885295	0.89014	0.917862	0.847321	0.836025	0.862255	0.876926	0.869123	0.928593	0.890174	0.879736		250		1.00087	1.00599	1.01434	1.02388	0.997445	0.987148	0.969934	0.980758	0.975648	1.01373	1.00268	1.01322
	255		0.989708	0.981043	0.945238	0.956592	0.946028	0.922817	0.90291	0.907801	0.899887	0.917716	0.857838	0.847916	0.859927	0.874209	0.870179	0.910349	0.88497	0.866536		255		1.01445	0.996833	1.00451	1.01967	0.987461	0.990676	0.976549	1.0286	1.03055	0.985934	0.980483	0.979676
	260		0.973557	0.966118	0.947798	0.950016	0.940054	0.92653	0.891068	0.904136	0.911076	0.921147	0.846139	0.850249	0.879068	0.890599	0.892778	0.973688	0.900437	0.901742		260		0.965609	0.969467	0.97802	0.991053	0.994913	0.99747	0.990585	1.02488	1.01154	1.03282	1.03367	1.04655
	265		0.961608	0.955555	0.952298	0.967332	0.93756	0.939895	0.924156	0.93254	0.955386	0.953172	0.866573	0.866691	0.894073	0.892062	0.846562	0.868898	0.868791	0.85175		265		0.980561	0.97055	1.00376	0.979438	0.997959	1.00832	0.993633	1.00632	1.01926	1.01309	0.992097	1.03556
	270		1.0096	0.995583	0.987052	0.951818	0.947893	0.930072	0.899776	0.878388	0.8854	0.903375	0.841231	0.832999	0.87755	0.888408	0.856732	0.889845	0.88341	0.881063		270		0.997641	0.994941	1.0035	0.996795	1.01398	1.01741	1.01114	0.996638	1.02188	1.03418	1.02936	1.07485
	275		0.968191	0.959991	0.948874	0.956722	0.929151	0.926116	0.913354	0.900845	0.906454	0.924111	0.863532	0.873714	0.894108	0.897006	0.870194	0.925213	0.894166	0.88845		275		0.981423	0.989893	1.00031	1.01344	1.01067	1.01716	1.00741	1.02556	1.07105	1.00444	0.99939	1.00893
	280		0.986197	0.977535	0.947772	0.980867	0.941974	0.942353	0.915591	0.908942	0.894619	0.920748	0.838043	0.84788	0.863343	0.880362	0.856505	0.886959	0.880873	0.865543		280		0.981826	0.994344	0.996947	0.984409	1.00117	1.00875	0.995942	1.0214	1.04863	1.01466	1.00009	1.03185
	285		0.956026	0.944057	0.926092	0.912126	0.93083	0.906913	0.880714	0.888247	0.89075	0.904754	0.830388	0.819569	0.867153	0.876223	0.862792	0.910879	0.883316	0.860017		285		0.955974	0.956212	0.992179	0.967385	1.01467	1.02366	1.00881	0.969564	0.987638	1.01671	1.00513	1.04703
	290		0.986804	0.977296	0.952186	0.970334	0.953267	0.945575	0.910204	0.908824	0.91031	0.929693	0.877282	0.889698	0.889916	0.89097	0.864028	0.929743	0.893777	0.878239		290		0.933965	0.935347	0.962814	0.963927	1.00956	1.02315	0.997511	0.975353	0.982911	1.04312	1.0274	1.10108
	295		0.993116	0.975155	0.959594	0.954126	0.934944	0.925791	0.903088	0.924378	0.928745	0.943959	0.855217	0.860461	0.873787	0.873909	0.851971	0.894069	0.880907	0.872796		295		0.978603	0.976543	0.994009	0.999684	1.00177	1.00684	0.989239	0.999879	1.0229	1.03397	1.0169	1.05593
	300		0.964789	0.960385	0.944463	0.963102	0.948119	0.933932	0.91712	0.889413	0.900876	0.926592	0.859831	0.856682	0.866098	0.874141	0.868302	0.932427	0.892666	0.864575		300		0.956317	0.943837	0.978577	0.968959	1.00511	1.00754	0.997453	0.993893	1.02264	1.01381	1.00081	1.02016
	305		0.932266	0.92994	0.927474	0.972711	0.937972	0.929495	0.929039	0.904396	0.90012	0.926801	0.859078	0.869004	0.864794	0.876628	0.857422	0.890074	0.881387	0.856902		305		0.994874	1.00381	1.00363	0.99747	1.01636	1.02007	1.00713	0.997359	0.977409	1.02978	1.04665	1.04106
	310		0.996828	0.977175	0.955723	0.964334	0.957693	0.942821	0.907468	0.882155	0.87944	0.906918	0.890378	0.898888	0.861953	0.87312	0.86576	0.869085	0.888074	0.866713		310		0.95214	0.937257	0.992583	0.958152	1.00113	1.00796	0.991561	0.955966	0.975223	1.01866	1.01775	1.04018
	315		0.992371	0.973416	0.97487	0.946044	0.924697	0.921486	0.905831	0.889283	0.894286	0.916398	0.87129	0.878075	0.877262	0.887299	0.866465	0.889194	0.885499	0.886744		315		0.975264	0.999778	0.993374	1.00992	0.985433	0.982341	0.969295	1.00874	1.03004	1.02333	1.02456	1.05306
	320		0.986768	0.967987	0.962463	0.969975	0.963961	0.946147	0.921794	0.88642	0.888558	0.910554	0.89145	0.893827	0.892722	0.896561	0.865093	0.908139	0.88361	0.869478		320		1.00755	0.999863	1.00727	1.0235	1.02229	1.01762	1.01405	1.04043	1.0577	1.01565	1.01533	1.01581
	325		0.985398	0.97071	0.941685	0.938472	0.935441	0.923563	0.905565	0.889102	0.90124	0.91636	0.884035	0.892678	0.881296	0.887061	0.859501	0.882575	0.883109	0.865257		325		0.976554	0.971747	1.00727	0.981343	1.0009	1.01287	0.99952	0.995354	1.03306	1.00723	0.990379	1.01034
	330		0.988438	0.974987	0.950108	0.942941	0.939728	0.920712	0.90954	0.898326	0.891112	0.920681	0.857594	0.869679	0.881004	0.885478	0.863742	0.911666	0.885239	0.871171		330		0.9549	0.938399	0.988353	0.970197	1.00406	0.986572	0.985633	0.97628	0.965344	1.03378	1.02757	1.05886
	335		0.974646	0.962808	0.935829	0.931764	0.939451	0.914969	0.895504	0.89357	0.897245	0.910836	0.865235	0.85653	0.874227	0.882443	0.848762	0.858952	0.873019	0.839674		335		1.01093	1.02866	1.00167	1.01193	0.984821	0.976442	0.969782	0.986216	1.01231	1.01615	1.01471	1.02477
	340		0.96559	0.945299	0.933221	0.923937	0.932778	0.916235	0.894284	0.887618	0.874842	0.906432	0.890297	0.895982	0.898468	0.893112	0.859321	0.850821	0.883133	0.85707		340		1.00467	0.993122	1.01546	1.0001	1.00907	1.00885	0.97941	1.00018	1.0211	1.01079	0.995053	1.0271
	345		0.951513	0.94571	0.932641	0.920211	0.919618	0.911457	0.872582	0.877735	0.88575	0.906643	0.875137	0.895993	0.883526	0.887295	0.864019	0.910888	0.881715	0.865939		345		0.994664	0.975859	0.993453	1.00628	0.984313	0.98286	0.969122	0.99436	0.994092	1.01468	1.00758	1.01553
	350		1.00979	0.984285	0.960699	0.936093	0.953802	0.931151	0.901182	0.902663	0.897947	0.922703	0.883593	0.890765	0.872941	0.871082	0.874703	0.922804	0.892408	0.895272		350		0.944468	0.946056	0.980572	0.968166	1.00196	0.996787	0.997558	0.984472	0.996437	1.03497	1.04605	1.07331
	355		0.991198	0.971699	0.953605	0.970862	0.951364	0.940845	0.932883	0.898374	0.903604	0.923806	0.896666	0.907372	0.86116	0.858836	0.857682	0.896351	0.882463	0.872721		355		0.956929	0.97251	0.985116	0.980139	0.988875	0.98516	0.975173	1.00496	1.00863	1.03657	1.03624	1.08585
	360		0.976153	0.951251	0.941733	0.947945	0.92985	0.922922	0.901151	0.874139	0.871188	0.903065	0.906709	0.901035	0.864283	0.871892	0.883878	0.930075	0.895287	0.900918		360		0.985565	0.950714	1.00308	0.993029	0.998201	0.995044	0.978623	1.0142	1.01859	1.01754	1.01796	1.02716
	365		0.968814	0.951946	0.950378	0.941127	0.951321	0.923247	0.900907	0.903572	0.885968	0.913017	0.910484	0.907748	0.870987	0.869806	0.871816	0.917362	0.88746	0.882991		365		0.949894	0.877232	0.978389	0.966229	1.00776	1.00217	0.986672	0.977962	0.993826	1.00135	0.997188	0.998449
	370		0.977817	0.95476	0.932359	0.952347	0.944475	0.926459	0.89624	0.898384	0.890934	0.916611	0.899337	0.895268	0.902002	0.898442	0.868187	0.917393	0.885036	0.890637		370		1.00197	0.986401	0.993854	0.994434	1.01043	1.0155	0.997277	0.950859	0.952777	1.01177	0.995093	1.03079
	375		0.97863	0.959704	0.934045	0.932301	0.922191	0.916339	0.884789	0.883744	0.881707	0.902382	0.885263	0.900971	0.876461	0.880225	0.871835	0.918195	0.890732	0.882069		375		0.964498	0.929598	0.99323	0.96665	1.00915	1.01618	0.999845	0.977369	1.00573	1.02784	1.01948	1.08873
	380		0.966415	0.949156	0.932094	0.921941	0.923717	0.908036	0.894719	0.889887	0.889623	0.911265	0.891306	0.914246	0.877481	0.874137	0.896877	0.982454	0.912344	0.914966		380		0.913401	0.884353	0.96113	0.922059	0.986108	0.977327	0.971102	1.0056	1.01873	0.989708	0.973264	0.940222
	385		0.994241	0.969186	0.961497	0.933462	0.941071	0.917364	0.894524	0.894346	0.901912	0.913847	0.893317	0.890781	0.890429	0.87658	0.886375	0.94176	0.902216	0.899815		385		0.938419	0.958968	0.987635	0.96102	1.01444	1.01049	1.0009	1.00148	1.02561	1.02221	1.01223	1.05385
	390		0.960669	0.951658	0.92691	0.955246	0.939438	0.928977	0.89604	0.887417	0.889066	0.909175	0.877394	0.871331	0.883904	0.881401	0.864419	0.877048	0.887851	0.880051		390		0.997592	0.960617	1.00235	1.01675	0.995967	0.998246	0.972537	0.937487	0.954991	1.02073	1.01845	1.06257
	395		1.00548	0.985553	0.97356	0.940939	0.922105	0.9138	0.894476	0.887918	0.881052	0.909845	0.887625	0.890319	0.888636	0.88421	0.876554	0.910562	0.896707	0.89622		395		0.942875	0.938651	0.978868	0.960008	0.985932	0.986028	0.957073	1.01193	1.03668	0.992972	0.979527	1.01065
	400		0.988962	0.973873	0.970362	0.902962	0.91523	0.895042	0.852303	0.881179	0.881495	0.89908	0.895329	0.901472	0.882693	0.876891	0.876411	0.930662	0.893382	0.893897		400		1.02115	1.04829	1.02498	1.04381	1.00251	1.01484	0.998431	1.00358	1.01695	1.00615	1.01198	1.04623
	405		1.00987	0.986269	0.972693	0.951232	0.934165	0.920324	0.901757	0.900933	0.904772	0.925789	0.880115	0.872628	0.877571	0.880108	0.896479	0.975153	0.90926	0.923311		405		0.91416	0.905483	0.948433	0.926669	1.01035	1.00848	1.00654	1.01723	1.00844	1.01777	1.00089	1.05303
	410		1.00761	0.981372	0.963488	0.911287	0.910907	0.905786	0.894678	0.902343	0.886753	0.917105	0.892766	0.901218	0.897246	0.884946	0.881857	0.888654	0.896872	0.884691		410		0.948925	0.937918	0.979351	0.967056	0.97904	0.973752	0.957373	0.968417	0.996205	1.00798	0.986871	1.02612
	415		0.969579	0.950646	0.9399	0.918569	0.933126	0.908218	0.890571	0.880442	0.884318	0.905649	0.899452	0.900845	0.897765	0.8936	0.887822	0.932039	0.900932	0.918397		415		0.95789	0.969459	0.99473	0.981042	1.01482	1.01835	1.00433	1.00119	1.0188	1.02297	1.03525	1.03957
	420		0.997688	0.970962	0.95432	0.943328	0.924762	0.914405	0.90253	0.8886	0.893007	0.910587	0.878054	0.874696	0.882358	0.885026	0.877787	0.869758	0.892319	0.885576		420		0.960997	0.992069	0.979181	0.963693	0.973482	0.967307	0.94181	0.98292	0.997337	1.01954	1.01617	1.05914
	425		0.984959	0.961466	0.936531	0.924042	0.924165	0.913756	0.898583	0.910113	0.899061	0.927847	0.89181	0.894959	0.865931	0.867822	0.870241	0.891268	0.890129	0.897851		425		0.946485	0.967312	0.97314	0.949405	1.0121	0.998377	0.987379	1.01169	1.05814	0.996465	0.981853	0.990463
	430		0.990036	0.969485	0.954963	0.932018	0.921972	0.91242	0.906287	0.888834	0.881749	0.901854	0.896041	0.901572	0.870152	0.870592	0.899025	1.00576	0.914756	0.922425		430		0.994248	1.03025	1.01568	1.00754	1.00654	1.00573	0.99428	0.991163	1.04284	1.03257	1.02796	1.05639
	435		0.995275	0.9694	0.956475	0.938605	0.921653	0.917189	0.899717	0.895404	0.889696	0.907797	0.920851	0.9377	0.888437	0.889605	0.883865	0.961736	0.905	0.90568		435		0.950157	0.946663	0.981235	0.969059	0.997691	0.986518	0.967435	1.03774	1.03264	1.0324	1.01722	1.08672
	440		0.976196	0.960687	0.937343	0.935679	0.930755	0.922709	0.893838	0.889889	0.883551	0.904762	0.921906	0.936893	0.889447	0.888649	0.893028	0.937093	0.909619	0.917736		440		0.973472	1.00298	0.9947	1.01051	0.987833	0.979896	0.975794	1.00569	1.03216	1.01598	1.00991	1.05908
	445		0.957597	0.947479	0.933542	0.935932	0.93341	0.917785	0.902565	0.892175	0.889502	0.904814	0.922404	0.948408	0.894644	0.890163	0.895236	0.954408	0.906095	0.925693		445		0.951225	0.981849	1.00117	0.990124	0.990238	0.9904	0.968414	0.995567	0.99953	1.0241	1.01519	1.07213
	450		1.00128	0.97403	0.936581	0.936204	0.928808	0.915634	0.899768	0.896007	0.887961	0.911442	0.900439	0.921194	0.875406	0.886636	0.885479	0.902409	0.901155	0.918867		450		0.926741	0.9129	0.962526	0.939188	1.02951	1.02568	1.02763	0.957058	0.958938	1.00207	0.994184	1.02164
	455		0.992107	0.968269	0.953434	0.924971	0.916527	0.90673	0.884889	0.898908	0.890932	0.91703	0.948552	0.951071	0.870528	0.875128	0.888151	0.949235	0.907522	0.91128		455		1.03733	1.0711	1.03215	1.042	0.990766	0.988367	0.97716	0.986082	1.00902	1.0146	1.00985	1.05007
	460		0.973089	0.952279	0.926049	0.904945	0.907066	0.899206	0.876382	0.917259	0.910509	0.927739	0.941586	0.957968	0.876598	0.879194	0.876023	0.893779	0.893729	0.904177		460		0.966191	0.98415	0.992719	0.986245	0.986644	0.983172	0.971857	1.03291	1.03319	1.00299	0.998634	1.02006
	465		0.994026	0.967932	0.944831	0.940678	0.907837	0.910368	0.887257	0.909423	0.91876	0.92959	0.94499	0.948686	0.867851	0.871943	0.916538	0.996233	0.924083	0.942135		465		0.946857	0.93735	0.990375	0.968651	1.004	0.997032	0.989759	0.974633	0.963836	1.01847	1.01283	1.06196
	470		0.951416	0.941028	0.923672	0.969942	0.943432	0.935346	0.916024	0.881442	0.878666	0.902891	0.917777	0.931792	0.904808	0.894385	0.889117	0.941617	0.904693	0.905137		470		0.954158	0.967803	0.979183	0.98136	0.986507	0.987273	0.971879	0.979739	1.02351	0.998677	1.00119	1.01879
	475		0.977261	0.958521	0.961132	0.915915	0.936395	0.90878	0.893252	0.900222	0.901883	0.916261	0.891244	0.914296	0.870258	0.880271	0.891316	0.914186	0.90572	0.914819		475		1.00505	1.00108	1.00545	0.989802	1.01008	1.00571	1.00169	0.972565	0.996146	1.01012	1.00585	1.0333
	480		1.01563	0.991816	0.971032	0.943157	0.943625	0.921664	0.921061	0.902638	0.897662	0.913144	0.919123	0.944619	0.891811	0.894256	0.886095	0.924837	0.902277	0.905008		480		0.995938	0.999064	1.00692	1.0088	1.01032	1.01627	1.01419	0.968469	0.989807	1.01047	0.986776	1.02688
	485		0.944784	0.931164	0.920397	0.930603	0.935621	0.91113	0.906251	0.897038	0.890417	0.909358	0.904149	0.914586	0.893536	0.897391	0.899666	0.973446	0.912689	0.917152		485		0.995996	0.973066	0.993315	0.990947	1.02169	1.02547	1.01749	0.995192	1.02936	1.00747	1.00175	1.02185
	490		0.96895	0.952615	0.929408	0.964201	0.940402	0.938816	0.915948	0.905816	0.915461	0.919927	0.908231	0.922797	0.89456	0.896726	0.887653	0.914922	0.898022	0.896669		490		0.973937	0.96518	0.993676	0.993804	1.03404	1.03946	1.03486	0.985945	0.984572	1.03102	1.01499	1.07539
	495		0.989802	0.965155	0.950314	0.941927	0.947039	0.92705	0.90367	0.877563	0.896681	0.911715	0.914346	0.920383	0.879927	0.880521	0.882612	0.948621	0.899956	0.916586		495		0.940016	0.941079	0.968463	0.955125	1.00901	1.01148	1.00461	0.999746	1.01679	1.0306	1.02054	1.09013
	500		0.994221	0.974211	0.949996	0.924091	0.936711	0.911886	0.897934	0.893937	0.893673	0.906107	0.912948	0.913466	0.832682	0.852555	0.886155	0.912448	0.900171	0.8947		500		0.939495	0.953178	0.967524	0.95944	1.00711	0.998246	0.994102	0.996384	0.997484	1.00224	0.982571	1.02705
	505		0.983083	0.959028	0.966136	0.889601	0.923287	0.893054	0.869955	0.893044	0.890034	0.908626	0.91209	0.907375	0.885765	0.886535	0.902479	0.951744	0.912667	0.921726		505		0.972212	0.981965	1.00431	0.970354	0.989565	0.992063	0.977177	0.979902	0.974615	1.00254	1.00027	1.03166
	510		0.984514	0.96181	0.955334	0.947338	0.9521	0.932315	0.907814	0.905702	0.891657	0.926786	0.913486	0.911585	0.883477	0.886668	0.889989	0.902976	0.901849	0.907765		510		0.955362	0.941433	0.998218	0.966832	1.00617	1.01149	1.00227	0.967825	0.972609	1.00745	0.993335	1.04187
	515		0.996978	0.978487	0.968316	0.943854	0.946997	0.923296	0.90107	0.898655	0.901009	0.913876	0.888118	0.894903	0.858838	0.866256	0.87455	0.891305	0.889787	0.901524		515		0.977296	1.02575	1.00321	0.994169	0.996095	1.00018	1.00758	1.00191	1.0318	1.02299	1.02035	1.06754
	520		0.994998	0.968573	0.958559	0.976487	0.949576	0.93958	0.923457	0.885495	0.877121	0.906743	0.89323	0.90822	0.872955	0.879591	0.918128	1.00415	0.923866	0.932766		520		0.974187	0.982557	0.999761	0.988223	0.982751	0.970958	0.958167	0.967387	0.986723	1.01822	1.01703	1.05055
	525		0.961578	0.942922	0.947167	0.89679	0.910468	0.897186	0.877161	0.919018	0.905604	0.928003	0.883659	0.893645	0.874387	0.867674	0.895855	0.921743	0.903683	0.898616		525		0.889702	0.860782	0.953449	0.89917	0.997166	0.985229	0.969785	0.935055	0.963703	1.02424	1.0181	1.05006
	530		1.0035	0.972459	0.962672	0.954709	0.953826	0.936882	0.926692	0.904357	0.906028	0.924485	0.877929	0.877299	0.890741	0.884641	0.897236	0.937808	0.901785	0.89905		530		0.974272	0.977472	0.991218	0.98642	1.02712	1.02438	1.01121	0.968214	0.983064	1.01701	1.02362	1.05713
	535		0.989789	0.967386	0.941528	0.962222	0.954433	0.935871	0.91918	0.88412	0.889465	0.899795	0.913501	0.909566	0.87214	0.870648	0.90168	0.949693	0.909974	0.919693		535		1.00641	0.993926	1.006	1.01378	1.00119	1.00221	0.992981	0.959114	0.982922	1.02262	1.00846	1.05803
	540		0.993649	0.964724	0.957827	0.99296	0.97372	0.957481	0.93872	0.910963	0.921338	0.920317	0.893563	0.890742	0.876836	0.875951	0.90785	0.938606	0.921535	0.929044		540		0.995368	1.059	1.01234	1.01311	0.959129	0.956956	0.925806	1.00667	1.02598	1.02532	1.01146	1.06637
	545		1.00422	0.978741	0.976027	0.937204	0.95032	0.930738	0.909646	0.890303	0.888088	0.910141	0.884149	0.87972	0.892957	0.893981	0.859082	0.87366	0.874876	0.878466		545		0.960337	0.9774	0.994999	0.990071	0.98424	0.974272	0.963206	0.99114	1.02949	1.02419	1.0243	1.07836
	550		0.98635	0.952396	0.939974	0.972268	0.98205	0.95378	0.927614	0.8979	0.895528	0.915683	0.906053	0.910262	0.892577	0.887808	0.888357	0.926303	0.895254	0.895349		550		0.955928	0.943928	0.978466	0.966511	1.015	1.00615	0.998507	0.996995	1.00687	1.01413	1.0035	1.05063
	555		0.987265	0.963116	0.93699	0.932338	0.931723	0.917758	0.900966	0.901163	0.895745	0.927285	0.858693	0.881602	0.888862	0.883382	0.902748	0.951492	0.907981	0.91476		555		0.971402	0.928952	0.995455	0.985898	0.993795	0.979183	0.972701	0.996689	1.02192	1.0163	1.00191	1.03345
	560		1.00548	0.974171	0.974509	0.946505	0.930259	0.922573	0.900705	0.876619	0.88872	0.904389	0.882559	0.86374	0.886611	0.883614	0.907349	0.957046	0.914716	0.916187		560		0.972752	0.989025	0.997374	0.999265	0.993995	0.980956	0.97797	0.963457	0.992782	1.01431	1.00162	1.04398
	565		0.991053	0.962802	0.950347	0.951801	0.939438	0.93459	0.91277	0.896108	0.899846	0.916461	0.858342	0.854595	0.891381	0.885494	0.895657	0.921828	0.900214	0.911586		565		0.944027	0.942697	0.978917	0.968137	0.972736	0.971433	0.949319	1.01812	1.04449	1.00256	0.98974	1.02069
	570		0.998645	0.981447	0.961468	0.935657	0.94416	0.928636	0.907204	0.89172	0.912977	0.911513	0.871498	0.877708	0.885981	0.879507	0.889434	0.93106	0.897659	0.899121		570		0.96777	0.968115	0.999428	0.982391	0.990944	0.982328	0.965835	0.966578	1.00074	1.01528	1.00537	1.04425
	575		0.984667	0.966108	0.950946	0.982943	0.951138	0.94887	0.940961	0.886852	0.89443	0.910471	0.860166	0.856355	0.917131	0.907001	0.891662	0.942421	0.900154	0.908629		575		1.01982	1.04706	1.00979	1.0262	1.0067	1.00299	0.992895	0.952883	0.975671	1.03131	1.02992	1.08406
	580		0.944279	0.935182	0.921898	0.935389	0.927391	0.918657	0.916006	0.887365	0.885872	0.90824	0.887362	0.885262	0.900176	0.888542	0.917883	1.00602	0.921036	0.941789		580		1.02325	1.02144	1.02197	1.03649	0.997765	0.991248	0.982158	0.972192	0.973619	1.00325	0.980454	1.0138
	585		0.93929	0.931376	0.905948	0.91116	0.927509	0.910093	0.883986	0.882314	0.886559	0.910427	0.880807	0.866701	0.874053	0.876925	0.91145	0.972682	0.91722	0.930934		585		0.912502	0.902074	0.966105	0.937372	0.978033	0.974359	0.960973	1.01181	1.02198	1.00826	0.987959	1.02247
	590		0.964173	0.939657	0.924201	0.942756	0.936791	0.921937	0.894961	0.884072	0.887958	0.903393	0.874611	0.875961	0.880056	0.871637	0.874182	0.930796	0.890233	0.899199		590		0.984689	1.00845	0.993176	1.00141	1.00416	1.00147	0.984671	0.961128	0.976346	1.02475	1.02694	1.06075
	595		0.980009	0.963703	0.930692	0.956145	0.944916	0.934561	0.926774	0.886637	0.892502	0.911311	0.871095	0.864653	0.891768	0.888324	0.884264	0.959469	0.89422	0.903463		595		0.973462	0.985085	0.994371	0.98632	0.989546	0.987274	0.975875	1.00964	1.03986	1.0086	1.00179	1.03661
	600		1.00082	0.944271	0.90964	0.93383	0.907312	0.910185	0.903078	0.848691	0.887622	0.928304	0.84369	0.878672	0.885215	0.880782	0.900584	0.999177	0.907478	0.914166		600		0.960577	0.983334	0.99121	0.964902	1.00742	0.978248	0.979426	0.99528	0.998316	1.01509	1.06172	1.06609

## Sheet: Gai1-sensor_HeLa_BK2B
#Ratio values are calculated from background substracted and bleedthrough corrected (55%, see methods) YFP images, and background substracted CFP images (Ratio = YFP/CFP)
#Blue values were excluded from the average traces, due to pipetting artifacts or debris floating across the imaging field (based on manual inspection of the raw images)
			Individual ratio time traces of the Gai1-sensor for BK2B activation in HeLa cells.																															Individual ratio time traces of the Gai1-sensor in HeLa cells. (CONTROL)
	Time (s)																															Time (s)
	0		1.01016	1.01027	1.01063	1.01379	1.0115	1.03311	0.999245	1.02339	0.944709	1.06583	0.997304	1.01228	1.01523	0.996597	0.998231	0.993727	0.991527	1.00122	0.993142	0.996885	0.996958	0.999156	1.00501	1.00391	1.00532	1.00086	1.00009			0	0.988907	0.994606	0.998322	0.99242	0.997274	0.997065	0.978518	1.001	1.00502	0.999188	1.00277	0.993987	1.00423	0.998038
	2		1.00903	1.00392	1.00254	0.996809	1.00295	0.984256	1.0001	1.02774	0.940173	0.906241	0.988879	0.99923	1.0049	0.999734	1.00969	1.00637	1.00556	0.997444	0.996889	0.991099	0.998825	1.00592	1.00444	1.01671	1.0125	1.0138	0.994263			2	1.00244	1.00024	0.995967	0.998066	1.00328	1.01354	1.02723	1.00453	1.00881	1.01059	1.00477	0.988647	1.0159	1.00367
	4		1.00677	1.00529	1.00778	0.998026	1.00304	1.0071	0.998376	1.00304	1.00007	0.997233	1.00803	0.997954	1.00344	0.999509	0.995514	0.997746	0.99555	0.966067	1.00162	1.00597	1.00264	0.993704	1.00233	0.993719	0.995312	1.02984	1.00191			4	0.99469	0.997885	0.996343	0.985507	0.998721	0.994963	0.99694	0.995645	0.998317	0.995581	0.993779	0.99435	0.989529	1.00654
	6		1.00395	1.00514	1.00136	0.994207	1.00245	0.990096	1.0008	0.99727	1.01205	1.00564	0.99718	0.994573	0.997988	0.998476	0.992804	0.998123	0.994325	0.988204	0.997121	1.00172	0.994513	1.00168	1.00292	0.985428	0.998078	0.99818	0.995933			6	0.994873	0.996479	1.0015	0.991744	0.99303	0.99356	0.983712	0.998711	0.995916	0.997284	0.997166	1.00076	0.996822	0.997485
	8		1.00726	1.00489	1.00731	1.00458	1.00256	1.00299	0.998655	0.994905	1.00212	1.01148	0.993395	1.00325	0.998142	1.00077	0.999677	1.00077	1.0054	1.01241	0.996054	0.996661	0.994167	1.00576	0.996251	0.999278	1.00629	0.992763	1.0011			8	0.997768	1.00098	1.0042	1.00699	0.999858	1.01035	1.00738	1.00641	1.00345	1.00243	1.00464	1.00591	1.00686	1.0052
	10		1.00227	1.00168	1.00157	1.00222	0.99664	0.987015	0.99769	0.99666	0.99824	1.00789	1.00293	1.00281	0.988561	0.997982	0.997521	0.993793	0.998735	1.0068	1.01195	1.01715	1.0103	0.987262	0.982442	0.969785	0.974586	0.95829	0.975659			10	0.997696	0.9998	1.00014	1.00148	1.00275	1.00146	0.979923	0.999713	1.00518	1.00403	1.00238	1.00365	1.00468	1.0194
	12		1.00243	1.00198	0.999778	0.993047	1.00389	0.982451	1.00056	1.00182	1.00853	1.01996	1.00806	0.998592	1.00689	1.00341	1.00028	1.0065	1.00007	1.02383	0.995789	0.992433	0.999559	1.00852	0.990635	0.99595	0.996362	1.02405	1.00795			12	1.00164	0.997862	0.999682	0.990273	0.996442	1.00058	1.01438	0.998869	0.99941	1.0009	1.00148	1.00146	0.997294	0.995139
	14		0.998296	0.998891	0.998921	0.997183	0.996637	1.00448	0.996366	0.997996	1.00278	0.997151	0.995702	0.993091	0.992323	1.00533	1.0175	1.0107	1.00658	1.0245	1.01646	1.00941	1.00872	0.998863	1.01069	0.991976	0.992769	1.00572	1.00273			14	1.00962	1.00294	1.0025	1.024	0.998135	1.00461	1.00456	1.00179	0.999406	0.994872	1.00159	1.00564	0.993244	0.99226
	16		0.996257	0.998997	0.9963	0.994104	0.99399	0.982479	1.00107	0.999534	1.00287	0.996662	0.999406	1.01343	1.00363	0.997149	0.999324	1.00359	0.997707	1.00101	1.00311	1.01361	1.00599	0.997184	0.996994	1.00168	1.00126	0.975648	1.00013			16	1.00379	1.00105	0.998683	1.00323	0.999272	0.99119	0.980299	0.999524	0.998248	0.997916	0.999483	1.00324	0.988552	0.993198
	18		0.994103	0.991029	0.995258	1.00009	1.00176	1.0174	0.997885	0.994378	1.00993	0.993758	0.997414	0.988356	0.99187	0.995478	0.993908	0.989326	0.998187	0.94715	0.999644	0.997357	1.00527	1.01085	1.00159	0.999633	1.01304	0.993723	1.00226			18	1.00305	1.00524	1.00273	1.00221	1.01253	1.01226	1.01399	0.99989	0.9977	1.00033	0.994137	1.00023	1.00251	1.00785
	20		0.992064	0.994832	0.99411	0.988139	0.991226	0.977179	1.0035	1.0003	1.01422	0.9928	1.00518	1.00304	1.00461	0.999068	0.995833	0.994343	1.00095	1.03529	0.992948	0.989296	0.990437	1.0014	1.00832	1.00303	1.0127	0.988193	1.00553			20	1.00078	1.00262	1.00316	0.999367	1.00622	0.996856	1.02405	0.998979	0.998324	0.994877	1.00206	1.00056	1.00173	1.00261
	22		0.991805	0.991294	0.995386	1.00362	0.99722	1.00743	1.00123	0.99694	1.03733	1.01187	0.996289	0.997854	0.995724	0.998654	0.999036	1.00216	0.998462	0.978501	1.0027	0.993611	0.997191	0.997085	0.987844	1.01582	0.979061	1.01326	0.998177			22	0.999681	1.00243	1.00109	1.00217	1.00023	0.995168	1.01568	0.993437	1.00129	0.999765	1.0032	0.995461	1.00133	0.985324
	24		0.991157	0.990235	0.994997	1.01252	1.00477	1.04046	1.00352	0.988631	1.02787	1.00954	1.00734	1.0004	0.999841	1.01377	0.996713	0.997767	1.01291	1.01169	0.998705	0.996709	0.997522	0.995196	1.00013	0.999127	0.999254	1.00434	1.00947			24	1.00179	0.997876	0.997517	1.00512	1.00466	0.989772	0.979139	1.00133	0.995372	0.998743	0.994483	1.00235	0.996167	1.0029
	26		0.994336	1.00129	0.9939	1.00178	0.991451	0.984602	1.00106	0.979868	1.01955	0.988307	1.0032	0.995416	0.997068	0.994099	1.00418	1.00528	0.994184	1.00652	0.993948	0.998291	0.998021	0.997659	1.01036	1.0242	1.01377	1.00232	1.0049			26	1.00347	1.00004	0.998206	0.997819	0.987733	0.998844	0.994871	1.00019	0.99358	1.00358	0.998129	1.00388	1.00136	0.990237
	28		0.994724	1.00053	0.993185	1.00069	0.996446	1.01179	1.00192	0.988163	1.02133	1.0026	0.999549	0.99531	0.991724	1.00971	1.00043	1.00278	1.01328	0.990256	0.993286	0.998039	1.00058	0.997266	0.996547	1.00891	1.00049	1.0061	1.00575			28	0.996851	1.00207	0.996594	0.987462	0.998135	0.985767	0.990057	0.988419	0.995137	0.997095	0.999313	0.992895	0.992828	0.984632
	30		0.99038	1.00143	0.994321	1.01304	0.98888	0.985077	0.998952	0.985423	1.01983	1.00344	0.985376	0.980808	0.985767	0.999119	1.00287	1.00423	1.00676	0.957027	1.00316	1.00756	1.00881	0.974178	1.00924	0.992433	1.01569	0.996194	1.00689			30	1.00412	1.00295	0.997976	0.992638	1.00352	0.994228	1.00303	0.993769	0.99693	0.996018	0.998421	0.996638	0.998501	0.982958
	32		0.994315	1.00362	0.998443	1.00672	0.995373	1.00292	1.00223	0.977612	1.02311	1.00076	1.00288	0.996795	0.994645	1.00283	1.00509	1.001	1.00299	1.01137	0.999759	0.999484	1.00435	0.992824	1.00651	1.00593	1.007	0.993511	0.993369			32	1.00601	1.00662	0.998909	0.988831	1.00571	1.0012	0.997305	1.00053	0.995994	1.00275	1.00326	0.991384	1.00018	0.998716
	34		0.98493	0.979764	0.971589	0.979268	0.972988	0.990445	0.999584	0.973605	1.00428	0.98073	0.993263	0.993505	0.987253	0.978584	1.07178	1.09738	0.972752	0.693169	1.00555	1.0078	1.00167	0.998883	1.01359	1.01629	1.0131	1.01264	1.00215			34	1.02924	1.0247	1.02143	1.01181	1.01754	1.0027	1.00965	1.0109	1.01184	1.0185	1.02964	1.02093	1.00807	1.00262
	36		0.985883	0.960581	0.952483	0.990184	0.972288	0.947286	1.00286	1.0082	1.04586	1.00319	1.00137	0.997235	1.00035	1.00059	1.00351	0.997351	1.00726	1.05605	0.98719	0.965397	0.990878	1.00407	0.998777	0.999775	1.00666	1.00457	1.00843			36	1.01124	1.00883	1.0095	0.995414	1.01195	0.994591	1.00829	0.997494	0.994603	1.0005	1.00579	0.987234	0.998073	0.985541
	38		0.980385	0.925069	0.904812	0.963634	0.954042	0.945761	1.00702	0.993179	1.03497	1.01827	0.985195	0.988189	0.989644	0.984247	0.987019	0.980673	0.986122	0.981867	0.974816	0.912607	0.94847	0.9818	0.995597	1.00412	1.0153	1.00025	1.01427			38	0.997818	0.997404	0.993122	0.976909	1.00079	0.973635	0.961811	1.00305	1.00586	1.00623	1.02246	1.00672	1.0049	0.995922
	40		0.976446	0.87373	0.874872	0.956091	0.944568	0.941371	1.00192	0.969415	0.994417	1.00636	0.961674	0.963587	0.965131	0.990833	0.974437	0.974422	0.97185	1.0007	0.966222	0.856149	0.920513	0.956344	0.995163	0.986332	0.996835	0.979708	1.01352			40	0.99614	1.00202	0.999371	0.981239	1.00517	0.99616	0.984076	0.994907	0.993369	0.989962	0.980707	0.981156	1.00525	0.980859
	42		0.97273	0.842117	0.852027	0.939099	0.944399	0.957777	1.00162	0.946091	0.968005	0.997142	0.948281	0.932921	0.945306	0.985563	0.95867	0.95372	0.953717	0.971405	0.941649	0.826276	0.905883	0.908776	0.945704	0.957899	0.945386	0.914134	0.990416			42	1.00518	1.00355	1.00221	0.991273	0.995185	0.994109	0.977597	0.996441	0.991576	0.99533	0.996399	1.00094	0.982118	0.970897
	44		0.970759	0.834762	0.837706	0.933102	0.920792	0.921192	1.00124	0.923259	0.954143	0.983121	0.930768	0.918732	0.92678	0.980529	0.933409	0.935631	0.945228	0.930131	0.938673	0.815043	0.886893	0.89338	0.909466	0.941316	0.924536	0.877519	0.961673			44	1.00924	1.00422	1.00384	0.989259	1.00383	0.990125	0.997846	0.993641	0.995139	0.988386	0.990725	0.994586	0.984482	0.986419
	46		0.971521	0.825826	0.826862	0.921792	0.905386	0.912072	1.00255	0.913126	0.962574	0.983978	0.922574	0.919046	0.920313	0.984928	0.920297	0.917834	0.933537	0.939137	0.925785	0.802515	0.874045	0.861486	0.85531	0.92148	0.900641	0.85819	0.93538			46	1.01075	1.00731	1.00213	0.989178	0.999486	1.00523	0.983993	0.995981	0.996696	1.0029	1.00018	1.01251	1.01068	0.980334
	48		0.971129	0.816331	0.816023	0.90565	0.897003	0.91132	1.00244	0.896809	0.92924	0.968427	0.913125	0.909479	0.913356	0.98129	0.905881	0.905616	0.928747	0.942186	0.901097	0.791775	0.856052	0.848084	0.841724	0.895447	0.888213	0.837385	0.91188			48	1.00617	1.00702	1.00009	0.989297	1.00028	0.996965	0.981678	0.998705	0.999661	0.993257	0.989729	0.99579	0.99956	0.993036
	50		0.972493	0.815674	0.815001	0.900146	0.886523	0.904493	1.00225	0.902102	0.930855	0.966124	0.909671	0.896886	0.910572	0.983379	0.891348	0.893352	0.92907	0.946148	0.897706	0.78447	0.855438	0.841483	0.830968	0.895553	0.8819	0.824335	0.907223			50	1.00928	1.00326	1.00026	0.99378	1.00308	0.995084	0.968768	0.988696	0.992105	0.983346	0.993094	0.996503	0.987526	0.977673
	52		0.969638	0.806635	0.810339	0.899176	0.872832	0.898389	1.00232	0.882915	0.916235	0.961704	0.900653	0.88433	0.897761	0.983165	0.879152	0.887015	0.922742	0.940147	0.89416	0.796227	0.852434	0.830894	0.828408	0.892077	0.877752	0.819357	0.901709			52	1.00971	1.00716	1.00124	0.992242	1.0035	1.00135	0.985542	0.998225	0.998883	0.995493	0.996413	1.00186	1.00175	0.99039
	54		0.969034	0.805283	0.807417	0.893124	0.866013	0.909258	1.00225	0.876853	0.918232	0.949724	0.892305	0.876008	0.893064	0.978729	0.872617	0.873337	0.908905	0.919249	0.881764	0.785808	0.851612	0.836034	0.842194	0.873668	0.868352	0.829164	0.900484			54	1.0092	1.00482	1.00235	0.999484	1.00668	1.00116	1.03021	0.998446	0.996384	0.987932	1.00055	1.00014	0.997942	0.991588
	56		0.970407	0.806959	0.807272	0.888985	0.86032	0.90027	1.0017	0.881455	0.920526	0.961737	0.887046	0.872266	0.886556	0.981796	0.870113	0.874807	0.913297	0.936128	0.876873	0.787181	0.857725	0.835735	0.836049	0.883798	0.864285	0.821766	0.897125			56	1.01608	1.01111	1.0069	0.987862	1.00518	1.00781	0.983477	0.99934	0.994122	0.998934	0.995407	0.997823	1.0113	1.002
	58		0.96933	0.807009	0.802679	0.892941	0.853809	0.893088	1.00036	0.876842	0.913588	0.945313	0.888741	0.870455	0.879866	0.981275	0.85879	0.87344	0.918886	0.939137	0.86894	0.785903	0.847039	0.835294	0.841132	0.876045	0.863849	0.829473	0.899812			58	1.00863	1.00689	1.00326	1.00733	1.00238	0.988929	0.998987	0.997398	0.996932	0.998552	1.00657	0.998452	1.00839	0.992298
	60		0.966078	0.805792	0.804233	0.88092	0.839943	0.880012	1.00213	0.872839	0.908245	0.931169	0.892348	0.867619	0.887962	0.978037	0.862988	0.862538	0.912367	0.938138	0.872566	0.791474	0.858807	0.827851	0.818826	0.884643	0.858738	0.814013	0.893537			60	1.00958	1.00592	1.00041	0.993238	0.990588	0.981468	0.970081	0.991776	0.991469	0.985965	0.987737	0.989529	0.98956	0.976014
	62		0.966173	0.806829	0.801997	0.884545	0.843893	0.862655	1.00124	0.875799	0.894145	0.933892	0.879927	0.874415	0.874668	0.975486	0.84766	0.863694	0.905327	0.919231	0.861658	0.784979	0.849589	0.831359	0.838515	0.870122	0.85649	0.813797	0.901709			62	1.01597	1.00901	1.00225	0.994174	1.00401	1.01547	0.975535	0.996851	0.99412	0.995182	0.979698	1.00015	0.998183	1.00057
	64		0.96445	0.803838	0.801518	0.877367	0.83912	0.875362	1.00748	0.872818	0.910887	0.941398	0.885368	0.861811	0.874548	0.971098	0.850331	0.857927	0.900119	0.918217	0.858959	0.786642	0.849408	0.822181	0.85526	0.875	0.871431	0.827798	0.897179			64	1.0124	1.0113	1.00729	0.993596	0.995417	0.994843	0.990917	0.997902	0.991625	0.993206	0.992466	0.995135	0.999433	0.982194
	66		0.965216	0.805206	0.803784	0.876045	0.835301	0.878794	0.999084	0.867055	0.893585	0.924343	0.87325	0.857419	0.860542	0.971308	0.852187	0.855735	0.900208	0.938138	0.861284	0.792439	0.854961	0.821815	0.837978	0.877516	0.858392	0.808305	0.895117			66	1.01108	1.01181	1.00366	1.00831	1.00212	1.01394	1.00027	0.996786	0.992797	0.989732	0.995887	0.990953	1.00042	0.987926
	68		0.960812	0.804009	0.798251	0.87687	0.831264	0.872495	1.00585	0.870865	0.89482	0.943064	0.885471	0.875207	0.873219	0.969876	0.847111	0.859366	0.899741	0.953107	0.86505	0.793969	0.857173	0.819707	0.825365	0.879233	0.859061	0.805476	0.887362			68	1.0124	1.0144	1.0084	1.0022	1.00578	0.991985	0.951751	0.991958	0.995056	0.993911	0.985259	0.997349	0.989155	0.988876
	70		0.967851	0.804044	0.803337	0.875214	0.831117	0.88756	0.99891	0.86987	0.895875	0.931171	0.868405	0.851789	0.84848	0.966951	0.853153	0.856459	0.908488	0.935154	0.861613	0.797905	0.848777	0.825552	0.827358	0.884039	0.851217	0.789801	0.886092			70	1.0121	1.01398	1.00629	0.998262	0.999244	1.00296	0.988035	0.994753	0.995057	0.986345	0.992874	0.992519	0.991651	0.987771
	72		0.965211	0.806878	0.805872	0.876218	0.842047	0.875057	1.00022	0.863541	0.892028	0.926342	0.872704	0.857805	0.859504	0.965612	0.856719	0.857389	0.912154	0.962497	0.867773	0.799223	0.859898	0.821572	0.838462	0.877801	0.858513	0.82165	0.892303			72	1.01456	1.00563	1.00757	0.999751	1.00733	0.983074	0.98797	0.996437	0.988829	0.993417	0.996883	0.992599	1.01487	0.996435
	74		0.962825	0.803613	0.805937	0.879939	0.840215	0.873731	1.00042	0.871849	0.895076	0.932964	0.868496	0.859606	0.85849	0.957965	0.832407	0.832887	0.90263	0.8534	0.864501	0.795748	0.860914	0.817621	0.824857	0.877471	0.855842	0.799027	0.895559			74	1.01371	1.01351	1.00785	1.00416	1.001	1.00357	0.989544	0.986013	0.985467	0.977114	0.991663	0.989725	0.986906	0.981462
	76		0.96429	0.805265	0.804723	0.874893	0.835897	0.864872	1.00245	0.86958	0.902427	0.936577	0.880956	0.867997	0.862766	0.971328	0.856997	0.866475	0.945854	0.991884	0.874034	0.798741	0.859204	0.823295	0.835372	0.867747	0.866767	0.793997	0.889153			76	1.01466	1.00878	1.00576	1.00216	0.999672	0.987516	1.01151	0.998414	0.994662	0.993769	0.994025	0.993223	0.994369	0.976659
	78		0.96312	0.801802	0.806438	0.87428	0.833162	0.859863	0.997743	0.870808	0.884128	0.932884	0.871632	0.846966	0.857158	0.958978	0.847552	0.852402	0.899416	0.876763	0.861346	0.793615	0.858518	0.82682	0.85102	0.873303	0.865529	0.806549	0.894775			78	1.01955	1.01089	1.00632	1.00511	1.01166	1.01456	1.02894	0.996301	0.989878	0.987162	0.990686	0.99681	0.994518	0.987071
	80		0.963067	0.80333	0.806286	0.874454	0.826791	0.87473	1.00035	0.864466	0.899959	0.931586	0.880455	0.852171	0.86558	0.958119	0.847961	0.852993	0.901441	0.917191	0.864843	0.789136	0.860584	0.815669	0.830353	0.855194	0.847269	0.801668	0.888751			80	1.01315	1.01273	1.00927	1.00618	1.00483	0.992143	0.998468	0.994409	0.990827	0.984136	0.989167	0.990427	0.99901	0.987699
	82		0.959509	0.803611	0.803565	0.878241	0.824957	0.862165	0.999125	0.86488	0.908346	0.940872	0.882062	0.862016	0.867872	0.954793	0.849972	0.853631	0.908804	0.93914	0.86608	0.786637	0.857549	0.819858	0.829352	0.871436	0.859874	0.803983	0.888232			82	1.01376	1.01381	1.00876	1.00378	0.99438	1.00365	1.02096	0.993671	0.989427	0.990303	0.990736	0.991241	0.997414	0.979916
	84		0.960431	0.803793	0.805782	0.882317	0.83116	0.884766	0.991862	0.867854	0.892442	0.916221	0.869525	0.844765	0.839846	0.957803	0.857103	0.858646	0.907524	0.894402	0.861582	0.787702	0.851777	0.823589	0.83488	0.879225	0.852699	0.788593	0.891816			84	1.01798	1.01156	1.00835	0.990058	0.993375	0.999867	0.990645	0.994306	0.989672	0.97663	0.988798	0.992726	0.98969	0.97824
	86		0.958934	0.803914	0.805381	0.881477	0.830331	0.877916	0.998443	0.868989	0.903097	0.940288	0.882711	0.863038	0.86885	0.954287	0.847734	0.856182	0.904365	0.936133	0.854384	0.786243	0.852558	0.826481	0.82936	0.869705	0.8595	0.787494	0.88367			86	1.01463	1.01427	1.01395	1.00893	1.01451	1.02132	0.999109	0.997379	0.990765	0.990869	0.995309	0.999432	0.998615	0.978341
	88		0.959277	0.802732	0.806971	0.872615	0.829422	0.857356	1.00061	0.879152	0.898227	0.943457	0.886038	0.869784	0.873449	0.947872	0.843396	0.848992	0.906798	0.926041	0.859921	0.791911	0.860503	0.820262	0.827349	0.86174	0.856916	0.791166	0.880568			88	1.01584	1.01148	1.00579	1.00397	0.995108	0.986514	0.990781	0.992009	0.990683	0.989755	0.987766	0.993287	0.992837	0.989709
	90		0.955642	0.801122	0.801838	0.869348	0.821386	0.861607	1.00081	0.871927	0.896821	0.936739	0.883621	0.857249	0.865208	0.949904	0.85279	0.855345	0.911135	0.88491	0.862667	0.795654	0.861347	0.818306	0.828364	0.861354	0.871083	0.786237	0.879954			90	1.01065	1.0133	1.0061	0.994423	0.999314	0.985105	0.978673	0.993323	0.985085	0.98258	0.987906	0.995746	0.987926	0.985338
	92		0.954726	0.804264	0.80625	0.871031	0.824322	0.865759	0.999409	0.868873	0.903936	0.945687	0.894778	0.862853	0.875567	0.950871	0.843531	0.857481	0.902247	0.948233	0.8644	0.791507	0.866886	0.807864	0.817396	0.851958	0.849894	0.774777	0.879813			92	1.01098	1.01238	1.00802	0.997225	0.992623	0.99724	0.974704	0.995556	0.992321	0.98679	0.989292	0.99715	0.989792	0.972684
	94		0.9546	0.806182	0.806104	0.871063	0.824899	0.888212	0.990575	0.873357	0.900949	0.92336	0.878922	0.858005	0.856254	0.949409	0.848916	0.852012	0.906769	0.910367	0.870958	0.789654	0.856464	0.811845	0.81492	0.860391	0.857004	0.774047	0.882755			94	1.01243	1.01406	1.01158	0.997111	0.999986	1.0117	1.01517	0.995688	0.988744	0.983149	0.98832	0.99422	0.996083	0.989892
	96		0.953402	0.805122	0.806657	0.881201	0.829437	0.860442	0.994723	0.881767	0.907877	0.922284	0.884755	0.859721	0.869429	0.94961	0.850198	0.848344	0.906709	0.92716	0.858589	0.793575	0.862342	0.810693	0.818419	0.874984	0.85791	0.772617	0.883657			96	1.01505	1.0112	1.00734	1.00416	0.994956	0.973313	0.965242	0.998344	0.986029	0.985306	0.986206	0.988942	0.988218	0.963479
	98		0.955476	0.802924	0.803481	0.876911	0.823377	0.861061	0.993225	0.87092	0.893666	0.929971	0.879767	0.858874	0.874127	0.949323	0.852865	0.852425	0.907061	0.914037	0.864738	0.793851	0.861853	0.80801	0.811557	0.857767	0.851309	0.776964	0.879255			98	1.0197	1.01767	1.00875	1.01008	0.99445	1.00182	0.992963	0.992995	0.991159	0.994175	0.9935	0.991265	0.99944	1.00527
	100		0.955131	0.806167	0.806935	0.874778	0.824918	0.854452	0.992023	0.870623	0.899494	0.940156	0.885146	0.867421	0.868252	0.951206	0.84988	0.857891	0.908407	0.963487	0.877883	0.799808	0.87264	0.815099	0.826332	0.858938	0.846945	0.766799	0.871422			100	1.01622	1.01426	1.01334	1.01162	1.00533	1.00375	0.991224	0.991095	0.988672	0.988942	0.994394	1.00077	0.990867	0.984064
	102		0.95259	0.806417	0.806417	0.876584	0.827252	0.877602	0.986119	0.867515	0.894231	0.935874	0.877488	0.856613	0.85517	0.950019	0.849897	0.858323	0.901365	0.92306	0.857211	0.780303	0.850372	0.822851	0.824356	0.869863	0.843924	0.781343	0.875986			102	1.01647	1.01946	1.0096	1.0094	1.00545	1.00037	1.01275	0.994415	0.984558	0.990814	0.986842	0.998895	0.988951	0.973547
	104		0.95119	0.804619	0.804097	0.878223	0.825449	0.86419	0.986478	0.86465	0.893877	0.94167	0.875037	0.84782	0.858546	0.952338	0.844831	0.85672	0.906772	0.940171	0.86548	0.791687	0.865858	0.818661	0.803763	0.86129	0.846034	0.761101	0.871559			104	1.01714	1.01048	1.00545	0.994164	0.98393	0.979868	0.977903	0.991288	0.989755	0.983717	0.991526	1.00139	0.989781	0.977572
	106		0.954235	0.804432	0.801795	0.87521	0.820847	0.860538	0.98841	0.874404	0.892778	0.938129	0.873792	0.858844	0.857806	0.950171	0.854785	0.85415	0.906614	0.941205	0.868925	0.798351	0.865945	0.813012	0.801773	0.860938	0.849738	0.755419	0.873962			106	1.01487	1.0148	1.01187	1.00493	0.990793	0.996717	0.967176	0.990955	0.987742	0.989197	0.986538	0.992741	0.998202	0.982782
	108		0.951172	0.803054	0.802603	0.875793	0.818671	0.838907	0.9878	0.872578	0.910232	0.936558	0.878437	0.865631	0.860971	0.94873	0.847644	0.851484	0.910635	0.935099	0.872144	0.787709	0.862363	0.809834	0.803173	0.837563	0.849908	0.763427	0.876783			108	1.01078	1.01143	1.01041	0.994817	0.997635	0.988103	0.987291	0.994635	0.989368	0.989251	0.989263	0.996022	0.99702	0.987394
	110		0.950737	0.804986	0.804211	0.874113	0.829486	0.862932	0.986854	0.86857	0.903313	0.950083	0.874408	0.85921	0.854944	0.951082	0.848509	0.856827	0.90894	0.970585	0.865197	0.790646	0.862206	0.819165	0.804185	0.857497	0.863403	0.771413	0.873589			110	1.01556	1.01263	1.00873	0.994265	0.986757	0.995291	0.978419	0.989786	0.98471	0.980776	0.987651	1.00004	0.991016	0.976014
	112		0.949962	0.803709	0.801961	0.866696	0.8225	0.861467	0.988504	0.865426	0.89151	0.922713	0.874216	0.849087	0.845416	0.951002	0.855308	0.858666	0.913156	0.939155	0.868798	0.792057	0.866789	0.818889	0.83282	0.860904	0.872869	0.774354	0.876982			112	1.01569	1.01768	1.00951	1.00101	0.999099	1.00411	0.987011	0.991308	0.986041	0.983736	0.98807	0.989305	0.98483	0.986202
	114		0.948169	0.80206	0.80292	0.871678	0.813014	0.859655	0.992803	0.874077	0.904376	0.931526	0.880917	0.859268	0.852518	0.947636	0.848361	0.852268	0.907202	0.916947	0.865828	0.796099	0.862819	0.804546	0.819419	0.843299	0.854774	0.758409	0.873203			114	1.01487	1.0151	1.00737	0.999753	1.00038	1.00521	0.97733	0.988958	0.986281	0.984256	0.990983	0.990034	0.995785	0.995448
	116		0.952828	0.807709	0.80607	0.877104	0.82764	0.857935	1.00028	0.878513	0.911577	0.955993	0.890708	0.875581	0.881528	0.951045	0.854041	0.856432	0.911246	0.96463	0.868185	0.795187	0.864124	0.813212	0.813503	0.857429	0.851373	0.758039	0.87419			116	1.02137	1.01365	1.00981	0.994051	1.00552	0.998979	0.98311	0.989409	0.988369	0.988628	0.992467	0.996096	0.990082	0.982409
	118		0.946593	0.800558	0.800566	0.874902	0.82117	0.871714	0.99325	0.865092	0.888065	0.917371	0.877564	0.853042	0.850425	0.950372	0.854034	0.85411	0.906838	0.96841	0.871572	0.795237	0.864749	0.802704	0.807091	0.859668	0.854356	0.757909	0.86804			118	1.01277	1.01666	1.00817	0.998309	0.998347	0.98161	0.984629	0.99253	0.984323	0.981911	1.00368	1.00235	0.993618	0.988081
	120		0.944312	0.798999	0.796799	0.859777	0.815592	0.847218	0.994814	0.868347	0.896735	0.940134	0.882736	0.864134	0.870505	0.944211	0.853507	0.854378	0.913663	0.931091	0.874857	0.793084	0.867665	0.823028	0.820888	0.86599	0.854193	0.766299	0.878514			120	1.01194	1.01305	1.01316	1.00361	0.996954	1.00038	0.96578	0.990448	0.98287	0.978465	0.986371	0.990969	0.978897	0.992179
	122		0.945679	0.804902	0.799591	0.870116	0.82216	0.875899	0.993571	0.871147	0.890709	0.939233	0.8795	0.853892	0.855406	0.947134	0.842441	0.848724	0.901148	0.91513	0.875536	0.799262	0.873538	0.815138	0.814978	0.855096	0.859526	0.753615	0.87905			122	1.00895	1.01467	1.01331	1.0063	0.997331	1.00461	0.990797	0.990141	0.981183	0.983205	0.986898	0.988942	0.988957	0.972588
	124		0.946338	0.801416	0.79971	0.872226	0.813254	0.853344	0.994714	0.868208	0.886551	0.926214	0.872184	0.843522	0.853209	0.94938	0.850884	0.854865	0.915578	0.965703	0.874144	0.79393	0.864586	0.810699	0.810565	0.849361	0.844854	0.756687	0.869765			124	1.01123	1.01225	1.006	1.00002	0.995175	0.994755	0.986687	0.996895	0.98587	0.983319	0.989475	0.998641	0.995893	0.986672
	126		0.945084	0.802318	0.798776	0.877875	0.817082	0.861025	0.993847	0.868325	0.894629	0.941311	0.881346	0.858537	0.85685	0.949355	0.850717	0.859642	0.908606	0.989972	0.875386	0.795746	0.873976	0.810728	0.812492	0.854649	0.853861	0.772585	0.867886			126	1.0105	1.01623	1.00849	0.995494	0.98198	1.01202	0.988121	0.9885	0.981875	0.981154	0.985429	0.986685	0.983877	0.974138
	128		0.943639	0.800646	0.799371	0.871403	0.814088	0.848666	0.991235	0.866736	0.900079	0.930218	0.872684	0.85673	0.854904	0.946959	0.850132	0.855323	0.906204	0.945305	0.873052	0.795521	0.867427	0.818043	0.808103	0.851529	0.842746	0.74288	0.869818			128	1.01603	1.01376	1.01158	1.007	0.994828	1.01426	1.00054	0.992177	0.985718	0.982345	0.989306	0.992611	0.985906	0.969082
	130		0.94321	0.800459	0.797863	0.866035	0.815398	0.865709	0.990883	0.86509	0.901003	0.920292	0.873157	0.854541	0.852046	0.946594	0.843995	0.854484	0.90965	0.958487	0.867971	0.78935	0.861753	0.813473	0.820874	0.858583	0.846967	0.754579	0.873658			130	1.01457	1.01311	1.01284	1.00452	0.997201	1.01159	0.990422	0.986737	0.98382	0.98798	0.98485	0.997348	0.985238	0.995324
	132		0.941444	0.800643	0.796074	0.869168	0.818524	0.866716	0.991377	0.868324	0.894773	0.928296	0.875738	0.8465	0.850176	0.946356	0.849329	0.85317	0.903293	0.950431	0.87694	0.799563	0.869962	0.820312	0.802176	0.872149	0.858715	0.761859	0.880225			132	1.00928	1.01543	1.01012	1.00291	0.993975	0.998587	0.9682	0.990768	0.985044	0.982816	0.984433	0.996775	0.997525	0.980259
	134		0.938085	0.798488	0.799019	0.87658	0.811952	0.852131	0.988143	0.865093	0.887845	0.925601	0.87019	0.846117	0.853019	0.943387	0.850954	0.85695	0.90026	0.939151	0.87908	0.799683	0.871163	0.811752	0.815963	0.858362	0.853528	0.759288	0.880105			134	1.00911	1.01307	1.00697	0.996243	0.988387	0.983416	0.992199	0.987512	0.985589	0.991255	0.992608	0.996083	0.98704	0.988269
	136		0.940085	0.801564	0.799788	0.878947	0.818987	0.889065	0.993146	0.869645	0.896988	0.938278	0.876777	0.8638	0.857678	0.94276	0.848116	0.850637	0.905827	0.981896	0.869157	0.791324	0.870112	0.810293	0.817435	0.854868	0.853195	0.749953	0.877882			136	1.01193	1.01321	1.01231	1.00506	0.98685	0.996529	0.984676	0.989735	0.98519	0.985232	0.986757	0.997745	0.97477	0.96516
	138		0.94248	0.799239	0.799005	0.86802	0.818769	0.857768	0.990913	0.863861	0.898684	0.939032	0.869538	0.849459	0.851745	0.945822	0.8437	0.851219	0.908886	0.951377	0.879347	0.783934	0.861535	0.820312	0.818913	0.860908	0.860233	0.763236	0.881046			138	1.01112	1.01477	1.00729	1.00021	0.99366	0.978611	0.970895	0.990421	0.980931	0.973947	0.986093	0.997904	0.980299	0.997589
	140		0.93915	0.800288	0.796122	0.866158	0.8168	0.850226	0.992019	0.863603	0.896992	0.95068	0.879197	0.862057	0.856041	0.948926	0.846229	0.853297	0.904092	0.95048	0.870878	0.790166	0.864206	0.812878	0.819403	0.860621	0.845093	0.758489	0.873253			140	1.01075	1.01623	1.01273	1.01894	1.00447	1.00623	1.0079	0.99329	0.982881	0.984162	0.993933	0.997824	0.982784	0.988166
	142		0.937853	0.800767	0.797772	0.871549	0.813455	0.875191	0.988559	0.865272	0.8883	0.919995	0.872824	0.849324	0.84523	0.945183	0.853256	0.850847	0.904268	0.949401	0.876717	0.793258	0.86649	0.801484	0.810043	0.849953	0.854284	0.754004	0.869982			142	1.01048	1.01465	1.00608	0.996513	0.983324	1.00566	0.963514	0.988615	0.978199	0.981855	0.9816	0.995613	0.991311	0.992539
	144		0.936818	0.798844	0.796355	0.863248	0.813818	0.855218	0.984239	0.85323	0.877589	0.918479	0.85407	0.845258	0.835473	0.944126	0.844099	0.850261	0.904847	0.927843	0.880044	0.799281	0.873275	0.813738	0.81151	0.857208	0.848336	0.748781	0.879572			144	1.01082	1.01575	1.01352	1.01169	0.988543	0.993165	0.998324	0.988251	0.979017	0.985017	0.986701	0.994204	0.984334	0.976912
	146		0.9381	0.79977	0.79379	0.868789	0.814536	0.854454	0.986331	0.861155	0.880031	0.945876	0.862972	0.857816	0.853775	0.943663	0.850786	0.855118	0.907011	0.921625	0.876467	0.788562	0.870429	0.803357	0.817922	0.861036	0.852608	0.762635	0.87724			146	1.01093	1.01244	1.00686	1.00407	0.987033	0.98764	0.962927	0.984704	0.982651	0.980087	0.987252	0.989861	0.990028	0.980537
	148		0.934483	0.797298	0.795551	0.865603	0.817433	0.845997	0.988968	0.862916	0.896954	0.922337	0.871201	0.856318	0.858586	0.942752	0.845691	0.851644	0.90737	0.949575	0.882088	0.794223	0.867779	0.817986	0.821884	0.864066	0.858738	0.765022	0.879315			148	1.00368	1.01081	1.01187	0.99659	0.978141	0.987116	0.955555	0.984214	0.977312	0.981522	0.993838	0.999447	0.986883	0.979816
	150		0.938192	0.796935	0.794679	0.8677	0.813293	0.8728	0.990212	0.861964	0.896332	0.939198	0.872908	0.860393	0.864016	0.940569	0.844879	0.851314	0.901082	0.919422	0.867328	0.783855	0.873701	0.813571	0.807018	0.865479	0.850844	0.747724	0.875899			150	1.00715	1.01045	1.01091	0.996711	0.991008	0.997261	0.989754	0.983908	0.981397	0.982959	0.986424	0.983841	0.979082	0.977872
	152		0.936965	0.797493	0.796579	0.870727	0.817173	0.858522	0.984059	0.856313	0.889283	0.924043	0.867993	0.845462	0.837409	0.943824	0.851907	0.854883	0.903084	0.963306	0.886111	0.795166	0.880645	0.813093	0.82287	0.863269	0.842473	0.758891	0.882715			152	1.00288	1.01283	1.01074	0.999866	0.989184	1.00135	0.974857	0.983178	0.981627	0.983954	0.989876	0.996639	0.988845	0.99829
	154		0.932461	0.793418	0.792692	0.868367	0.811722	0.854561	0.988849	0.86123	0.896202	0.921773	0.864208	0.849281	0.843217	0.942983	0.853969	0.850888	0.902633	0.936045	0.876348	0.784235	0.870162	0.815499	0.822871	0.880609	0.862461	0.766483	0.882762			154	1.00528	1.01264	1.00962	1.00791	0.999015	0.997353	1.00023	0.986573	0.979773	0.98217	0.983974	0.993112	0.984444	0.954737
	156		0.931736	0.794561	0.792447	0.867217	0.813422	0.850236	0.986987	0.861912	0.889907	0.935135	0.867867	0.853612	0.856128	0.941332	0.847844	0.849781	0.910054	0.970696	0.870511	0.783855	0.866856	0.842552	0.847464	0.885383	0.876716	0.785546	0.910397			156	1.00796	1.01119	1.00617	1.00861	0.983016	0.998964	0.97528	0.989546	0.98039	0.983992	0.99073	0.990522	0.990125	0.974476
	158		0.933414	0.795661	0.793058	0.873376	0.813666	0.867261	0.98784	0.86779	0.89457	0.935456	0.879877	0.862583	0.860779	0.942766	0.851517	0.851356	0.907237	0.918673	0.880583	0.792205	0.869609	0.806154	0.796535	0.85283	0.854674	0.747623	0.876574			158	1.01694	1.00774	1.00631	1.00319	0.988803	1.00237	0.995544	0.985732	0.977729	0.97613	0.986396	0.994296	0.975546	0.960026
	160		0.93045	0.790487	0.794183	0.869417	0.81303	0.859525	0.984045	0.855771	0.882769	0.926402	0.878363	0.85691	0.851853	0.944733	0.843721	0.855584	0.906235	0.935015	0.876653	0.790273	0.856598	0.804	0.813185	0.859824	0.858559	0.766642	0.871245			160	1.00973	1.01332	1.01169	0.991426	0.99363	1.00361	0.983578	0.984727	0.978407	0.98278	0.986313	0.994153	0.981125	0.993629
	162		0.931821	0.793425	0.793733	0.875493	0.807903	0.855972	0.982067	0.856062	0.888529	0.91452	0.850922	0.84932	0.831016	0.940872	0.85513	0.847984	0.904177	0.932879	0.886111	0.795342	0.873266	0.809109	0.804482	0.855771	0.851057	0.746109	0.869308			162	1.00361	1.01016	1.00745	0.990452	0.979756	0.991674	0.993839	0.979653	0.968744	0.976341	0.984687	0.987425	0.978661	0.96617
	164		0.930589	0.793339	0.791879	0.865654	0.808125	0.872122	0.98568	0.854362	0.880787	0.931235	0.862393	0.841165	0.85557	0.942685	0.856293	0.85718	0.912037	0.978784	0.87145	0.787685	0.863768	0.807523	0.820435	0.858915	0.851618	0.754358	0.87897			164	1.00072	1.01395	1.00736	1.00688	0.98171	0.998347	0.978914	0.98475	0.9799	0.97767	0.98499	0.993304	0.986408	0.983187
	166		0.926702	0.788062	0.792026	0.864789	0.811158	0.860319	0.989568	0.864803	0.890931	0.943094	0.875209	0.855383	0.862952	0.943564	0.851302	0.85315	0.903717	0.966609	0.884612	0.795663	0.877446	0.821955	0.805724	0.868093	0.843847	0.759153	0.883021			166	1.00859	1.01314	1.01168	1.00557	0.982905	0.994487	0.998737	0.982805	0.983067	0.975582	0.981003	1.00199	0.977546	0.968343
	168		0.931703	0.794353	0.792103	0.869678	0.810584	0.869493	0.988269	0.859669	0.883297	0.930821	0.874664	0.859565	0.849751	0.939493	0.843321	0.844743	0.904006	0.940242	0.881531	0.791706	0.866705	0.808316	0.810629	0.861195	0.839683	0.772821	0.880863			168	0.997888	1.00948	1.00505	0.992099	0.980294	0.992121	0.962814	0.983248	0.97745	0.980573	0.987331	0.994586	0.984651	0.98331
	170		0.930619	0.793718	0.789238	0.873188	0.811893	0.869511	0.983722	0.856239	0.895601	0.927048	0.862668	0.845986	0.842911	0.941807	0.84043	0.843365	0.901561	0.96216	0.881781	0.791457	0.869726	0.810593	0.822874	0.864024	0.855874	0.757205	0.873671			170	0.999506	1.01282	1.0117	0.997964	0.993598	1.00732	0.966611	0.984804	0.977124	0.978674	0.992889	1.00088	0.987837	1.0051
	172		0.929329	0.792944	0.794632	0.872891	0.813225	0.881556	0.98343	0.858626	0.889531	0.93532	0.870812	0.848565	0.850036	0.938728	0.841469	0.849193	0.899412	0.945413	0.885157	0.790855	0.877134	0.817377	0.808608	0.860306	0.852105	0.751565	0.885629			172	1.01306	1.01156	1.00703	1.0064	0.986171	0.999117	0.973636	0.98277	0.971678	0.974709	0.974461	0.988208	0.976293	0.989048
	174		0.930495	0.796137	0.791919	0.870226	0.808941	0.872196	0.986787	0.860715	0.897698	0.943747	0.879461	0.867647	0.870585	0.937354	0.840496	0.849683	0.908469	0.941256	0.88163	0.78831	0.875311	0.805439	0.803179	0.857872	0.848346	0.763734	0.874689			174	1.00004	1.01394	1.00322	0.998954	0.988822	1.01631	1.00097	0.985658	0.977712	0.981782	0.984771	0.989562	0.986145	0.991507
	176		0.928863	0.789962	0.787391	0.868193	0.806622	0.857516	0.984521	0.856361	0.892185	0.9328	0.874378	0.859518	0.860201	0.938934	0.852273	0.851431	0.905041	0.920319	0.87671	0.791569	0.872747	0.809204	0.813977	0.850074	0.848686	0.751115	0.878978			176	0.998596	1.01466	1.01096	1.00623	0.986672	0.998377	1.00816	0.983947	0.981215	0.978944	0.99185	0.997606	0.979923	0.976981
	178		0.927169	0.794225	0.788621	0.8642	0.808797	0.841479	0.983885	0.860869	0.892249	0.933564	0.872814	0.855633	0.857924	0.940533	0.842345	0.852704	0.912985	0.942328	0.889569	0.800869	0.881958	0.813646	0.810999	0.850093	0.83991	0.753181	0.882555			178	0.999062	1.01053	1.00211	1.0009	0.988959	1.00098	0.973798	0.980065	0.973227	0.974126	0.988679	0.994985	0.976254	0.974007
	180		0.924821	0.789882	0.787167	0.863928	0.803847	0.854883	0.983802	0.854436	0.89318	0.921964	0.878028	0.85448	0.850557	0.939799	0.852732	0.852927	0.896394	0.942309	0.876274	0.78548	0.873813	0.807568	0.808086	0.866326	0.849348	0.758034	0.882621			180	1.00479	1.01393	1.00785	0.997896	0.985105	1.00144	0.976397	0.978652	0.980206	0.983289	0.992625	0.997784	0.983592	0.987022
	182		0.925127	0.792378	0.788517	0.871876	0.809201	0.863869	0.981118	0.856059	0.883908	0.917339	0.862306	0.848348	0.839283	0.933411	0.835469	0.847628	0.896578	0.933983	0.884791	0.789532	0.87684	0.817024	0.81842	0.860715	0.853445	0.762809	0.880068			182	1.00081	1.01544	1.00546	1.00597	0.988317	0.991678	0.997819	0.97845	0.972682	0.976344	0.983017	0.987431	0.971313	0.967721
	184		0.925628	0.787367	0.786419	0.864094	0.807151	0.866746	0.982817	0.856561	0.884804	0.926301	0.872329	0.853992	0.858528	0.935298	0.843399	0.841972	0.899393	0.927635	0.868172	0.783957	0.868291	0.823379	0.817921	0.874951	0.84493	0.760558	0.885602			184	0.999593	1.01171	1.00524	0.998352	0.982211	1.00412	0.997989	0.979794	0.972789	0.978987	0.992873	0.988975	0.981336	0.995313
	186		0.927538	0.791235	0.790294	0.86861	0.810241	0.857686	0.979782	0.848869	0.887426	0.924469	0.867313	0.844114	0.842418	0.940411	0.848168	0.852235	0.907496	0.966638	0.882159	0.778529	0.871227	0.816668	0.80809	0.865823	0.847156	0.757468	0.87446			186	1.00115	1.01202	1.00704	0.991812	0.985178	1.00392	0.986726	0.98117	0.975135	0.973816	0.975783	1.00015	0.974246	0.962204
	188		0.925782	0.790115	0.789944	0.876268	0.805724	0.866459	0.98019	0.850802	0.887903	0.928053	0.868955	0.850289	0.845943	0.935923	0.845777	0.847276	0.899113	0.961514	0.879045	0.788039	0.864207	0.829714	0.822866	0.846086	0.85311	0.756558	0.8842			188	1.00097	1.01272	1.00752	1.001	0.981288	0.997475	0.973609	0.985554	0.973268	0.984499	0.983401	0.997448	0.973457	0.96359
	190		0.924461	0.789204	0.787329	0.874696	0.809675	0.877247	0.982256	0.846367	0.890435	0.920848	0.868229	0.85322	0.850458	0.93841	0.840723	0.854363	0.899066	0.911815	0.872797	0.78882	0.873292	0.805485	0.80609	0.853775	0.843076	0.754151	0.876294			190	0.999826	1.01323	1.00789	1.00571	0.985571	1.01523	0.969098	0.984357	0.976916	0.975816	0.976565	0.998336	0.972606	0.948925
	192		0.924075	0.788825	0.787965	0.859398	0.801568	0.841506	0.978538	0.85593	0.879705	0.929541	0.867794	0.851194	0.852743	0.936109	0.843697	0.848308	0.900768	0.94878	0.886827	0.782655	0.872661	0.824345	0.809972	0.869682	0.849418	0.765814	0.878304			192	1.00177	1.01218	1.00825	1.0027	0.986302	1.00752	1.00452	0.979705	0.974788	0.978172	0.986065	1.00673	0.984616	0.984069
	194		0.922088	0.788488	0.784584	0.866889	0.808853	0.865605	0.982279	0.852328	0.893483	0.93751	0.877848	0.871097	0.861482	0.937232	0.851951	0.853342	0.896333	0.938138	0.890979	0.794135	0.878956	0.802941	0.821878	0.861863	0.853781	0.770401	0.883392			194	0.999926	1.01031	1.00458	0.999868	0.986819	1.01069	0.959787	0.980096	0.974218	0.976015	0.982725	0.990886	0.970583	0.993498
	196		0.923023	0.787529	0.786099	0.866444	0.810028	0.856947	0.978467	0.843779	0.884991	0.92368	0.865849	0.842791	0.836639	0.940608	0.845652	0.845849	0.900745	0.959608	0.882093	0.785272	0.87546	0.810145	0.832373	0.862733	0.842194	0.758571	0.88171			196	1.00338	1.01056	1.0069	0.983836	0.979749	0.998566	0.987239	0.981306	0.973227	0.972267	0.983548	0.986207	0.986338	0.967672
	198		0.922382	0.784828	0.784074	0.867508	0.796761	0.831717	0.978976	0.845927	0.882458	0.909509	0.864291	0.853886	0.838936	0.937065	0.847401	0.848892	0.904734	0.933894	0.889138	0.78166	0.871376	0.813952	0.826352	0.858026	0.850184	0.758247	0.884146			198	1.0009	1.01034	1.00351	0.987861	0.973996	0.988742	0.97822	0.979926	0.972083	0.977738	0.99069	0.99727	0.973158	0.971113
	200		0.92243	0.78555	0.785329	0.868992	0.803735	0.845031	0.979976	0.846664	0.893024	0.936015	0.862632	0.85144	0.848604	0.936985	0.844066	0.851602	0.898078	0.964865	0.881682	0.78597	0.869707	0.809905	0.796675	0.865921	0.852858	0.766632	0.881268			200	0.995983	1.01449	1.00286	1.00138	0.986494	1.01239	0.975387	0.977886	0.970226	0.972905	0.98974	0.995179	0.967679	0.973825
	202		0.918481	0.785472	0.782795	0.858826	0.797856	0.83032	0.978168	0.849501	0.882915	0.930437	0.879372	0.860202	0.853189	0.93296	0.839724	0.843038	0.894254	0.962943	0.893798	0.792263	0.877738	0.800644	0.821873	0.850348	0.844968	0.75919	0.884037			202	0.997642	1.0132	1.00286	0.991135	0.970736	0.992213	0.967437	0.976539	0.974782	0.9733	0.980286	0.99063	0.965032	0.97034
	204		0.9202	0.786956	0.782415	0.860206	0.798326	0.854301	0.978852	0.845612	0.878776	0.93462	0.867237	0.859956	0.838063	0.933843	0.847723	0.845128	0.910624	0.939212	0.895392	0.797785	0.872018	0.815454	0.819875	0.858114	0.855731	0.773101	0.878613			204	0.99525	1.01179	1.00091	0.996415	0.984299	0.993325	0.963605	0.976646	0.974082	0.974284	0.979783	0.987084	0.96306	0.956937
	206		0.920212	0.786004	0.785666	0.864703	0.804318	0.835973	0.974567	0.850136	0.878584	0.902553	0.861681	0.844795	0.829435	0.933785	0.842823	0.843532	0.893856	0.955208	0.891895	0.794082	0.880131	0.808819	0.799628	0.855607	0.840986	0.761008	0.875932			206	0.99489	1.01386	1.00167	0.995857	0.976661	1.0022	1.00848	0.974043	0.974318	0.968553	0.983114	0.994826	0.963894	0.964244
	208		0.918287	0.789766	0.784563	0.865266	0.800566	0.853644	0.978927	0.845591	0.868421	0.918169	0.862189	0.849383	0.847339	0.937325	0.843366	0.854383	0.905736	0.983837	0.869862	0.77071	0.86221	0.806837	0.822863	0.856048	0.846047	0.761708	0.882501			208	0.997588	1.01223	1.0007	0.987699	0.971759	0.99123	0.954852	0.977258	0.973443	0.979274	0.985573	0.993224	0.962986	0.98109
	210		0.918766	0.786602	0.78553	0.876649	0.806567	0.85255	0.975879	0.848236	0.886796	0.918092	0.864587	0.851161	0.844677	0.934251	0.845509	0.848946	0.899929	0.942438	0.890396	0.780131	0.874409	0.816727	0.819381	0.875537	0.869797	0.773031	0.882554			210	0.998624	1.01585	1.00481	0.994611	0.978701	1.00052	0.982056	0.975628	0.971398	0.9728	0.984124	0.995321	0.968093	0.981202
	212		0.917593	0.784767	0.783787	0.866575	0.807311	0.835322	0.97746	0.844672	0.874144	0.912385	0.863451	0.845976	0.840458	0.933541	0.846403	0.848854	0.906575	0.929554	0.879994	0.784112	0.86949	0.810758	0.824861	0.857413	0.849482	0.771862	0.875854			212	0.997325	1.01351	1.00262	0.992959	0.980402	1.00238	0.980413	0.971928	0.971324	0.966482	0.981514	0.991962	0.964964	0.952013
	214		0.917813	0.78372	0.78063	0.872575	0.809862	0.860921	0.978439	0.841885	0.878049	0.919819	0.861068	0.855089	0.845774	0.936541	0.841288	0.848412	0.904499	0.986138	0.887001	0.78166	0.877956	0.819996	0.818877	0.866833	0.844912	0.758272	0.879449			214	0.988915	1.01488	1.0039	0.995285	0.976718	0.994892	0.992548	0.974182	0.976089	0.971233	0.974982	0.988046	0.967133	0.956126
	216		0.916141	0.784092	0.782239	0.865239	0.803123	0.877541	0.975559	0.845578	0.872695	0.910771	0.861421	0.846732	0.836473	0.932358	0.844476	0.844949	0.894548	0.938138	0.887405	0.779584	0.874305	0.820968	0.811416	0.863223	0.853447	0.765906	0.878984			216	0.992025	1.01436	1.00327	0.992877	0.971712	1.0039	0.949955	0.980947	0.96806	0.980975	0.982589	0.995656	0.975853	0.976683
	218		0.913865	0.787394	0.780689	0.876178	0.805954	0.865551	0.974966	0.845376	0.880769	0.91165	0.868724	0.851825	0.842971	0.935883	0.840907	0.843825	0.895162	0.961119	0.878242	0.771842	0.863986	0.800921	0.807425	0.854234	0.845173	0.764878	0.870424			218	0.994237	1.01224	1.00365	0.988774	0.976077	0.995517	0.992091	0.97631	0.973982	0.971095	0.984586	0.984186	0.964056	0.972322
	220		0.914193	0.782677	0.780654	0.870744	0.801484	0.860183	0.974447	0.843545	0.877777	0.910265	0.871577	0.854912	0.845477	0.933532	0.844306	0.845737	0.89112	0.943547	0.892395	0.795997	0.878256	0.803934	0.8099	0.862544	0.838124	0.743532	0.877036			220	0.992117	1.01387	1.0047	0.990065	0.980358	1.00853	0.989794	0.976355	0.970388	0.973478	0.981048	0.986091	0.973571	0.957865
	222		0.916276	0.78161	0.781727	0.873744	0.805138	0.878598	0.972691	0.844731	0.885939	0.926338	0.870663	0.860039	0.848444	0.93122	0.844458	0.856505	0.899162	0.984613	0.881479	0.786619	0.877687	0.810119	0.817331	0.864983	0.8537	0.759576	0.881849			222	0.989795	1.01461	1.00117	0.991739	0.973626	1.00858	1.00416	0.975842	0.965255	0.967459	0.980226	0.991223	0.969482	0.979429
	224		0.913212	0.783459	0.779405	0.863838	0.806718	0.857522	0.97317	0.841546	0.876126	0.926755	0.863383	0.847883	0.846953	0.931623	0.836291	0.846609	0.895428	0.942536	0.886544	0.786356	0.874438	0.808216	0.814895	0.88292	0.853784	0.759465	0.882641			224	0.99141	1.00808	1.00132	0.983427	0.967038	0.994748	0.967265	0.975842	0.968491	0.976775	0.984098	0.997152	0.966199	0.959774
	226		0.914494	0.782517	0.77742	0.873979	0.807813	0.852358	0.972652	0.844978	0.87237	0.911969	0.861203	0.842731	0.837075	0.929904	0.832343	0.848573	0.893184	0.943547	0.876987	0.776675	0.868311	0.820053	0.830877	0.863615	0.859116	0.765333	0.88565			226	0.990502	1.01555	0.999901	0.986687	0.971894	0.997501	0.967265	0.976714	0.975123	0.971838	0.980287	0.995692	0.980727	0.960959
	228		0.914502	0.784034	0.778525	0.861267	0.8056	0.856047	0.969825	0.831029	0.867232	0.896043	0.855573	0.840459	0.835251	0.930908	0.84316	0.850035	0.898091	0.963321	0.878779	0.777582	0.872819	0.7961	0.822358	0.850475	0.844786	0.755794	0.884301			228	0.99507	1.0099	1.003	0.994622	0.969272	1.0069	0.969863	0.976232	0.967255	0.972891	0.975763	0.991488	0.960005	0.949958
	230		0.914936	0.782728	0.780945	0.865793	0.808154	0.849609	0.970431	0.839077	0.873972	0.908078	0.857166	0.842252	0.836789	0.931839	0.848858	0.850031	0.900805	0.975881	0.892458	0.784525	0.873295	0.819453	0.814895	0.86972	0.85851	0.759771	0.885845			230	0.997349	1.01422	1.00216	0.996575	0.977772	1.02045	0.961827	0.977881	0.969615	0.969558	0.97959	0.995541	0.9692	0.9678
	232		0.913918	0.782329	0.77808	0.86641	0.799215	0.855984	0.973003	0.843233	0.870583	0.92292	0.860502	0.846274	0.846971	0.930567	0.842912	0.847599	0.898911	0.92276	0.88227	0.786147	0.873173	0.810742	0.821854	0.846881	0.842171	0.753227	0.880819			232	0.994596	1.01174	1.00228	1.00202	0.97551	1.00974	0.998927	0.971983	0.969111	0.970318	0.978144	0.983324	0.964381	0.960029
	234		0.910508	0.783274	0.780803	0.868969	0.801274	0.849089	0.972964	0.845796	0.881757	0.916092	0.86733	0.848286	0.843904	0.928755	0.841993	0.847414	0.901867	0.948076	0.876524	0.770652	0.865779	0.805498	0.81838	0.863074	0.843505	0.738929	0.881316			234	0.99196	1.00991	0.998259	0.988453	0.965604	0.994927	0.950075	0.970858	0.96819	0.976557	0.97665	0.989891	0.970818	0.96408
	236		0.912022	0.780099	0.776973	0.870223	0.803294	0.832572	0.973033	0.84231	0.889206	0.938357	0.862905	0.858602	0.844505	0.93334	0.843879	0.848963	0.899693	0.937031	0.871938	0.773376	0.867099	0.805847	0.808968	0.863262	0.843945	0.742846	0.877089			236	0.992418	1.01358	1.00252	0.983624	0.966797	1.00291	0.983014	0.975337	0.97063	0.974678	0.985709	0.998906	0.971186	0.975677
	238		0.910418	0.779246	0.781803	0.870857	0.805494	0.859871	0.975892	0.84509	0.883593	0.924808	0.866174	0.849569	0.853008	0.932551	0.84581	0.849523	0.902813	0.969088	0.883163	0.780195	0.870365	0.812357	0.812387	0.853501	0.831788	0.752586	0.879191			238	0.987072	1.0114	1.00596	0.992937	0.979509	1.01027	0.969709	0.97683	0.971059	0.971578	0.980667	0.99332	0.973349	0.964279
	240		0.90935	0.780161	0.778385	0.8648	0.798471	0.841093	0.971029	0.839823	0.875916	0.913445	0.857702	0.844551	0.829198	0.929532	0.845642	0.845628	0.897992	0.941426	0.88588	0.789594	0.876775	0.818825	0.822363	0.858154	0.844658	0.758217	0.888483			240	0.991599	1.01238	1.00206	0.995813	0.971246	1.00595	0.978914	0.966581	0.96643	0.966111	0.973029	0.989865	0.955294	0.959781
	242		0.911526	0.781832	0.779302	0.870401	0.803507	0.842534	0.967968	0.831969	0.874031	0.898606	0.852927	0.853668	0.833624	0.933788	0.841508	0.844183	0.901642	0.932578	0.884558	0.78702	0.870957	0.825763	0.824864	0.873616	0.845264	0.761727	0.886498			242	0.988567	1.01514	1.00194	0.982285	0.968626	0.997022	0.972933	0.973177	0.971384	0.971578	0.982072	0.987236	0.973936	0.964461
	244		0.910919	0.778356	0.775971	0.854924	0.796512	0.852676	0.972273	0.842255	0.887409	0.93193	0.873042	0.854738	0.852193	0.929332	0.83697	0.842709	0.894101	0.940371	0.877358	0.786162	0.875899	0.797941	0.827875	0.871453	0.845942	0.761236	0.888597			244	0.991982	1.01232	0.994687	0.978787	0.962893	0.997754	0.971964	0.973001	0.970081	0.975089	0.984918	0.990347	0.96587	0.974772
	246		0.909417	0.781369	0.776881	0.864649	0.801884	0.836164	0.96967	0.831789	0.868094	0.906125	0.867539	0.84993	0.844088	0.927363	0.838044	0.840294	0.893456	0.937022	0.891145	0.790297	0.877603	0.79281	0.806457	0.856309	0.832667	0.756452	0.879704			246	0.992622	1.01668	0.998814	0.985934	0.978425	1.00898	0.974857	0.970997	0.96774	0.971112	0.987071	0.9864	0.965243	0.952058
	248		0.906919	0.778809	0.777272	0.870433	0.79582	0.862156	0.968973	0.844832	0.87514	0.921863	0.868817	0.85349	0.845139	0.931342	0.843291	0.845476	0.903423	0.956227	0.896523	0.78569	0.872698	0.808453	0.814397	0.850985	0.839159	0.751844	0.884752			248	0.992109	1.01125	0.99431	0.980428	0.966547	1.01031	0.977815	0.97197	0.967503	0.972304	0.980324	0.995267	0.955717	0.959779
	250		0.905872	0.777031	0.777119	0.875477	0.803413	0.85214	0.968715	0.832005	0.879227	0.906467	0.857574	0.835606	0.837641	0.928029	0.844753	0.846588	0.902144	0.98575	0.898528	0.787735	0.8736	0.810315	0.805984	0.852171	0.846799	0.745546	0.879269			250	0.992098	1.01405	0.999921	0.986682	0.971291	0.990023	0.994892	0.970844	0.967478	0.971509	0.974034	0.992762	0.962869	0.963575
	252		0.906529	0.777951	0.775725	0.865689	0.797283	0.845531	0.968101	0.839032	0.871736	0.915589	0.864926	0.845927	0.83993	0.930651	0.846211	0.846364	0.894523	0.932599	0.884674	0.777493	0.874352	0.818435	0.83541	0.854693	0.845717	0.754189	0.885791			252	0.989505	1.01191	0.993165	0.98103	0.968831	0.993569	0.975252	0.971219	0.968459	0.974609	0.977076	0.988208	0.951218	0.963267
	254		0.909365	0.780988	0.777002	0.867338	0.804319	0.834104	0.971781	0.839272	0.878667	0.915165	0.864208	0.853268	0.846036	0.925374	0.83664	0.847005	0.89986	0.92253	0.886713	0.782438	0.872246	0.815961	0.821358	0.862491	0.852264	0.763109	0.886368			254	0.99445	1.01524	0.999933	0.993482	0.979736	1.01458	0.985916	0.973263	0.96661	0.969109	0.977387	0.989101	0.960155	0.965561
	256		0.907048	0.775527	0.774777	0.855823	0.805805	0.864376	0.969539	0.840034	0.873227	0.923017	0.866548	0.846613	0.847575	0.922055	0.836282	0.842289	0.896984	0.951682	0.886885	0.778015	0.875249	0.802371	0.816404	0.869305	0.854455	0.760674	0.886154			256	0.992691	1.01453	0.999882	0.98969	0.968343	1.00611	0.988276	0.971163	0.964153	0.97435	0.984298	0.990602	0.969056	0.972189
	258		0.907132	0.777625	0.776253	0.85503	0.802577	0.834028	0.966758	0.83616	0.869721	0.904368	0.860125	0.838982	0.83459	0.926709	0.840912	0.84493	0.892724	0.954977	0.882342	0.782126	0.874523	0.813227	0.81939	0.870454	0.846812	0.749475	0.885021			258	0.985052	1.01393	0.999684	0.990732	0.963329	1.00598	0.991742	0.972095	0.964198	0.97042	0.981144	0.984237	0.962077	0.977343
	260		0.906441	0.775439	0.778465	0.866636	0.802822	0.854846	0.971208	0.838583	0.889723	0.921309	0.875468	0.854311	0.847379	0.922998	0.843055	0.845591	0.900019	0.93482	0.884379	0.778866	0.869535	0.810781	0.81887	0.85313	0.847729	0.762287	0.88126			260	0.986423	1.01405	0.99644	0.988289	0.966253	1.00638	0.956817	0.974488	0.966545	0.969128	0.982663	0.983982	0.958961	0.951746
	262		0.906065	0.776584	0.769945	0.862801	0.796283	0.85054	0.966073	0.835438	0.877549	0.910574	0.859989	0.841082	0.836704	0.926052	0.839786	0.843344	0.902568	0.948241	0.881937	0.779559	0.872611	0.796056	0.834838	0.860223	0.836164	0.75182	0.880285			262	0.984403	1.013	0.996686	0.986283	0.963329	0.977826	0.9828	0.974018	0.965997	0.963689	0.976739	0.991233	0.971126	0.97025
	264		0.906706	0.776228	0.773966	0.86497	0.802666	0.858674	0.966544	0.833872	0.868259	0.90663	0.852909	0.8356	0.834659	0.923481	0.83924	0.849228	0.90041	0.937003	0.881479	0.778639	0.868386	0.827296	0.835859	0.867514	0.847717	0.759854	0.886019			264	0.990052	1.01342	0.999589	0.983123	0.967885	0.991981	1.01998	0.971024	0.964195	0.969128	0.977295	1.00088	0.96917	0.973225
	266		0.90267	0.774705	0.770022	0.859676	0.793213	0.838429	0.965581	0.82833	0.866446	0.907287	0.853104	0.834315	0.822852	0.923569	0.835531	0.84692	0.898226	0.98157	0.896634	0.781583	0.87708	0.803518	0.817905	0.842119	0.833159	0.739085	0.880872			266	0.991168	1.01377	0.998016	0.984139	0.975344	1.00125	0.964603	0.97621	0.968394	0.971318	0.978958	0.994166	0.967081	0.984745
	268		0.902078	0.779464	0.774917	0.870204	0.807385	0.858131	0.964996	0.834893	0.871425	0.91428	0.856842	0.847642	0.837304	0.923666	0.841377	0.84617	0.895973	0.95983	0.879248	0.778869	0.875899	0.804776	0.82436	0.857881	0.842031	0.755004	0.881552			268	0.984648	1.01326	0.998905	0.991556	0.967389	1.01107	1.00798	0.969398	0.965834	0.968868	0.968708	0.989169	0.950795	0.972836
	270		0.906552	0.779091	0.776002	0.864007	0.801661	0.869652	0.96496	0.828583	0.874939	0.916523	0.857984	0.849133	0.836663	0.922578	0.834174	0.842316	0.896703	0.916785	0.882532	0.787662	0.877944	0.80346	0.835359	0.870986	0.842962	0.765642	0.885921			270	0.99134	1.01064	0.996317	0.985023	0.970521	0.999326	0.976087	0.967621	0.96632	0.969039	0.974372	0.991327	0.959049	0.972583
	272		0.902851	0.776738	0.769799	0.858869	0.791938	0.86462	0.965649	0.837472	0.865745	0.906557	0.854708	0.850042	0.834771	0.924279	0.839	0.84546	0.898645	0.935877	0.886306	0.786346	0.87222	0.798382	0.813999	0.856588	0.835033	0.749362	0.877398			272	0.987421	1.00902	0.999392	0.988351	0.973514	1.00343	1.00031	0.971218	0.962227	0.971769	0.968653	0.988417	0.953053	0.960645
	274		0.900559	0.775198	0.771386	0.859715	0.804779	0.8761	0.964206	0.832325	0.877163	0.903732	0.859051	0.839559	0.825953	0.925541	0.837478	0.839627	0.899602	0.950669	0.88726	0.781039	0.870315	0.815722	0.825848	0.867115	0.848315	0.764361	0.884648			274	0.984919	1.00715	0.996823	0.994369	0.969826	0.997529	0.972069	0.974493	0.964405	0.969725	0.982761	0.993431	0.962313	0.972925

## Sheet: Gai1-sensor_HeLa_LPA2
#Ratio values are calculated from background substracted and bleedthrough corrected (55%, see methods) YFP images, and background substracted CFP images (Ratio = YFP/CFP)
#Blue values were excluded from the average traces, due to pipetting artifacts or debris floating across the imaging field (based on manual inspection of the raw images)
			Individual ratio time traces of the Gai1-sensor for LPA2 activation in HeLa cells.																							Individual ratio time traces of the Gai1-sensor in HeLa cells. (CONTROL)
	Time (s)																							Time (s)
	0		1.00591	1.00245	1.00409	1.00349	0.989976	0.988614	0.997554	0.990905	1.00208	1.00004	0.99081	0.998641	0.99569	0.998433	0.996695	0.994104	0.985568	1.0016	0.991047			0	0.991064	0.994478	1.00012	1.00083	0.997247	1.00233	1.00406	0.998454	1.00612	1.00214	0.99501	1.0051	1.00426	1.01597	1.01052	1.01053	1.00001	1.01612
	2		1.00934	1.00474	1.00299	0.998743	0.994067	0.997926	0.998067	1.00425	0.99747	0.999583	0.993775	1.0077	0.998261	0.99403	1.00343	0.994354	0.999725	0.991582	1.00657			2	1.0024	0.997941	0.998234	0.99833	1.00326	1.00768	0.992796	0.999185	0.99547	0.990221	0.994815	0.999395	0.999961	0.997827	0.991319	0.999409	0.990388	0.97988
	4		1.00735	1.00457	1.00176	0.999095	0.996723	0.99299	0.99905	1.00443	1.00097	0.998736	0.991059	1.00093	1.00194	0.996822	0.999187	0.999049	0.988705	1.01022	0.997224			4	0.998452	0.985351	0.993734	0.996057	0.992313	0.980157	0.998216	1.0014	0.993492	0.993721	0.990292	1.0013	0.996877	0.989768	0.996389	0.995765	0.997573	0.992459
	6		1.0026	1.00292	1.00093	0.994206	0.992868	0.988292	0.997768	0.995221	0.999358	1.00075	0.997139	0.999035	1.005	1.00594	1.00414	0.997076	1.00198	1.00157	0.994897			6	1.00148	1.00202	0.999312	0.997693	1.00431	1.01247	1.01568	1.01611	1.00379	1.01048	1.00423	1.00699	1.00063	1.0032	1.00334	1.0013	1.00607	1.01918
	8		1.00285	0.996986	0.99978	0.998059	1.00098	0.997037	0.997962	1.00081	0.996653	1.00167	0.995257	1.00042	1.00171	0.994893	0.994825	1.00238	0.995046	0.999762	1.00873			8	1.00215	1.00948	0.997798	0.999885	0.997961	1.00829	1.00974	1.0002	1.00207	1.01349	1.00917	1.00699	0.999552	1.01131	1.00531	1.00554	1.0138	1.00969
	10		1.00314	1.0005	1.00127	0.998069	1.00345	1.00762	1.00262	0.996407	1.00521	1.0072	0.998675	1.00403	1.00793	0.996243	0.998396	0.994232	1.01833	1.0016	0.992645			10	1.00022	1.00367	1.00183	1.0004	1.00242	0.998633	1.00478	1.01035	1.0087	1.01111	1.01345	1.01163	0.998701	0.994275	0.996386	0.996816	0.985677	0.992453
	12		1.00646	1.00044	0.998789	0.998335	1.00252	0.994985	0.995534	1.00113	0.997224	0.989117	0.995201	1.00037	0.993732	0.999765	0.99798	0.999985	0.996609	0.996139	0.993368			12	0.999772	0.998142	1.00035	0.999592	0.999341	0.99495	0.992964	0.985749	0.984457	0.996474	0.99097	0.983682	1.00068	0.994873	0.995594	0.994748	1.00279	0.984645
	14		1.00516	0.997821	0.993819	0.998165	1.0006	1.00788	0.994041	1.00576	0.992918	0.999055	0.998437	0.997451	0.994757	0.999105	0.997909	1.01155	1.00602	0.999988	1.0212			14	0.998728	1.00578	1.00261	1.00127	1.00663	1.00457	0.999277	1.00827	1.00765	0.984025	0.993343	1.0002	1.00386	0.996785	1.00082	1.00158	1.00181	0.986925
	16		0.983555	1.00792	1.00948	1.01654	1.00231	0.998511	1.00065	1.00037	0.999154	0.999337	1.01092	0.997166	1.00314	1.00718	0.999443	0.995352	0.991498	1.00717	1.00801			16	1.00325	1.00411	0.991422	0.997195	0.992968	1.00272	0.993757	0.994	0.992188	0.998949	0.997894	0.99737	1.00461	1.01592	1.00425	1.00112	1.00543	1.05133
	18		0.98513	0.995825	0.995351	1.00248	0.997017	0.999702	1.00906	0.983813	1.00511	1.00396	1.02043	0.98941	0.993452	1.00864	0.986322	0.996346	1.01669	0.985526	1.01535			18	1.00121	1.0058	1.00178	1.00364	0.996121	0.998608	0.998146	1.00632	1.00278	0.988467	1.00839	1.00438	0.995073	0.988037	0.99819	0.994345	0.993845	0.99688
	20		1.01365	1.00328	1.00133	0.995703	1.00143	1.00554	0.989417	0.999978	1.00171	1.00722	0.999152	0.998596	0.990083	1.00451	1.0049	1.00442	1.00205	1.0058	0.998844			20	1.00301	0.995183	1.00651	0.9997	1.0096	0.981569	0.990269	0.997756	0.98699	0.98468	0.985451	0.982934	0.997394	1.01228	0.995329	1.0006	1.00032	0.990369
	22		0.998408	0.995542	0.996662	0.999093	1.0054	1.01033	1.00609	1.00383	1.00899	1.01368	1.0107	1.00951	1.00986	1.00593	1.01415	1.00689	0.994332	1.01315	0.970172			22	1.00109	0.99844	1.00043	0.999894	0.991565	0.991807	0.993804	0.957877	1.00923	1.05334	1.0049	0.99885	1.00289	0.994628	1.00001	1.00099	1.00601	1.00335
	24		0.985963	0.994579	0.995582	0.999468	1.00363	1.00595	1.00121	1.01179	0.996859	0.989899	0.999023	0.999226	0.997135	0.988662	1.00626	1.00346	0.998866	0.995041	0.997323			24	0.998771	0.996444	0.996845	1.00091	1.00027	1.00268	1.00536	1.00774	0.999211	1.00622	1.00433	1.00073	0.995045	0.992589	0.999495	1.00051	1.00263	0.991271
	26		0.990369	0.992375	0.99814	0.99859	1.00921	1.00482	1.01115	1.00156	0.996363	0.98992	0.999524	0.997646	1.00742	1.00001	0.99669	1.00082	1.0049	0.991152	1.00521			26	0.998444	1.00331	1.00902	1.00464	1.00612	1.01422	1.00145	1.01811	1.00809	0.968324	1.00794	1.00075	1.0005	0.992576	1.0032	0.996849	0.993957	0.986481
	28		0.990647	0.997592	0.997853	0.999446	1.01351	1.01629	1.00637	1.01787	0.997227	1.00169	1.00573	0.998207	1.01555	1.00622	1.00472	1.00432	0.989031	0.994067	0.988562			28	0.996438	1.00039	0.9989	1.00129	1.0027	0.987928	0.99252	1.00728	0.991651	0.987561	0.996091	0.98214	1.0025	0.989831	1.00543	1.0036	0.993048	1.0132
	30		1.02022	0.997995	1.00117	0.996545	1.01303	1.00976	1.00387	1.0138	0.997025	1.00193	0.998074	1.01423	0.998422	0.997259	1.00399	1.01856	0.992698	1.00709	0.985988			30	1.00348	0.996104	0.996599	1.00427	1.01232	1.01049	1.0118	1.02294	1.02284	1.00731	1.01208	1.00804	1.00713	1.01154	1.00214	0.99969	1.01285	0.985194
	32		0.992118	0.995251	0.999841	1.003	1.01444	1.0171	1.00358	1.00642	1.00361	0.997069	0.996196	1.00619	1.00899	0.999296	1.00852	1.00545	1.00306	0.991694	1.00139			32	0.995903	0.996308	0.996076	1.00423	1.00486	0.995708	1.00367	1.00422	0.997482	0.974094	0.996065	1.00295	0.996162	0.991977	1.00219	1.0007	1.00566	0.998167
	34		0.99419	0.99263	0.999825	1.0082	1.04602	1.05717	1.03152	1.03604	1.00287	1.00604	0.998975	0.991171	1.008	0.999589	1.00685	1.00194	0.94547	0.96168	0.944478			34	1.02313	1.02042	1.02158	1.02075	1.0319	1.02403	1.0094	1.0202	1.01763	0.992035	1.01415	1.00717	1.00888	1.02034	1.01605	1.01517	1.00453	0.98394
	36		0.997586	0.992157	0.996906	0.996763	0.99011	0.958799	0.958306	0.967394	0.999069	1.00398	0.997406	1.01286	1.00733	1.00358	1.00644	0.976721	0.899744	0.924091	0.911027			36	1.01384	1.00832	1.01357	1.01436	1.01785	1.0006	0.999687	1.00998	1.00399	0.989633	0.994307	0.995466	1.00591	1.00305	1.00801	1.00203	1.00946	0.991805
	38		1.00111	0.998049	1.0037	1.00754	0.969329	0.946558	0.938779	0.950554	0.936225	0.98367	0.873269	0.917881	1.01269	1.0568	0.991518	0.976325	0.898312	0.880371	0.909596			38	0.989579	0.988275	0.98715	0.9918	0.984472	0.975386	0.996299	0.973584	0.99105	0.999803	0.993255	0.991055	0.999245	0.986058	0.998569	0.993936	0.998774	0.984183
	40		1.00759	0.996745	1.00059	1.00659	0.959456	0.925202	0.926149	0.941671	0.980685	0.984116	1.021	1.01686	0.979324	0.863001	0.919906	1.049715*	0.889877	0.902876	0.896388			40	1.01539	1.00927	0.996557	1.0034	1.01093	0.999237	0.992463	0.988696	0.995747	0.98302	0.980048	0.975247	0.989458	0.984905	0.997045	0.991846	0.982746	0.951484
	42		1.00982	0.990944	0.996613	0.999771	0.945521	0.915753	0.926865	0.924745	0.926444	0.937709	1.01657	0.919322	0.952455	0.943354	0.89306	1.060743*	0.882516	0.868674	0.92814			42	0.987536	0.990886	0.992389	0.998777	0.991594	0.983496	0.979889	0.979082	0.981031	0.970725	0.982174	0.953535	0.993938	0.9769	0.99627	0.991142	0.985063	0.942578
	44		0.932426	0.971378	0.982248	1.00085	0.944314	0.906134	0.904722	0.920476	0.899283	0.909073	0.979231	0.916116	0.915067	0.923227	0.897167	1.052891*	0.870542	0.883623	0.884316			44	0.986905	0.989274	0.990674	0.997212	0.98856	0.966201	0.985844	0.985962	0.990295	0.968304	0.974592	0.952555	0.995315	0.998429	0.992136	0.993374	0.973136	0.950064
	46		0.975243	0.979395	0.985867	0.984544	0.933349	0.906964	0.902059	0.917454	0.900093	0.904753	0.979278	0.918315	0.924627	0.918451	0.902602	0.990606	0.860475	0.890264	0.885916			46	0.99174	0.987548	0.99305	0.999824	0.997751	0.990545	0.989118	0.988316	0.996332	0.967888	0.984918	0.950151	0.993732	0.977294	0.996019	0.993676	0.969577	0.937512
	48		0.993323	0.979275	0.988969	0.966477	0.934052	0.903605	0.897844	0.919471	0.888562	0.895378	0.984026	0.893755	0.920829	0.911341	0.869082	0.974548	0.84376	0.867955	0.863454			48	0.987068	0.989398	0.995994	0.99464	0.994937	0.960756	0.983708	0.972003	0.989116	0.962235	0.971862	0.944418	1.00043	0.989439	0.997918	0.998364	0.978284	0.956537
	50		0.990359	0.98027	0.985309	0.95346	0.926907	0.890082	0.88618	0.90985	0.886277	0.882395	0.979515	0.898408	0.900689	0.904435	0.872031	0.7784902*	0.847931	0.845987	0.851018			50	0.986972	0.995518	1.00093	0.994637	0.990852	0.974778	0.990588	0.989106	0.996028	0.976035	0.978694	0.949507	0.998112	0.992198	0.994034	0.995914	0.962779	0.972737
	52		0.998307	0.983437	0.991587	0.946825	0.921931	0.893412	0.880492	0.902622	0.884214	0.880884	0.981179	0.889035	0.901938	0.90197	0.8691	1.04011	0.874876	0.867158	0.853048			52	0.990963	0.99358	0.992913	1.00243	0.99938	0.978692	0.986946	0.976853	0.98856	0.952984	0.975656	0.950242	0.997275	0.986832	1.00536	0.997696	0.970942	0.96954
	54		0.993748	0.980504	0.984656	0.93418	0.925742	0.886773	0.871201	0.904477	0.88128	0.876016	0.979256	0.882784	0.897383	0.897652	0.857309	1.03032	0.836249	0.868239	0.852729			54	0.989582	1.00304	0.99807	1.00297	0.992422	0.988219	0.970801	0.969434	0.973075	0.94138	0.954913	0.938285	0.993924	0.9821	1.0043	0.997703	0.966743	0.946484
	56		0.995685	0.981676	0.98478	0.922329	0.921231	0.879421	0.874211	0.897128	0.87561	0.863558	0.979849	0.880725	0.893719	0.891771	0.858923	1.01266	0.852135	0.869167	0.858265			56	0.987799	0.996144	0.997825	1.00017	1.00006	0.990371	0.988827	0.983107	0.992254	0.956571	0.977122	0.949591	0.997607	0.984058	1.00568	1.00237	0.97148	0.9447
	58		0.995137	0.981842	0.987713	0.927109	0.919798	0.890542	0.881042	0.901271	0.874424	0.863805	0.979913	0.887164	0.897083	0.891251	0.857049	0.993061	0.825532	0.848217	0.828722			58	0.987488	0.997525	0.997949	1.00195	0.995569	0.987857	0.983508	0.977726	0.982696	0.945674	0.972889	0.934668	1.00104	0.995927	1.00524	0.992811	0.969396	0.965903
	60		0.990581	0.977541	0.994767	0.921241	0.913117	0.881206	0.870137	0.904563	0.864618	0.855025	0.974456	0.871405	0.88247	0.885715	0.845764	0.996809	0.837097	0.834402	0.831778			60	0.987058	0.997966	1.00071	1.00181	1.00188	0.984645	0.981019	0.979788	0.998366	0.943819	0.983388	0.941579	0.997894	0.980001	0.996786	0.990537	0.96592	0.945137
	62		0.991801	0.986117	0.979941	0.913728	0.913323	0.887718	0.867806	0.90227	0.8732	0.86271	0.984023	0.873777	0.892421	0.889301	0.853908	0.978548	0.841241	0.827648	0.834088			62	0.980337	0.986165	0.984847	0.987872	0.974921	0.95703	0.980085	0.982336	0.991596	0.947157	0.975734	0.949691	0.997353	0.970536	0.997727	0.995996	0.962616	0.966117
	64		0.989865	0.98074	0.984998	0.915557	0.91592	0.876852	0.869549	0.905558	0.86501	0.855307	0.978862	0.8753	0.883879	0.886726	0.848043	0.967783	0.838741	0.833135	0.846744			64	0.98663	1.00439	0.996968	0.996566	0.991445	0.994662	0.981002	0.982628	0.984356	0.951925	0.977151	0.936913	1.0051	1.00205	1.00562	0.99738	0.973443	0.97456
	66		0.993609	0.980616	0.982489	0.916463	0.911833	0.876738	0.86231	0.893342	0.864276	0.853535	0.973869	0.870653	0.878602	0.879638	0.846855	0.963867	0.823911	0.833343	0.832864			66	0.9846	0.99154	0.998236	1.00089	0.994492	0.977075	0.97688	0.975457	0.985731	0.957994	0.969084	0.94494	0.995588	0.988934	1.00391	0.992094	0.966364	0.960268
	68		0.991502	0.980811	0.986413	0.912945	0.909639	0.877051	0.864533	0.888334	0.863581	0.850184	0.982947	0.864931	0.881953	0.879173	0.848635	0.960477	0.842086	0.836694	0.853531			68	0.986318	0.99934	0.992388	0.997142	0.995004	0.980158	0.991793	1.0001	1.00637	0.958836	0.986399	0.952502	0.994379	0.982913	1.00841	0.992862	0.961386	0.946307
	70		0.988989	0.976908	0.983313	0.906788	0.915618	0.881206	0.865906	0.888834	0.863494	0.855877	0.980295	0.869127	0.875538	0.883216	0.841233	0.96207	0.822999	0.843236	0.842329			70	0.992945	0.994145	0.996924	1.00303	0.997698	0.977325	0.978877	0.979147	0.98833	0.930443	0.969402	0.942035	0.99669	0.988088	0.998576	0.994855	0.965145	0.9346
	72		0.986865	0.977678	0.977761	0.90644	0.909106	0.872636	0.859715	0.886615	0.860915	0.859652	0.981522	0.871421	0.877124	0.880921	0.843464	0.948086	0.849623	0.85751	0.835487			72	0.984303	0.999899	0.993461	0.998226	0.993165	0.979742	0.988146	0.987548	0.992581	0.960196	0.986529	0.942099	0.998133	0.985436	0.997718	0.999281	0.957486	0.947912
	74		0.987024	0.980451	0.982928	0.904458	0.908962	0.879628	0.856693	0.882547	0.862614	0.852262	0.98885	0.866227	0.873511	0.882377	0.841368	0.930049	0.832167	0.830533	0.839271			74	0.984455	0.997358	0.992172	0.995364	0.993371	0.971356	0.984013	0.984071	0.987638	0.9516	0.974606	0.945376	0.994695	0.99506	0.999083	0.991427	0.962672	0.925553
	76		0.986375	0.981973	0.983186	0.9051	0.906918	0.873398	0.865785	0.884558	0.863382	0.852154	0.978438	0.865212	0.885766	0.879673	0.841707	0.945421	0.837903	0.825241	0.846643			76	0.987448	0.998217	0.996475	1.00069	0.992868	0.98927	0.990902	0.985948	0.993504	0.951462	0.980954	0.948582	0.997045	0.992277	1.00882	0.998698	0.964905	0.957775
	78		0.988941	0.979024	0.984748	0.90164	0.904949	0.872031	0.860525	0.881434	0.863323	0.857494	0.989951	0.8678	0.888714	0.872707	0.848263	0.9406	0.831286	0.819261	0.824448			78	0.987301	1.00328	1.0004	1.00129	0.993701	0.977092	0.97782	0.980724	0.990057	0.956179	0.987355	0.944131	0.993031	0.984943	1.00545	0.994804	0.956045	0.913345
	80		0.980939	0.974928	0.978638	0.904308	0.90355	0.868691	0.85657	0.879516	0.85784	0.850599	0.976753	0.857597	0.88318	0.871413	0.844288	0.938442	0.828854	0.822264	0.823581			80	0.982514	1.00732	0.994166	1.00103	0.986836	0.975351	0.991812	0.990851	0.991734	0.969319	0.981852	0.956224	0.998904	0.990433	1.01161	0.995523	0.963282	0.941905
	82		0.984924	0.978887	0.984766	0.901022	0.909512	0.878286	0.859784	0.890522	0.851279	0.84837	0.978156	0.857802	0.871021	0.871645	0.844009	0.937225	0.832167	0.835991	0.841755			82	0.985135	0.991924	0.998586	1.00001	1.00232	1.00136	0.985209	0.982824	0.979981	0.961869	0.975187	0.93639	1.00126	0.995158	1.01339	1.00373	0.976227	0.980798
	84		0.982341	0.979358	0.978434	0.899799	0.90195	0.872336	0.861883	0.88148	0.858235	0.853332	0.973656	0.855044	0.879636	0.876756	0.841207	0.935714	0.832964	0.845946	0.842377			84	0.987995	0.996887	0.997108	0.994224	0.991098	0.955889	0.980784	0.975063	0.985933	0.960343	0.97748	0.944028	0.997439	0.98846	1.00433	1.00384	0.959707	0.970844
	86		0.982233	0.975884	0.978411	0.89521	0.906931	0.875799	0.858483	0.883082	0.85936	0.866616	0.980797	0.863278	0.883105	0.87856	0.850537	0.928779	0.815589	0.821528	0.843896			86	0.985041	1.005	0.995954	1.00371	0.992377	0.985833	0.979936	0.990335	0.993825	0.94309	0.979608	0.939227	0.993429	0.997453	1.00203	0.988653	0.96071	0.947023
	88		0.985632	0.98094	0.982134	0.898405	0.90732	0.865267	0.861828	0.88091	0.851809	0.847008	0.986353	0.853644	0.87592	0.872062	0.847109	0.929074	0.830541	0.838763	0.836519			88	0.976906	0.987965	0.990184	0.999188	0.985765	0.968223	0.989929	0.992459	0.974305	0.952446	0.994236	0.953453	1.00402	1.01286	1.01327	0.993375	0.9717	0.97969
	90		0.986605	0.977143	0.978928	0.894366	0.905409	0.870179	0.854591	0.878417	0.851105	0.848831	0.980797	0.859707	0.884351	0.875107	0.831322	0.936067	0.838783	0.831722	0.840286			90	0.983808	1.00574	0.997402	0.997039	0.995273	0.971649	0.982025	0.980984	0.981747	0.954519	0.979788	0.945649	0.996737	0.988279	1.00588	0.99348	0.963743	0.949605
	92		0.98082	0.975412	0.978661	0.893988	0.902076	0.869063	0.854225	0.875196	0.863005	0.852101	0.980472	0.856776	0.871047	0.874422	0.829077	0.926993	0.818098	0.819349	0.852072			92	0.985067	0.998161	0.993429	0.997539	0.992657	0.970201	0.975457	0.985334	0.978691	0.939601	0.981712	0.942707	0.992675	0.986432	1.00187	0.989094	0.95161	0.946935
	94		0.980801	0.976734	0.975593	0.893132	0.90698	0.879602	0.867839	0.882866	0.857276	0.855329	0.980217	0.857128	0.877558	0.876415	0.836488	0.924979	0.819797	0.81697	0.832692			94	0.984009	1.00581	0.994332	0.997225	0.995513	0.98403	0.981705	0.987608	0.982828	0.965564	0.978954	0.948509	0.997782	0.991488	1.00885	1.00068	0.95576	0.95336
	96		0.983083	0.976523	0.978085	0.892965	0.901869	0.867476	0.853698	0.880491	0.857023	0.85099	0.980503	0.857121	0.874323	0.873053	0.830788	0.925619	0.837156	0.839693	0.825002			96	0.988063	0.991166	0.995488	0.994126	1.00345	0.993925	0.983565	0.98487	0.988105	0.952022	0.984198	0.949755	0.997738	0.980473	1.01046	0.998899	0.966101	0.94064
	98		0.980253	0.96901	0.971529	0.88985	0.900495	0.867432	0.858157	0.869508	0.86276	0.858959	0.979579	0.853786	0.887536	0.880249	0.842353	0.927733	0.806857	0.815203	0.834922			98	0.985128	0.993803	0.989589	0.99868	0.998695	0.976092	0.980919	0.982981	0.978893	0.94665	0.983599	0.950855	1.00579	1.0038	1.01454	0.998422	0.978106	0.943837
	100		0.976623	0.976882	0.973671	0.892906	0.902225	0.868317	0.850382	0.875906	0.862333	0.857427	0.97223	0.862869	0.879117	0.871846	0.837058	0.929137	0.82877	0.841448	0.837377			100	0.983819	1.00423	0.995679	1.0042	0.990604	0.992685	1.02209	0.97155	0.974756	0.962883	0.979368	0.941113	0.996421	1.0021	1.01791	0.993278	0.981274	0.982744
	102		0.980078	0.971757	0.971585	0.89463	0.904467	0.869421	0.85944	0.883017	0.836911	0.838117	0.960494	0.839847	0.850938	0.854343	0.832554	0.914113	0.831333	0.826779	0.830332			102	0.98235	0.994999	0.99013	0.995264	0.992357	0.959345	0.769727	0.986441	0.978498	0.953917	0.980952	1.08291	0.994773	0.97824	1.01703	0.994024	0.964359	0.94418
	104		0.980731	0.97333	0.978106	0.896081	0.901787	0.866229	0.854621	0.870614	0.857054	0.858178	0.977282	0.861465	0.880679	0.878509	0.840703	0.914738	0.848752	0.836101	0.839183			104	0.986866	0.99203	0.993583	0.999324	0.999091	0.98398	0.977893	0.990775	0.98111	0.94728	0.979408	0.943544	0.999598	0.992013	1.02515	1.00511	0.971283	0.957579
	106		0.98182	0.972297	0.974543	0.889372	0.900353	0.864602	0.859	0.875906	0.861686	0.855701	0.97944	0.863014	0.876633	0.877913	0.839327	0.927361	0.801972	0.812536	0.812517			106	0.982995	1.00818	0.990228	0.996412	0.989161	0.969408	0.980657	0.984171	0.987267	0.958051	0.977596	0.945246	0.998314	0.991509	1.01629	0.995712	0.961722	0.948182
	108		0.976887	0.970392	0.970609	0.88623	0.903387	0.86773	0.85091	0.872293	0.856564	0.857227	0.987058	0.863175	0.873564	0.876189	0.843025	0.930658	0.814026	0.830238	0.836318			108	0.980873	0.997698	0.991529	1.00047	0.989309	0.970523	0.974133	0.984491	0.969028	0.955534	0.963156	0.948175	1.01361	1.00914	1.02676	1.0168	0.975174	0.979452
	110		0.976867	0.97296	0.971414	0.887885	0.901159	0.8667	0.855636	0.881362	0.849851	0.854676	0.975892	0.858087	0.881923	0.87389	0.838812	0.926629	0.830578	0.812354	0.843405			110	0.982362	1.00061	0.995639	1.0004	1.00003	0.992507	0.979051	0.979613	0.978972	0.951498	0.972035	0.944445	0.996762	0.994834	1.0157	0.999258	0.960885	0.914313
	112		0.974615	0.971925	0.972458	0.891854	0.898525	0.858361	0.852192	0.869189	0.854835	0.859552	0.979025	0.860468	0.876019	0.878362	0.842648	0.91301	0.822335	0.813086	0.825751			112	0.981734	0.996046	0.991515	1.00632	0.98911	0.981056	0.994228	0.989874	0.993045	0.971874	0.985075	0.952429	0.998821	0.992146	1.0201	0.999271	0.972067	0.98673
	114		0.978417	0.97416	0.970595	0.890659	0.901135	0.872673	0.858356	0.876148	0.851913	0.84772	0.980213	0.854952	0.875769	0.873626	0.836837	0.917226	0.817414	0.830996	0.833167			114	0.982332	0.993288	0.994255	1.00186	0.993157	0.973958	0.975019	0.990595	0.987205	0.955941	0.966121	0.946172	0.992539	0.994457	1.0109	1.00021	0.968185	0.949514
	116		0.981166	0.9711	0.973675	0.888795	0.904229	0.863745	0.851813	0.875134	0.853138	0.852058	0.978094	0.853878	0.880132	0.874645	0.837887	0.915355	0.819895	0.826423	0.819077			116	0.985107	1.00326	0.991971	1.0039	1.00479	0.975318	0.981245	0.992539	0.970885	0.967525	0.974394	0.953581	0.99853	0.990697	1.01973	1.0028	0.966206	0.956671
	118		0.971693	0.969479	0.972416	0.885824	0.902397	0.868388	0.851947	0.872899	0.85649	0.850495	0.98098	0.860127	0.87143	0.879013	0.839178	0.925187	0.83961	0.839105	0.832334			118	0.983957	0.994393	0.995177	0.993756	0.997572	0.98447	0.98308	0.989185	0.981845	0.974943	0.978276	0.94212	0.998066	1.00043	1.02234	0.997432	0.965971	0.969327
	120		0.97859	0.970337	0.970537	0.882296	0.901368	0.867686	0.84705	0.866562	0.854288	0.853304	0.976502	0.855227	0.881379	0.87599	0.841623	0.911857	0.845421	0.832044	0.845174			120	0.981946	0.998699	0.99516	0.996864	0.994072	0.97362	0.977764	0.98758	0.972434	0.955128	0.971651	0.948748	0.998748	1.00467	1.01876	0.999777	0.967209	1.00829
	122		0.973147	0.969277	0.968018	0.883571	0.898361	0.865678	0.848096	0.870363	0.849155	0.856727	0.978394	0.846798	0.8758	0.873934	0.843275	0.906188	0.814995	0.835771	0.852179			122	0.97407	0.993506	0.98919	0.992996	0.984268	0.959885	0.979793	0.987143	0.97811	0.95824	0.981924	0.9465	0.987637	0.986743	1.01375	0.992115	0.961498	0.929158
	124		0.977864	0.969993	0.970873	0.889787	0.899595	0.861329	0.849079	0.868066	0.849678	0.85435	0.980095	0.854828	0.877566	0.87387	0.843731	0.916659	0.834713	0.823893	0.842521			124	0.979809	0.99539	0.991738	0.998084	1.00168	0.981266	0.986143	0.986694	0.977104	0.968469	0.975569	0.949949	0.994476	0.993862	1.01921	0.990522	0.973866	0.972286
	126		0.972358	0.969642	0.966126	0.882945	0.899883	0.863805	0.846993	0.878192	0.854118	0.854843	0.980707	0.856257	0.880232	0.875182	0.852754	0.909948	0.829715	0.836694	0.83193			126	0.982113	1.00067	0.986984	0.997255	0.998718	0.991609	0.971552	0.980065	0.971641	0.955196	0.971979	0.941318	1.00063	1.00674	1.0194	0.998721	0.981704	0.94897
	128		0.973307	0.968619	0.964096	0.881321	0.906513	0.868374	0.86337	0.875341	0.854848	0.85046	0.978964	0.854477	0.882567	0.876241	0.843268	0.916411	0.828084	0.816486	0.842168			128	0.979699	0.99539	0.991953	0.998283	1.00209	0.981243	0.982323	0.987751	0.982526	0.951482	0.978504	0.953526	0.996069	1.00024	1.02677	1.00524	0.970224	0.962636
	130		0.978075	0.969336	0.967299	0.882425	0.90193	0.865935	0.856218	0.876299	0.853106	0.850926	0.972048	0.855568	0.878294	0.873779	0.853296	0.907369	0.828937	0.820822	0.830172			130	0.987431	1.00654	0.99132	1.0016	0.998103	0.976578	0.973998	0.986084	0.962607	0.943558	0.972635	0.949978	1.00588	1.0008	1.02774	1.01082	0.980167	1.00534
	132		0.973378	0.9691	0.968342	0.878054	0.902216	0.863021	0.852593	0.873918	0.849479	0.855272	0.96894	0.853516	0.873779	0.873315	0.837812	0.920861	0.81588	0.823893	0.835503			132	0.984371	0.998891	0.994621	0.999422	0.99468	0.964794	0.979999	0.988031	0.976151	0.953142	0.974572	0.94356	0.996745	1.00835	1.02253	0.999007	0.971111	0.961254
	134		0.973421	0.970264	0.968261	0.878585	0.900586	0.862568	0.848862	0.863218	0.85305	0.854728	0.964529	0.860912	0.882127	0.871636	0.852133	0.904695	0.840455	0.808816	0.85003			134	0.983661	0.990117	0.991895	0.998659	1.00396	0.987839	0.983539	0.990105	0.975967	0.953029	0.989788	0.948708	0.997014	0.987729	1.01952	1.00158	0.978412	0.938391
	136		0.969245	0.964985	0.963839	0.880256	0.897474	0.861288	0.848485	0.867332	0.856814	0.856293	0.972338	0.859944	0.876873	0.879516	0.845036	0.909941	0.810258	0.833029	0.844734			136	0.977071	0.99461	0.992394	0.99751	0.991006	0.955229	0.977525	0.980362	0.969518	0.957789	0.976405	0.95084	0.986635	0.996562	1.01456	0.992766	0.95537	0.951688
	138		0.979111	0.967093	0.964893	0.878326	0.903934	0.865302	0.857627	0.865968	0.859862	0.857927	0.981768	0.85797	0.884968	0.876746	0.847092	0.906225	0.812557	0.824789	0.828499			138	0.983759	1.00619	0.996083	0.998481	0.998709	0.993954	0.994832	1.00892	0.996438	0.99613	1.0022	0.968031	0.986611	0.981471	1.00836	0.99013	0.949386	0.924391
	140		0.972352	0.966162	0.9665	0.884544	0.899122	0.857788	0.854566	0.878625	0.86098	0.851934	0.978693	0.854973	0.883605	0.873327	0.846975	0.909676	0.816578	0.826495	0.833648			140	0.98727	1.0018	0.987439	1.00003	0.996185	0.981328	0.972093	0.9826	0.954431	0.943218	0.973366	0.935811	0.992021	0.98047	1.0142	0.988024	0.95839	0.923062
	142		0.972707	0.967347	0.96785	0.88062	0.902283	0.862734	0.849543	0.878106	0.854305	0.849771	0.975624	0.848333	0.870177	0.869158	0.835273	0.912268	0.808339	0.823861	0.82181			142	0.976679	0.992947	0.986405	0.993639	0.995147	0.964575	0.973128	0.987096	0.963932	0.956109	0.970356	0.936679	0.98771	0.992198	1.01489	1.00077	0.966364	0.926052
	144		0.970904	0.965125	0.967433	0.882349	0.895737	0.866864	0.853986	0.868806	0.849889	0.849856	0.976926	0.855703	0.86744	0.879016	0.840399	0.911745	0.823993	0.8143	0.827663			144	0.981526	1.00034	0.98875	0.99614	0.999655	0.987981	0.974407	0.989828	0.967621	0.962887	0.978846	0.948723	0.993048	0.998345	1.02388	1.00389	0.972067	0.951872
	146		0.971995	0.964966	0.962655	0.876599	0.901625	0.862281	0.855636	0.868433	0.848729	0.850342	0.963345	0.847077	0.867818	0.868493	0.834183	0.908458	0.828163	0.832677	0.807813			146	0.98136	1.00262	0.990695	1.0022	0.999524	0.985507	0.976744	0.987831	0.97045	0.954118	0.977421	0.945836	0.992284	0.987596	1.01844	0.993037	0.958041	0.921135
	148		0.970469	0.964138	0.966392	0.877475	0.896458	0.869236	0.857942	0.874599	0.851395	0.850147	0.967718	0.853239	0.864936	0.874538	0.842518	0.90727	0.801304	0.799056	0.824397			148	0.976056	0.99099	0.988587	0.993912	0.990433	0.978908	0.972788	0.984655	0.972194	0.975888	0.976187	0.949441	0.997137	1.00835	1.01762	1.00233	0.970202	0.971727
	150		0.970683	0.963234	0.961942	0.88112	0.89782	0.856372	0.848645	0.867271	0.856415	0.851831	0.969326	0.857524	0.873445	0.873538	0.834206	0.899792	0.821602	0.843214	0.826555			150	0.984286	0.999086	0.992942	1.00037	0.996138	0.986911	0.966937	0.973659	0.965065	0.958051	0.964609	0.941336	0.994006	0.991815	1.02243	0.997952	0.960269	0.926121
	152		0.968903	0.965894	0.964192	0.874394	0.895464	0.861283	0.853698	0.865852	0.855073	0.848745	0.970714	0.842564	0.868215	0.870808	0.835745	0.917037	0.810944	0.824567	0.820175			152	0.984254	1.00351	0.996404	1.00893	1.0086	0.987811	0.962163	0.971495	0.957816	0.952138	0.970005	0.933451	1.01641	1.03091	1.05572	1.0205	0.992107	0.964961
	154		0.974614	0.962713	0.961297	0.876956	0.896414	0.861992	0.855186	0.867628	0.845999	0.850442	0.970176	0.846545	0.864899	0.870645	0.832882	0.907106	0.815111	0.823124	0.833248			154	0.984942	1.00474	0.995534	1.00348	0.998611	0.97919	0.964616	0.971924	0.95386	0.942472	0.964205	0.934481	0.994958	1.00211	1.02545	1.00861	0.978766	0.971886
	156		0.969015	0.965651	0.964741	0.876067	0.899164	0.867944	0.851534	0.869226	0.844978	0.846171	0.9647	0.851255	0.864421	0.871611	0.835982	0.906769	0.831426	0.831409	0.820936			156	0.974933	0.990258	0.988157	0.996401	0.994624	0.976546	0.970541	0.98275	0.972185	0.960526	0.977196	0.94666	0.993738	0.997425	1.02862	0.995389	0.967751	0.944485
	158		0.968283	0.961578	0.962718	0.872713	0.896161	0.859995	0.851869	0.863573	0.856093	0.855163	0.97388	0.856493	0.871719	0.87793	0.847688	0.905843	0.838005	0.826714	0.842005			158	0.970215	0.999865	0.987601	0.99534	0.989923	0.956781	0.970344	0.980798	0.972544	0.966262	0.976567	0.939183	0.997408	0.997149	1.02882	1.00138	0.964205	0.940587
	160		0.967914	0.964337	0.963507	0.873035	0.898481	0.855606	0.852136	0.866645	0.854406	0.852015	0.971812	0.850761	0.876074	0.871253	0.839663	0.900279	0.806154	0.81643	0.835337			160	0.98174	0.984681	0.987096	0.99618	0.995702	0.971185	0.978749	0.987761	0.982872	0.980433	0.981156	0.958786	0.987861	0.982274	1.01329	0.996551	0.961332	0.962024
	162		0.967818	0.964175	0.960462	0.875489	0.895169	0.856801	0.853129	0.86653	0.852604	0.850478	0.974847	0.851528	0.875198	0.867749	0.838482	0.91222	0.817473	0.819465	0.815538			162	0.980311	0.99905	0.996082	1.00152	0.995869	0.970757	0.974718	0.974355	0.961619	0.96387	0.9798	0.934407	1.00044	0.999747	1.02542	1.00448	0.970895	0.932693
	164		0.966191	0.965631	0.962186	0.874032	0.902606	0.861206	0.854579	0.868193	0.852368	0.85046	0.965376	0.847832	0.867166	0.873634	0.839761	0.907315	0.814319	0.826747	0.828615			164	0.978382	0.997705	0.989213	0.999961	0.997363	0.977721	0.981865	0.984059	0.964828	0.9627	0.980947	0.948657	0.988494	1.00278	1.01636	0.998482	0.958656	0.919411
	166		0.967931	0.962813	0.961112	0.875641	0.898479	0.860678	0.856136	0.875284	0.84732	0.851111	0.964606	0.839061	0.87319	0.869255	0.842027	0.900878	0.822433	0.811751	0.827727			166	0.975178	0.992291	0.98714	0.997437	0.990894	0.957052	0.975081	0.980359	0.966252	0.96603	0.97683	0.942044	0.996508	1.00276	1.02746	0.999299	0.967095	0.950379
	168		0.963961	0.961235	0.959892	0.87105	0.897651	0.871947	0.848126	0.878866	0.849488	0.84636	0.968736	0.851255	0.86536	0.874046	0.850818	0.90637	0.829819	0.816514	0.816628			168	0.976535	0.996463	0.988864	0.99723	0.997452	0.961808	0.966986	0.975766	0.961962	0.960718	0.966653	0.934169	0.990238	0.994745	1.0245	1.00226	0.966506	0.948727
	170		0.968673	0.961727	0.963153	0.874881	0.896987	0.856357	0.852125	0.868612	0.85514	0.852602	0.969767	0.844746	0.87327	0.87653	0.839307	0.911373	0.822394	0.824631	0.831109			170	0.974823	0.995258	0.99224	0.999853	0.999028	0.967519	0.975149	0.983714	0.958723	0.959257	0.970705	0.942163	0.988461	0.999025	1.02466	1.00484	0.964312	0.937113
	172		0.965429	0.962188	0.95912	0.873481	0.897026	0.859242	0.853398	0.871698	0.845289	0.849144	0.969926	0.846845	0.866226	0.870123	0.843669	0.907689	0.824826	0.828888	0.818609			172	0.97957	0.997848	0.987978	0.999972	1.00372	0.979379	0.97736	0.986174	0.959659	0.974404	0.985488	0.954341	0.994223	1.00633	1.03218	1.00524	0.97304	0.976038
	174		0.964942	0.959224	0.958817	0.868877	0.897459	0.863626	0.856	0.862453	0.849126	0.846904	0.968639	0.847387	0.868765	0.873849	0.843901	0.906468	0.819917	0.812589	0.821421			174	0.981706	0.996846	0.991469	1.00318	1.00352	0.97216	0.96075	0.966564	0.951661	0.947216	0.963212	0.933133	0.998299	1.00846	1.02554	1.00291	0.98097	0.973763
	176		0.96472	0.958779	0.957198	0.871633	0.896856	0.863565	0.847086	0.863217	0.855592	0.854081	0.973757	0.850885	0.879645	0.877069	0.842624	0.910822	0.821722	0.831202	0.808619			176	0.972461	0.992464	0.990513	0.994703	0.999142	0.958637	0.972766	0.981385	0.960274	0.974614	0.974898	0.936208	0.989587	0.996144	1.02069	0.9971	0.950237	0.928564
	178		0.967104	0.958849	0.959698	0.869718	0.895159	0.855109	0.850115	0.867476	0.855278	0.850673	0.969931	0.846975	0.87166	0.870917	0.845904	0.905964	0.831414	0.832009	0.824784			178	0.974865	0.993629	0.990766	1.0003	0.993327	0.947289	0.97177	0.9765	0.9646	0.96171	0.968072	0.936436	1.02228	1.04929	1.05981	1.03285	0.996424	0.984183
	180		0.971963	0.95963	0.958817	0.867619	0.894485	0.85208	0.856326	0.870612	0.854309	0.85073	0.971403	0.841586	0.868136	0.873606	0.846989	0.910928	0.8347	0.839808	0.829545			180	0.977071	0.994834	0.992002	1.00065	1.00626	0.984859	0.971506	0.975581	0.96091	0.961758	0.970584	0.931901	0.99797	0.998523	1.02287	1.00069	0.969717	0.926264
	182		0.96555	0.961381	0.961386	0.872417	0.897977	0.854745	0.849282	0.864687	0.848786	0.852914	0.96704	0.844221	0.875635	0.874791	0.839867	0.906402	0.823272	0.831967	0.832024			182	0.983963	1.00711	0.992588	1.0019	1.00713	0.970669	0.973404	0.97649	0.962278	0.974272	0.970213	0.94779	0.994353	1.01016	1.03034	1.00387	0.974396	0.920682
	184		0.962412	0.959113	0.958949	0.87317	0.893293	0.853286	0.852361	0.869749	0.852385	0.84935	0.962886	0.846899	0.873177	0.871871	0.839521	0.907292	0.825707	0.819583	0.821459			184	0.970446	0.99461	0.988155	0.999602	0.99079	0.971312	0.967914	0.968197	0.965507	0.973875	0.969224	0.942109	0.990006	0.985716	1.01978	1.00211	0.959632	0.935245
	186		0.963333	0.955936	0.957516	0.864274	0.88719	0.844217	0.854557	0.860295	0.852611	0.849813	0.965727	0.842678	0.868765	0.873136	0.843029	0.905019	0.81185	0.814902	0.81244			186	0.976885	0.994757	0.99459	0.999009	0.999379	0.978935	0.962761	0.971025	0.958423	0.968332	0.979639	0.94604	0.994655	0.986925	1.02607	0.996003	0.958642	0.94075
	188		0.961045	0.956459	0.958677	0.871037	0.898038	0.856817	0.857457	0.870783	0.848028	0.856427	0.9686	0.843996	0.879489	0.868205	0.844016	0.909235	0.844591	0.844663	0.830521			188	0.972314	0.996268	0.991025	1.00012	0.999493	0.971908	0.97718	0.980726	0.956202	0.953365	0.976065	0.949077	0.993566	1.0029	1.02675	1.00592	0.96469	0.946166
	190		0.961386	0.955044	0.953961	0.864691	0.896201	0.858929	0.853327	0.862908	0.850411	0.850196	0.962506	0.844185	0.87096	0.86744	0.835701	0.915375	0.827372	0.820561	0.812743			190	0.973938	0.996525	0.989592	0.997182	0.999781	0.980134	0.967769	0.973914	0.965502	0.972754	0.977187	0.953759	0.993264	0.999218	1.03571	1.00754	0.967349	0.939739
	192		0.965859	0.954368	0.957965	0.869227	0.892377	0.856178	0.854214	0.855787	0.850871	0.847176	0.967724	0.850112	0.869503	0.864527	0.839846	0.896127	0.829825	0.827138	0.829503			192	0.984623	1.00752	1.00009	1.00221	1.00155	0.981656	0.966944	0.979155	0.95888	0.960393	0.98081	0.941134	0.99173	0.984806	1.02369	1.00107	0.962933	0.936659
	194		0.960556	0.957009	0.955187	0.867657	0.892202	0.855429	0.850872	0.866499	0.850877	0.852586	0.967878	0.848187	0.877853	0.867483	0.831981	0.89664	0.825707	0.825075	0.811794			194	0.971729	0.988295	0.989397	0.993275	0.993125	0.94911	0.969231	0.972641	0.957191	0.968884	0.97334	0.939422	0.992818	0.997913	1.02432	1.00246	0.962495	0.949296
	196		0.960202	0.953421	0.953734	0.864785	0.89316	0.853401	0.857701	0.870751	0.851038	0.845813	0.958653	0.842537	0.869302	0.866016	0.845608	0.911726	0.814358	0.809061	0.833465			196	0.973228	0.99196	0.985568	0.994902	0.987951	0.938676	0.971125	0.976299	0.957945	0.963158	0.974583	0.941117	0.994036	1.01298	1.0338	1.00098	0.966485	0.929588
	198		0.957834	0.954547	0.953913	0.871719	0.894223	0.851847	0.855889	0.866182	0.848033	0.849314	0.96289	0.851272	0.874575	0.871178	0.845415	0.898981	0.808748	0.814848	0.836067			198	0.971213	0.992641	0.984221	0.995432	0.992534	0.948326	0.971493	0.974658	0.950982	0.974076	0.971746	0.950596	0.993211	1.00468	1.02886	1.0129	0.971672	0.949791
	200		0.957746	0.95386	0.953859	0.865828	0.894073	0.852284	0.85818	0.872225	0.851012	0.852106	0.965057	0.836686	0.864319	0.866995	0.83872	0.906006	0.808732	0.827138	0.835581			200	0.97241	1.00034	0.989443	0.996672	0.992721	0.961229	0.973046	0.979202	0.953109	0.970315	0.974675	0.942571	0.996885	1.01878	1.02543	1.00849	0.975622	0.985703
	202		0.957588	0.951824	0.950581	0.866668	0.892022	0.846556	0.851487	0.864753	0.85206	0.851927	0.969348	0.850247	0.874067	0.869339	0.84255	0.911302	0.834713	0.817308	0.811278			202	0.975634	0.990614	0.983429	0.999136	1.0028	0.97246	0.96679	0.976743	0.947334	0.960285	0.968835	0.936146	0.991345	1.00462	1.02606	1.00062	0.971042	0.957695
	204		0.962064	0.955782	0.952326	0.869316	0.892835	0.85051	0.85013	0.859701	0.854076	0.854467	0.968486	0.851943	0.875361	0.87207	0.842235	0.902312	0.81681	0.82059	0.823358			204	0.974107	0.995123	0.985592	0.999102	0.997228	0.980932	0.972599	0.970262	0.96862	0.964813	0.977227	0.949503	0.993721	0.998531	1.0297	1.00525	0.961554	0.955465
	206		0.955016	0.9505	0.948314	0.864672	0.894215	0.85377	0.853838	0.871581	0.848357	0.846124	0.969523	0.856534	0.871471	0.869557	0.835534	0.89879	0.81506	0.811555	0.801599			206	0.975465	0.992854	0.984841	0.992754	1.00404	0.959551	0.961237	0.977787	0.955491	0.957114	0.968949	0.937898	0.990568	1.01713	1.02134	1.00817	0.962328	0.965383
	208		0.960253	0.953454	0.952157	0.868391	0.894744	0.851985	0.855382	0.861451	0.854845	0.855678	0.975063	0.847259	0.876932	0.875503	0.846423	0.908325	0.821592	0.836396	0.837199			208	0.970487	0.991132	0.987948	1.0025	0.99445	0.97888	0.961816	0.969641	0.957268	0.971093	0.963229	0.946362	0.990257	1.00834	1.02542	1.00808	0.977379	0.952894
	210		0.957865	0.951529	0.952317	0.868438	0.889536	0.84958	0.85207	0.860845	0.853628	0.85544	0.972933	0.85051	0.873187	0.869065	0.849975	0.90372	0.823226	0.815258	0.826041			210	0.974438	0.993962	0.988253	0.998252	0.994802	0.962449	0.96529	0.971308	0.95221	0.981085	0.969224	0.938135	0.999129	1.01387	1.02706	1.00103	0.974959	0.976884
	212		0.95683	0.950755	0.951224	0.870441	0.891359	0.854816	0.854811	0.859796	0.852629	0.848564	0.964826	0.846865	0.868226	0.870764	0.841412	0.903809	0.836359	0.832782	0.827062			212	0.97632	0.997484	0.988672	0.995494	0.997571	0.963839	0.970731	0.980098	0.966817	0.977497	0.98154	0.949456	0.988124	0.990038	1.01883	1.00152	0.959242	0.895373
	214		0.953498	0.951171	0.948641	0.867698	0.89336	0.847786	0.8483	0.860635	0.848402	0.850391	0.966725	0.841385	0.874624	0.870286	0.847078	0.909415	0.813473	0.833599	0.839629			214	0.981427	0.997522	0.995085	1.00305	1.00495	0.967183	0.969227	0.973045	0.95831	0.970867	0.967567	0.93626	0.988684	1.0047	1.02577	1.00522	0.968205	0.924257
	216		0.958029	0.950305	0.948919	0.864483	0.893415	0.849648	0.853499	0.865428	0.849043	0.858992	0.956625	0.842341	0.880797	0.865106	0.834176	0.923707	0.822452	0.816138	0.810426			216	0.971961	0.991002	0.980273	0.998306	0.992879	0.946635	0.96563	0.967756	0.957651	0.963697	0.975191	0.941244	0.996073	1.00749	1.03003	1.01507	0.965374	0.945172
	218		0.949519	0.949356	0.948932	0.866798	0.892685	0.854833	0.854714	0.863544	0.852515	0.856724	0.97067	0.843958	0.871914	0.87134	0.844161	0.902224	0.846232	0.833278	0.84895			218	0.970664	0.990203	0.983899	0.99744	0.994191	0.968195	0.961083	0.966149	0.954917	0.9734	0.975771	0.939484	0.986255	0.997906	1.01553	0.996285	0.944522	0.91034
	220		0.960063	0.951093	0.949438	0.862582	0.893103	0.850545	0.852814	0.863066	0.855137	0.857638	0.964579	0.851584	0.870275	0.874547	0.836055	0.906973	0.838839	0.815175	0.827396			220	0.973464	0.990525	0.980626	0.996404	0.98983	0.965849	0.961989	0.967874	0.96357	0.969105	0.962616	0.94487	0.992601	1.00429	1.03165	1.0091	0.963554	0.919726
	222		0.959126	0.950362	0.947811	0.868634	0.89121	0.847889	0.850822	0.862638	0.842019	0.843706	0.959762	0.847073	0.86823	0.867221	0.834926	0.906354	0.813473	0.817737	0.797704			222	0.96941	0.990008	0.982147	0.996592	0.988712	0.951513	0.971611	0.979474	0.963738	0.970762	0.975045	0.948612	0.992758	1.01407	1.02938	1.00593	0.973259	0.945258
	224		0.957911	0.950815	0.952415	0.864569	0.893998	0.855023	0.85322	0.870741	0.844843	0.852165	0.954753	0.850628	0.869613	0.871903	0.83074	0.901696	0.810303	0.81449	0.850079			224	0.966169	0.990597	0.986459	0.994825	0.988813	0.979984	0.965338	0.966065	0.964764	0.959869	0.971677	0.943006	0.989653	0.998973	1.02185	1.00152	0.960887	0.907111
	226		0.95423	0.948192	0.947806	0.865084	0.893534	0.844404	0.85044	0.861716	0.843696	0.841584	0.949423	0.840908	0.866821	0.865356	0.836784	0.899933	0.807822	0.828178	0.820669			226	0.971672	0.999152	0.986992	0.999126	0.997392	0.961229	0.964173	0.970326	0.962028	0.956747	0.966061	0.94791	0.98801	0.992027	1.01799	0.996766	0.952398	0.906179
	228		0.954356	0.950844	0.953282	0.864476	0.892339	0.848125	0.849283	0.86464	0.854708	0.855493	0.967946	0.853741	0.869875	0.869841	0.833281	0.907428	0.812641	0.816138	0.824694			228	0.978659	1.00087	0.996732	0.997561	1.00065	0.978706	0.965193	0.958758	0.954737	0.961722	0.98006	0.939725	0.995321	1.02025	1.02931	1.00792	0.968407	0.939037
	230		0.957727	0.949282	0.945076	0.87176	0.89078	0.848583	0.852285	0.860385	0.845897	0.844494	0.949431	0.842523	0.871319	0.861492	0.837827	0.897699	0.8072	0.820501	0.819316			230	0.971125	0.998941	0.98239	0.997952	0.993367	0.968679	0.969457	0.977787	0.959178	0.962936	0.965816	0.945059	0.988352	0.994927	1.02631	1.0055	0.96745	0.901858
	232		0.952289	0.947445	0.95066	0.864756	0.895966	0.847319	0.844866	0.865647	0.850292	0.852436	0.961164	0.846411	0.872846	0.871309	0.839588	0.898217	0.820003	0.826044	0.830792			232	0.974162	0.994098	0.993852	0.99627	0.990439	0.967638	0.969023	0.96557	0.953516	0.97473	0.971003	0.950092	0.990336	1.01503	1.02201	1.00317	0.967265	0.921264
	234		0.954765	0.946774	0.949823	0.862852	0.891026	0.845711	0.849783	0.863512	0.848265	0.847532	0.959614	0.851283	0.863428	0.868111	0.851398	0.917162	0.811293	0.821861	0.823996			234	0.961603	0.977666	0.97153	0.987361	0.982781	0.931324	0.972493	0.965788	0.957288	0.984565	0.974886	0.947837	0.995395	1.01316	1.03051	1.00493	0.957224	0.9212
	236		0.952323	0.946123	0.945627	0.863835	0.892488	0.849241	0.854949	0.866093	0.848012	0.849345	0.952542	0.847451	0.873526	0.861614	0.837718	0.903729	0.827484	0.822075	0.829933			236	0.972533	0.996459	0.992614	0.996014	0.998125	0.973065	0.961298	0.964661	0.949942	0.971217	0.970442	0.941326	0.991224	1.006	1.02281	1.00803	0.975417	0.948818
	238		0.952837	0.94745	0.948497	0.865487	0.890592	0.853187	0.849964	0.866945	0.850775	0.853482	0.95956	0.844938	0.870732	0.868218	0.848999	0.906965	0.812245	0.819253	0.822544			238	0.965649	0.988719	0.990901	0.994318	1.00165	0.962014	0.962902	0.96598	0.968628	0.967549	0.96801	0.942511	0.989272	1.01784	1.02328	1.00348	0.977222	0.958568
	240		0.955949	0.948712	0.949445	0.867236	0.889472	0.85063	0.851462	0.858961	0.84836	0.847806	0.954932	0.850543	0.881157	0.870221	0.844709	0.90024	0.811046	0.839836	0.841179			240	0.969287	0.99159	0.986781	0.999175	1.00033	0.97255	0.961491	0.959665	0.958084	0.961239	0.964016	0.943616	0.996922	1.00653	1.02454	1.00699	0.957916	0.934522
	242		0.95409	0.945635	0.946721	0.861343	0.891845	0.845615	0.848661	0.866093	0.841515	0.847658	0.957975	0.843629	0.868706	0.86172	0.840343	0.891315	0.821008	0.827335	0.823956			242	0.963231	0.992427	0.981442	0.99113	0.993521	0.958841	0.956527	0.966098	0.951841	0.965646	0.96479	0.940682	0.99683	1.01045	1.03016	1.00604	0.963633	0.961867
	244		0.952763	0.944175	0.946553	0.867096	0.892027	0.848598	0.850052	0.869442	0.849811	0.85267	0.962503	0.85283	0.8677	0.866221	0.842453	0.901849	0.808779	0.82062	0.840151			244	0.973315	0.995632	0.982272	0.998182	0.997826	0.967015	0.956194	0.956234	0.947191	0.965666	0.957904	0.935729	0.993561	1.01419	1.03405	1.00499	0.963972	0.923867
	246		0.951333	0.943382	0.942879	0.862134	0.896547	0.849783	0.853608	0.865262	0.853615	0.852365	0.96507	0.8497	0.873553	0.870569	0.84689	0.902296	0.822568	0.823684	0.827606			246	0.970664	0.994457	0.989312	1.00054	0.99528	0.961418	0.962773	0.962938	0.954467	0.973458	0.962096	0.941015	0.989507	0.953732	0.986806	0.966393	0.957374	0.91005
	248		0.955392	0.945404	0.945723	0.86327	0.892536	0.843075	0.853204	0.863453	0.851175	0.846261	0.955821	0.846028	0.875698	0.871364	0.837926	0.890745	0.797689	0.813116	0.812029			248	0.973583	0.992603	0.996087	0.999156	1.00596	0.9749	0.967084	0.967791	0.960222	0.982083	0.966406	0.944717	0.984748	1.00408	1.03216	1.0019	0.965279	0.949788
	250		0.951051	0.9462	0.944789	0.861356	0.894882	0.846531	0.855103	0.866147	0.849508	0.854332	0.952525	0.849989	0.867117	0.869231	0.843667	0.905999	0.811279	0.821012	0.817567			250	0.976302	1.00084	0.991943	0.999507	1.00421	0.987565	0.955101	0.957423	0.944758	0.965104	0.957026	0.933273	0.981187	0.989706	1.0214	0.993079	0.952425	0.893324
	252		0.952057	0.943188	0.948478	0.866996	0.893469	0.846912	0.854235	0.870768	0.857366	0.855254	0.95193	0.845709	0.876244	0.870788	0.843129	0.907455	0.816822	0.840147	0.813427			252	0.969886	0.993228	0.991144	1.00156	1.0032	0.958936	0.963394	0.968551	0.958927	0.98703	0.971535	0.937843	0.985599	1.00134	1.038	1.00147	0.968269	0.949001
	254		0.948531	0.942146	0.94468	0.858324	0.890752	0.843523	0.851246	0.865487	0.844448	0.847638	0.96166	0.848597	0.872841	0.870014	0.839846	0.892043	0.804727	0.819638	0.82666			254	0.967319	0.986232	0.981616	0.990786	0.990502	0.951019	0.959958	0.95588	0.953214	0.960104	0.960697	0.940841	0.988402	0.985957	1.02923	1.00341	0.952322	0.903196
	256		0.948714	0.944054	0.941903	0.862022	0.891164	0.837706	0.851349	0.866423	0.845664	0.846132	0.954354	0.839676	0.866721	0.868412	0.853423	0.896536	0.820936	0.818713	0.821259			256	0.968426	0.991461	0.981921	0.993017	0.995093	0.956078	0.95591	0.964101	0.961369	0.955155	0.964392	0.945576	0.98451	0.985629	1.02675	0.997445	0.957641	0.900932
	258		0.949928	0.941087	0.942308	0.86158	0.88702	0.836251	0.845391	0.857737	0.853207	0.846301	0.956233	0.846147	0.869578	0.865526	0.845745	0.904284	0.802396	0.820026	0.813971			258	0.966681	0.991957	0.984622	0.991052	0.990144	0.955378	0.976725	0.981775	0.96688	0.984164	0.9734	0.956811	0.986963	1.00501	1.037	1.00531	0.96144	0.941814
	260		0.949053	0.940824	0.940734	0.8655	0.890154	0.845014	0.854744	0.856264	0.844512	0.842103	0.957301	0.839759	0.860909	0.866881	0.834729	0.900386	0.820121	0.825752	0.816675			260	0.969214	0.988101	0.979931	0.991772	0.994356	0.949743	0.964955	0.958044	0.952215	0.968773	0.967015	0.939643	0.984396	0.991092	1.02331	1.00369	0.965749	0.924208
	262		0.943909	0.940529	0.940364	0.862174	0.885154	0.836132	0.846108	0.864545	0.850834	0.852689	0.95032	0.849888	0.86961	0.871987	0.839246	0.899029	0.811177	0.820446	0.834596			262	0.972351	0.990403	0.992597	0.997811	1.01116	0.977745	0.962404	0.956872	0.955336	0.961055	0.968524	0.939821	0.989584	0.997348	1.03208	1.00101	0.967232	0.942412
	264		0.949771	0.94078	0.943001	0.867252	0.891234	0.849529	0.848046	0.866145	0.843245	0.851028	0.948965	0.839978	0.864782	0.868335	0.84077	0.887074	0.81687	0.836431	0.830967			264	0.969928	0.996017	0.990309	0.99184	0.998209	0.97255	0.961835	0.956088	0.94528	0.958211	0.953017	0.934522	0.987079	1.0102	1.03326	1.00716	0.96388	0.926323
	266		0.948106	0.943166	0.943777	0.86554	0.893853	0.842373	0.851664	0.864215	0.847323	0.846106	0.952669	0.839414	0.86626	0.862685	0.847337	0.885057	0.812876	0.826666	0.806321			266	0.971788	0.993078	0.988264	0.996953	0.998172	0.954319	0.959022	0.961507	0.951086	0.960343	0.962472	0.934278	0.986116	1.00293	1.02449	1.00538	0.96739	0.958468
	268		0.947928	0.93888	0.942053	0.863796	0.889497	0.845144	0.846417	0.862971	0.849104	0.850329	0.959692	0.854373	0.865371	0.869296	0.853511	0.847246	0.79917	0.821317	0.816107			268	0.967894	0.991461	0.981723	0.992821	0.992544	0.953192	0.955773	0.9553	0.95041	0.958122	0.961843	0.936255	0.991109	0.995205	1.03575	1.00262	0.971907	0.953478
	270		0.945688	0.940226	0.941366	0.862421	0.888766	0.84142	0.842381	0.856509	0.85231	0.846041	0.949658	0.831883	0.866697	0.868846	0.848849	0.916353	0.817709	0.832497	0.823916			270	0.964893	0.9831	0.980599	0.991053	0.990247	0.947198	0.957951	0.955993	0.961277	0.972687	0.971129	0.949179	0.985812	0.990575	1.02685	1.00127	0.963709	0.930248
	272		0.945353	0.939615	0.939252	0.859215	0.887598	0.842013	0.844453	0.857825	0.849888	0.850214	0.944927	0.841627	0.872195	0.868664	0.83833	0.911331	0.820237	0.826469	0.820248			272	0.970242	0.983732	0.987556	0.99321	1.00116	0.964237	0.962136	0.960575	0.946567	0.964767	0.962231	0.931376	0.989409	0.996008	1.03166	1.00206	0.967907	0.948182
	274		0.945871	0.940239	0.940272	0.860379	0.892722	0.847661	0.846433	0.864336	0.845016	0.845976	0.940051	0.843224	0.867892	0.864563	0.844411	0.906671	0.8233	0.844131	0.820669			274	0.965065	0.990156	0.984456	0.990665	0.994776	0.951361	0.969184	0.966071	0.961651	0.970886	0.984131	0.951761	0.979679	0.9901	1.02632	0.997601	0.954255	0.902294

## Sheet: Gai1-sensor_HeLa_M3R
#Ratio values are calculated from background substracted and bleedthrough corrected (55%, see methods) YFP images, and background substracted CFP images (Ratio = YFP/CFP)
#Blue values were excluded from the average traces, due to pipetting artifacts or debris floating across the imaging field (based on manual inspection of the raw images)
			Individual ratio time traces of the Gai1-sensor for M3R activation in HeLa cells.																			Individual ratio time traces of the Gai1-sensor in HeLa cells. (CONTROL)
	Time (s)																			Time (s)
	0		0.999909	1.00164	0.998435	1.00687	1.00069	1.00122	0.998891	1.00245	1.0125	1.00961	1.00637	0.990161	0.99467	1.00028	0.99736			0	1.00528	0.996247	1.00168	0.993811	0.961026	1.00227	0.996048	0.994731	0.997482	0.994682	1.00394	0.992359	0.992897	1.00224	1.00102	1.00257	1.00259	1.00344	1.00204	1.00703	0.996488
	2		1.00031	1.00822	0.995865	1.01765	1.00365	1.00209	1.01017	1.0034	1.01313	1.00817	1.00413	0.994345	0.996812	1.00039	0.994322			2	1.0057	1.00642	1.00251	1.00529	1.00025	1.00162	0.996167	0.997525	0.998345	0.998457	0.997946	0.99715	0.998583	1.01803	1.01249	1.00379	1.00347	1.00265	1.01097	1.00232	1.00255
	4		0.999542	1.00666	0.997975	1.00792	1.0168	1.00386	1.00172	1.00353	1.00512	1.00543	0.999859	1.00476	1.00268	1.00209	1.0078			4	1.00258	1.00314	1.00126	0.994049	1.00654	0.99986	0.996677	0.994149	0.998031	0.994104	0.99844	0.989743	1.00095	1.00716	0.998569	1.00135	0.994742	0.997352	0.998687	0.998092	1.00544
	6		1.00171	1.00372	0.99817	1.00266	1.00087	1.00351	1.00762	1.01082	1.00577	1.01345	1.00316	1.00422	1.00416	1.0031	1.00424			6	1.00198	1.01084	1.00012	1.00662	1.03009	0.995526	0.999201	0.995319	0.983906	0.998594	0.979967	0.994781	0.972777	0.989935	0.985051	1.00481	0.99458	1.00852	0.990137	0.998981	1.00704
	8		1.00196	1.00016	1.00136	1.0083	1.01235	1.00144	1.0045	1.0047	1.00712	1.00501	1.00903	0.999861	0.997453	0.995272	0.995605			8	1.00702	0.995997	1.00272	0.994483	0.988838	1.01033	1.00953	1.00525	1.00692	0.995729	1.008	1.01418	1.02324	1.00943	0.993367	1.00431	0.997855	0.993089	1.00265	0.997252	1.01505
	10		0.9997	1.00501	0.997486	0.990868	0.995833	1.0016	0.998153	1.00256	1.00221	1.00371	1.00222	1.00475	1.00105	1.00655	0.997676			10	1.00486	0.997608	0.998902	0.996586	1.03301	0.992899	1.00149	1.00225	1.01351	1.00438	0.996287	1.01099	1.01356	1.01951	1.01147	1.0182	1.00085	0.99234	0.991281	1.00063	0.987911
	12		1.00002	0.99925	0.996899	0.993085	0.991166	0.985846	1.01207	0.996645	0.994788	0.979185	0.994179	1.00341	1.00269	1.00996	0.999925			12	1.00402	1.001	1.00275	1.00932	1.00894	0.997954	1.00001	1.00432	1.00814	0.999888	0.996287	0.996769	1.03008	1.00573	1.00996	1.00724	1.00145	1.01528	1.00894	0.994229	0.992159
	14		0.989973	0.99693	1.00394	1.00381	1.00389	0.994877	0.996259	0.993977	0.990763	0.991031	0.996496	1.00129	0.99715	1.00509	0.991487			14	1.00359	1.00933	1.01094	0.998941	1.04605	0.995825	1.00268	1.00286	0.991843	1.00541	1.00902	0.997126	1.00553	0.99405	0.986208	0.993474	1.00498	1.00026	1.00726	1.00544	1.0099
	16		0.98302	0.992393	0.997513	0.993184	0.988936	0.99572	0.996841	0.993771	0.992985	0.988886	0.985783	1.00172	1.00318	1.01128	0.996797			16	0.996553	0.998268	0.996329	1.00251	0.978158	0.986534	1.00459	0.993995	1.00525	1.01325	0.984471	0.997855	0.964886	0.986025	0.989156	1.00897	1.00182	1.00435	1.00515	1.00921	1.01732
	18		0.984838	0.992172	1.00105	0.997626	0.990265	0.985336	0.992392	0.987779	0.992837	0.986703	0.994025	1.00147	1.00138	0.993295	0.998063			18	0.993932	0.998441	1.00149	0.999662	0.981116	0.995544	0.996982	1.00497	1.00004	1.00189	0.995478	1.00623	0.965652	0.986698	1.00265	0.98601	0.995944	1.00011	1.0022	0.998531	0.976873
	20		1.00348	0.995722	0.999416	0.981129	0.989488	0.997653	0.99551	0.99427	0.985225	0.996119	1.00283	1.00084	0.994521	0.982859	0.993998			20	0.994568	0.99891	1.00036	1.00453	1.00849	1.00271	1.00449	0.998435	1.01265	1.00109	1.00905	1.00139	1.00666	1.00624	1.00725	0.98661	0.99661	0.997219	1.01106	0.996058	1.01051
	22		1.01296	1.0077	1.0012	0.991903	0.998568	1.00978	0.997658	0.996678	0.994142	0.995834	0.996065	0.997986	1.00596	0.999745	1.0199			22	0.99573	0.994272	0.993946	0.998025	0.986496	0.995975	0.993734	0.994301	0.99521	1.00545	0.987836	1.00041	0.998771	0.992053	0.986134	0.965927	1.00057	1.00709	1.00002	0.998744	0.990708
	24		1.0152	0.995173	1.00614	0.986926	1.00157	1.00842	0.994261	1.00454	1.00475	1.00517	1.00157	1.00101	0.996315	0.993176	0.998802			24	0.992743	0.993928	0.99673	1.00519	1.00863	1.0112	0.999954	1.00111	0.996199	1.00519	1.02382	1.00446	1.00819	0.990423	1.01611	0.999196	0.999244	0.99068	0.970992	0.996729	0.982588
	26		1.00733	0.995236	1.00462	1.01828	1.00596	1.00879	0.993651	1.00476	0.998502	1.01157	1.0042	0.994244	1.00203	0.9969	1.00416			26	0.990803	0.995614	0.990367	0.991094	0.964529	1.0119	0.99852	1.01094	0.992545	0.981954	1.01	0.996753	1.01924	0.993072	1.00085	1.01837	1.00537	0.98764	0.998924	0.996844	1.00615
	28		1.01035	0.994502	1.00964	1.01713	0.995105	1.006	0.998168	1.01009	1.01152	1.00763	0.99441	1.00348	1.00301	1.01552	1.02519			28	0.995837	0.987352	0.991474	0.986608	0.956571	0.991852	0.997374	1.00645	0.993763	0.997304	0.990235	0.992741	0.981437	0.990484	0.990336	0.991927	1.00537	0.989729	1.00159	0.995478	0.985813
	30		1.00536	0.991037	1.00749	0.993792	0.988691	1.00029	0.99496	1.00571	1.00602	0.990631	0.994926	1.0114	1.00613	0.998942	1.02681			30	0.99521	0.995308	0.997266	1.00597	1.00223	1.00158	0.998992	1.00614	1.02669	0.992992	1.00316	0.999886	1.0111	0.996648	1.00094	0.991524	1.00563	1.00566	1.01598	0.998279	0.993005
	32		0.996353	0.985556	1.00926	1.01377	0.999536	1.01643	1.01462	1.01194	1.00634	1.01551	1.0184	0.99934	1.00482	0.994131	1.01171			32	0.990472	0.997244	0.99691	0.999861	0.99813	1.00483	0.999595	1.00124	0.995757	0.999584	1.00965	1.00496	1.00136	0.989379	0.997971	0.978362	1.00238	1.00105	0.997292	0.996518	0.998149
	34		1.00398	0.955612	1.00497	1.00665	0.983716	1.0078	0.999849	0.980712	0.964848	0.982277	0.972741	1.00727	1.01076	1.0032	1.02501			34	0.992387	0.99738	0.997326	1.01845	0.972417	0.993407	1.00019	1.00185	0.995778	0.996637	0.99217	0.995688	0.984471	0.959509	0.978574	0.999556	0.999638	0.996057	0.991894	0.992653	0.97048
	36		0.972326	0.85255	1.00997	1.00883	0.996797	0.988288	0.97794	0.939845	0.9328	0.972492	0.952786	0.99654	0.995019	0.99702	1.00296			36	0.997158	0.995327	0.996258	0.993618	0.997349	1.00576	0.994684	1.00865	0.976797	0.993254	1.01562	0.996109	0.990102	0.980911	0.989417	0.997726	0.996917	0.992545	0.993893	0.998187	0.993741
	38		0.981559	0.859715	0.95856	0.996099	0.966248	1.01094	0.998616	0.965781	0.961488	0.979218	0.970643	1.006	1.01153	1.04739	0.985297			38	0.984534	0.994274	1.00032	1.002	1.00935	0.997448	1.0004	1.00388	0.994242	0.998021	1.00947	1.00189	0.984609	0.981772	0.968992	0.996205	1.00224	1.00115	1.0016	0.990702	0.990749
	40		0.982708	0.818902	0.905409	0.971043	0.952279	0.978575	0.958939	0.915772	0.906159	0.968468	0.942064	0.989303	0.980927	0.970906	0.96621			40	0.989465	0.98736	0.993242	0.9985	0.991013	0.972194	1.00297	1.0106	1.03271	1.03216	0.980809	1.00235	0.975242	0.963586	0.965301	1.03903	0.996198	0.998041	0.997962	0.990828	0.986673
	42		0.977679	0.809883	0.883185	0.977646	0.944809	0.970045	0.948178	0.893946	0.885123	0.953216	0.925751	0.97358	0.961039	0.949291	0.954602			42	0.98513	0.988075	0.994731	0.993855	1.00935	1.00493	1.00649	1.00778	1.0195	1.01155	1.00183	1.00697	1.02894	1.00953	1.00847	0.994771	0.987041	0.97988	0.970558	0.981456	0.962738
	44		0.984817	0.805513	0.854784	0.963219	0.939083	0.954563	0.928328	0.879666	0.864339	0.941715	0.906399	0.952612	0.941342	0.92345	0.947481			44	0.986942	0.98852	0.987626	1.00358	1.00822	0.991117	0.998175	1.00644	0.962163	0.996701	0.999009	1.00024	0.992587	0.997139	0.99658	1.02085	1.00137	0.990588	1.00155	0.994657	0.996774
	46		0.979772	0.795716	0.831769	0.957905	0.931496	0.94716	0.930979	0.866808	0.854321	0.93509	0.892845	0.928195	0.907551	0.896318	0.91547			46	0.995421	0.990113	0.991034	0.98501	0.986394	0.998039	0.998135	1.00188	0.97839	0.998295	0.983964	0.989906	0.999168	0.992298	0.99071	0.99496	0.994418	0.989792	0.982252	0.988132	0.987488
	48		0.975186	0.79248	0.827901	0.964269	0.91637	0.935982	0.920698	0.849791	0.83983	0.92688	0.884792	0.914202	0.890248	0.882447	0.900136			48	0.986318	0.983165	0.988978	0.989014	0.962967	0.994686	0.996066	0.996919	0.987671	0.995668	0.993078	1.00824	0.977357	0.976537	1.01032	1.01596	0.999278	1.00378	1.00147	0.992614	1.00138
	50		0.985173	0.792431	0.815961	0.945991	0.908897	0.934866	0.927835	0.852707	0.836422	0.925566	0.880526	0.921403	0.892293	0.885808	0.910132			50	0.98891	0.984333	0.994984	0.989835	0.978426	0.98989	0.993548	0.994137	0.988542	0.98925	0.986296	0.996769	0.985172	0.957895	0.987475	0.971201	0.994634	0.99828	0.991298	0.991784	0.98003
	52		0.982789	0.789886	0.812825	0.942022	0.895423	0.920443	0.917637	0.837309	0.822412	0.906337	0.871497	0.910318	0.881717	0.858512	0.908673			52	0.987998	0.997034	0.991448	1.00456	0.986241	0.996574	0.999291	1.00556	1.00476	0.999471	1.00586	1.00657	1.0056	0.982608	0.987992	1.0041	0.995461	0.988733	0.987733	0.988128	0.985596
	54		0.983908	0.788812	0.807296	0.932181	0.886658	0.928866	0.916141	0.845757	0.831505	0.916233	0.869232	0.892295	0.868441	0.847873	0.88859			54	0.993361	0.994255	0.996251	1.00405	1.00467	0.985509	0.98947	0.991352	0.977819	0.988769	0.992605	0.996415	0.958967	0.954842	0.991031	0.992177	1.0025	0.996209	0.993009	0.989696	0.995851
	56		0.981848	0.786659	0.804534	0.924368	0.890316	0.926235	0.91418	0.841924	0.820645	0.901922	0.872881	0.887043	0.863636	0.844497	0.875813			56	0.988181	0.995586	0.994377	0.995898	0.978651	0.986558	0.992503	1.00585	0.998875	1.00006	0.993078	0.994739	1.02205	0.987525	0.999834	1.02038	1.00156	0.982621	0.99477	0.986028	0.983166
	58		0.980892	0.791124	0.805758	0.944954	0.881185	0.929504	0.91907	0.847442	0.82955	0.911078	0.874049	0.88454	0.867771	0.844144	0.88239			58	0.989138	0.990963	0.9946	0.998764	0.957971	0.992318	0.992494	0.995035	0.986373	0.995759	0.993479	0.989362	0.980376	0.966142	0.98434	0.973269	1.00253	0.983585	0.993282	0.992905	0.986891
	60		0.981384	0.793207	0.803926	0.917565	0.879031	0.929068	0.914702	0.840513	0.826576	0.89788	0.870277	0.886516	0.870352	0.83282	0.87608			60	0.990322	0.992306	0.99305	1.00439	1.00232	0.991934	1.00009	1.0105	1.00033	0.988	0.990254	0.991341	1.00834	0.988501	0.999375	0.983366	1.00521	1.00714	1.002	0.992716	0.964821
	62		0.983901	0.782707	0.808151	0.942009	0.888704	0.920881	0.921131	0.842685	0.832604	0.895587	0.864796	0.878383	0.872901	0.840043	0.895498			62	0.988443	0.983987	0.993167	0.997517	0.965776	0.988789	1.00053	1.0087	0.990598	1.00364	0.995333	1.00134	1.00989	0.991894	1.01671	1.01857	0.997809	0.977233	0.992708	0.985829	0.972201
	64		0.973723	0.786109	0.802342	0.933128	0.877705	0.923333	0.921335	0.838209	0.833856	0.899456	0.867193	0.871539	0.871606	0.826578	0.873459			64	0.995294	0.987087	0.9894	0.99654	1.00263	0.997715	0.99593	1.00598	1.00201	0.994991	0.9928	0.997401	0.981474	0.998009	1.00031	1.0088	1.00984	0.991904	0.998692	0.998181	0.993457
	66		0.984739	0.787206	0.804701	0.926317	0.875973	0.929551	0.917014	0.843643	0.837471	0.897209	0.874835	0.878463	0.873679	0.837011	0.884628			66	0.988661	0.987216	0.994984	0.991221	0.973994	0.99893	1.00068	1.00971	1.00486	1.00008	0.990318	0.991962	0.988269	0.982979	0.997042	1.00817	1.00281	0.988811	0.994847	0.99329	0.983458
	68		0.979669	0.789283	0.799837	0.917072	0.881482	0.927756	0.921942	0.852933	0.838133	0.893845	0.882616	0.883087	0.857439	0.833063	0.909156			68	0.986787	0.980653	0.99683	1.00532	0.991999	0.995863	0.996007	1.00079	0.997848	0.996374	0.999105	1.00408	0.999142	0.98694	0.9792	0.999457	1.00175	0.992911	0.982832	0.992269	0.970962
	70		0.984646	0.785745	0.80297	0.933136	0.878579	0.926591	0.924083	0.851533	0.837498	0.897884	0.874697	0.885974	0.874403	0.819022	0.893207			70	0.986247	0.99101	0.992493	1.00044	1.00295	1.00261	0.997005	1.00374	0.978906	0.990706	0.991631	1.00537	0.988171	0.977453	1.02397	0.986905	0.998254	0.988102	0.993779	0.992332	0.984421
	72		0.980762	0.789107	0.805126	0.929725	0.878608	0.928996	0.914954	0.853199	0.834128	0.897423	0.874227	0.871666	0.875167	0.819785	0.881258			72	0.985073	0.984587	0.984966	0.988537	0.965811	0.991608	0.998584	1.00598	0.988106	0.997669	0.984736	0.994593	0.99781	0.99988	0.997191	1.00269	1.00592	0.986225	0.996032	0.993069	0.986763
	74		0.972847	0.785821	0.802338	0.925344	0.881898	0.930194	0.92498	0.851743	0.83762	0.897521	0.875278	0.871314	0.873669	0.824161	0.891405			74	0.983818	0.983058	0.987337	0.990664	0.942742	0.983936	1.00162	1.00316	1.01033	1.00085	0.992903	0.994114	0.999063	1.0118	0.997042	1.00175	1.0051	0.986807	1.00643	0.993883	0.989195
	76		0.980234	0.789775	0.807333	0.919019	0.891475	0.929007	0.918887	0.856064	0.840278	0.892366	0.870184	0.870141	0.871294	0.815323	0.884635			76	0.983815	0.985796	0.990635	0.982618	0.955272	0.992235	1.00888	1.007	1.00639	1.00261	0.993654	0.989604	1.00027	0.987381	1.00229	1.04255	1.00229	0.991415	0.998138	0.99444	0.981776
	78		0.974768	0.786725	0.804219	0.919018	0.878355	0.93917	0.920717	0.85305	0.83551	0.896194	0.87478	0.874803	0.875698	0.832128	0.88535			78	0.987679	0.986497	0.990772	1.00986	1.02238	0.999853	1.00743	1.00565	1.0148	1.00721	1.00524	1.00543	1.04125	0.997388	1.01464	1.02277	1.01088	0.992904	1.00509	0.997933	1.0076
	80		0.980012	0.782277	0.806745	0.910319	0.884717	0.928992	0.928192	0.857153	0.839713	0.908574	0.874895	0.872749	0.886957	0.833295	0.882783			80	0.981951	0.987658	0.990466	0.979568	0.96478	0.998095	1.00142	0.999415	1.01878	0.994911	0.998305	0.993353	0.996618	0.996021	0.986707	0.992602	1.00423	0.997116	0.986333	0.99823	1.00437
	82		0.973984	0.786995	0.803565	0.918542	0.881482	0.929242	0.930665	0.857596	0.842364	0.915598	0.882091	0.862843	0.874603	0.826743	0.888548			82	0.979832	0.979946	0.988435	0.998748	1.00979	0.991745	1.00207	0.999301	1.01647	0.997321	0.987953	0.998311	0.983012	0.997012	0.983526	0.983743	0.997809	0.981736	0.988308	0.989667	0.970215
	84		0.982126	0.788119	0.803194	0.909353	0.875306	0.930949	0.924925	0.851784	0.845166	0.908486	0.884454	0.870195	0.87343	0.821223	0.872015			84	0.980549	0.98076	0.986172	0.989337	0.987057	0.990273	1.00198	1.0015	1.00006	0.996889	1.00289	0.992479	1.01521	0.977836	0.999817	1.0006	1.00975	0.992205	0.994313	0.996001	0.978166
	86		0.98025	0.791544	0.807323	0.91854	0.871849	0.933359	0.930648	0.856691	0.847825	0.896063	0.88997	0.859834	0.880925	0.839769	0.885978			86	0.979793	0.984484	0.991239	0.973802	0.980516	0.994287	1.00615	1.0023	0.998875	0.993339	1.00036	0.994857	0.989469	0.980539	0.986523	1.00546	1.00308	0.996076	0.988773	0.992505	0.980485
	88		0.982112	0.789319	0.803722	0.900774	0.883414	0.928623	0.925681	0.851158	0.841598	0.899088	0.883102	0.859204	0.875528	0.821963	0.888262			88	0.980614	0.986078	0.986052	0.97604	0.968445	0.995394	0.999781	1.00467	0.99601	0.99341	1.00103	0.999081	0.996144	0.974584	1.00359	0.979427	1.00516	0.999001	0.996565	0.997944	0.985238
	90		0.975918	0.790164	0.807294	0.916586	0.871617	0.934774	0.929508	0.858796	0.844468	0.908887	0.883128	0.866914	0.875284	0.82902	0.902027			90	0.982255	0.976944	0.989222	0.990585	0.965497	0.993695	0.997787	1.0073	1.01386	0.992533	0.993202	1.00062	0.980671	1.0032	0.988927	0.974435	1.00505	0.992539	0.995531	0.993703	0.961604
	92		0.974307	0.787234	0.808103	0.922426	0.898975	0.934405	0.930327	0.85755	0.848987	0.903355	0.879946	0.861421	0.880353	0.82577	0.88588			92	0.984227	0.990566	0.989093	1.0024	0.981256	0.994383	1.00256	1.00181	0.994065	0.995164	0.990546	1.00989	1.00476	0.97766	0.993341	0.998454	1.00316	0.985462	0.998237	0.989218	0.98624
	94		0.972333	0.78693	0.804969	0.90458	0.869854	0.93301	0.931562	0.858529	0.854693	0.906022	0.884238	0.849346	0.87791	0.819271	0.879584			94	0.978616	0.976524	0.99594	1.00397	0.979007	0.999674	0.998352	1.00387	1.00073	0.991506	0.993129	0.994206	0.996618	1.00405	1.00168	1.00559	0.999095	0.984988	0.993515	0.99596	0.978735
	96		0.970468	0.788332	0.806244	0.937024	0.880308	0.936263	0.928729	0.854275	0.844158	0.908975	0.882463	0.856553	0.87003	0.816082	0.870964			96	0.980073	0.977114	0.988996	0.984927	0.968116	1.00067	0.999911	1.00642	0.988762	1.00317	1.00013	1.00417	0.989692	1.02163	1.00896	1.01531	1.00078	0.987363	0.989062	0.987372	0.998304
	98		0.969173	0.783791	0.805594	0.9108	0.870828	0.937602	0.932816	0.863296	0.84815	0.914887	0.886849	0.852404	0.879001	0.83694	0.893984			98	0.983117	0.983635	0.991672	0.999579	1.00827	0.991183	0.998777	1.0033	0.988645	0.99735	0.999998	0.995274	0.994057	0.990392	0.992748	0.990236	1.00645	0.983209	1.0001	0.990942	0.968194
	100		0.97193	0.784542	0.80779	0.934094	0.893004	0.936625	0.934146	0.852946	0.852753	0.908199	0.886647	0.852792	0.868212	0.824799	0.875222			100	0.977627	0.976579	0.985898	0.987855	0.960622	0.992474	1.00031	0.997953	1.01293	1.00272	1.01234	1.00627	0.96353	0.977526	1.00017	0.987688	1.01381	0.98892	0.988918	0.994242	0.995265
	102		0.974351	0.790414	0.806367	0.943857	0.895266	0.941021	0.929778	0.856962	0.843314	0.90976	0.889869	0.855448	0.876598	0.816052	0.877048			102	0.98207	0.983556	0.995276	1.01361	1.02284	0.993015	0.998199	1.00314	0.99426	0.991033	0.988817	1.00121	0.978244	0.986262	1.0137	0.991282	1.00104	0.988277	0.987015	0.993892	0.994252
	104		0.974473	0.790653	0.807999	0.920965	0.883925	0.945032	0.930559	0.861511	0.864338	0.914048	0.890721	0.851299	0.874349	0.824633	0.89121			104	0.975716	0.985468	0.995183	0.97914	0.98363	0.990937	1.00248	1.00715	1.01166	0.996626	1.00789	1.00571	1.00303	0.985184	1.01072	1.0273	1.00247	0.984482	0.993779	0.995471	1.00661
	106		0.971724	0.786686	0.804867	0.927775	0.866192	0.939818	0.940056	0.86724	0.858872	0.9032	0.89283	0.850805	0.875159	0.830269	0.879115			106	0.976184	0.985386	0.989924	0.995568	0.949832	0.987256	0.999947	0.999446	1.00076	0.991688	0.990033	0.998643	0.978015	0.967968	1.00847	0.984353	1.00401	0.984904	0.999691	0.994998	0.980564
	108		0.970746	0.783619	0.808933	0.938485	0.893907	0.941477	0.930434	0.861525	0.850201	0.918379	0.886051	0.84473	0.884657	0.819924	0.892511			108	0.97521	0.969014	0.985288	0.967638	0.931958	0.989907	0.999187	1.00237	1.00737	0.99267	0.994835	1.00811	0.988723	0.993642	0.992193	1.01134	1.00522	0.990182	0.99977	0.995187	0.977547
	110		0.973156	0.790766	0.808866	0.930205	0.886512	0.947026	0.932653	0.868213	0.861756	0.911102	0.890977	0.849047	0.877143	0.824578	0.899845			110	0.973956	0.968479	0.991437	0.989007	0.975611	0.988436	1.00112	1.00404	1.00121	0.997489	0.99559	0.996235	0.998239	1.00153	1.01276	0.992324	1.00214	0.978257	0.997589	0.995801	0.995476
	112		0.97171	0.786504	0.809766	0.918535	0.892496	0.948613	0.942151	0.85841	0.858693	0.897248	0.892317	0.849073	0.873229	0.825366	0.880565			112	0.977508	0.980943	0.989736	0.994221	0.981468	0.988642	0.994964	1.00223	0.999893	0.997753	0.998349	0.994795	0.991142	0.981562	1.00234	1.00293	0.999585	0.980061	0.991539	0.994107	0.97934
	114		0.964306	0.790644	0.808898	0.91125	0.885696	0.948309	0.939188	0.863953	0.863508	0.908561	0.891646	0.846778	0.880931	0.827068	0.895972			114	0.97392	0.973491	0.991283	0.991283	0.992477	0.991435	0.994388	0.993396	0.987666	0.988741	0.984674	1.00057	0.965054	0.995142	0.984604	0.986195	0.996189	0.980901	0.995986	0.988671	0.971967
	116		0.969447	0.794769	0.811438	0.922423	0.893875	0.944657	0.935406	0.860704	0.854352	0.909921	0.890447	0.846837	0.883977	0.833182	0.90817			116	0.963913	0.964024	0.981263	0.98553	0.977066	0.996572	0.997673	1.00282	1.00187	0.989688	0.993377	0.993408	0.98869	0.9925	1.00421	0.977201	1.01074	0.994301	1.00329	0.999521	0.985663
	118		0.966698	0.789485	0.807649	0.936587	0.888887	0.948091	0.939752	0.864829	0.857189	0.904825	0.894644	0.835959	0.872223	0.824799	0.871769			118	0.968434	0.972493	0.98324	0.989409	0.962345	0.986872	1.00166	1.00196	0.996982	0.99439	0.981665	0.995277	0.971493	0.982979	0.981708	1.02614	1.00653	0.98513	0.99981	0.989492	0.989024
	120		0.979773	0.791246	0.809837	0.934642	0.891545	0.950479	0.936022	0.87074	0.86313	0.916204	0.895293	0.843174	0.875243	0.829205	0.893408			120	0.969952	0.969881	0.976441	0.97328	0.961773	0.993854	0.998622	0.997068	0.993502	0.993156	0.992521	0.996495	0.978282	0.991846	0.995728	0.978614	1.00406	0.979055	0.985076	0.986031	0.982751
	122		0.977744	0.787069	0.811037	0.917541	0.887529	0.948111	0.934704	0.856791	0.853329	0.900941	0.891008	0.845919	0.877821	0.827742	0.901214			122	0.968359	0.962882	0.990351	0.983987	0.957453	0.995582	1.00403	1.00148	1.01563	0.993476	1.00721	1.01098	0.995321	0.996015	1.01627	0.979981	1.0029	0.993881	1.00825	0.993823	0.976045
	124		0.964189	0.78306	0.80923	0.935138	0.877456	0.952018	0.940546	0.862838	0.858375	0.909417	0.888841	0.848793	0.882528	0.824053	0.906375			124	0.975984	0.975454	0.9894	0.99826	1.00466	0.990383	0.998403	1.0009	0.999208	0.986228	0.994356	1.00727	0.982269	1.00141	1.00683	0.978506	0.99874	0.969326	0.992719	0.988944	0.981112
	126		0.973633	0.786182	0.809402	0.928276	0.882097	0.947506	0.935196	0.869245	0.86025	0.912002	0.903725	0.845853	0.882908	0.825101	0.897839			126	0.970418	0.973769	0.986945	1.00224	0.980562	0.988822	0.998661	1.0046	1.01754	0.986453	0.993173	0.995711	0.97442	0.996137	1.00704	1.00263	1.00412	0.981287	0.995839	0.993188	0.993562
	128		0.975236	0.784634	0.808206	0.938599	0.893432	0.956828	0.934235	0.860947	0.855192	0.909892	0.885519	0.852479	0.885677	0.842817	0.9061			128	0.967865	0.977593	0.983057	0.982746	0.955934	0.994611	1.00067	1.00017	0.98659	0.981748	0.996672	1.0013	0.992826	0.972485	1.01076	0.980065	1.00301	0.987132	0.98931	0.989153	0.974015
	130		0.981803	0.788021	0.80927	0.919477	0.881961	0.950122	0.936373	0.866708	0.85973	0.90581	0.891701	0.850794	0.873877	0.824314	0.884655			130	0.964786	0.978778	0.98357	0.985583	0.972534	0.981316	0.99445	0.99869	1.00793	0.990415	0.988646	0.995929	0.977746	1.0028	0.989417	0.980782	1.01124	0.980083	1.00204	0.994107	0.994934
	132		0.959956	0.785352	0.808735	0.908814	0.894829	0.950119	0.933413	0.856299	0.858732	0.900857	0.888413	0.836858	0.880029	0.828388	0.897274			132	0.968498	0.970816	0.975967	0.991975	0.999237	0.993789	0.998661	1.0018	0.995651	0.982688	0.998843	0.998776	0.976629	0.98274	1.00692	0.988317	1.01086	0.984997	1.00716	0.993746	1.00001
	134		0.956211	0.788543	0.801951	0.918973	0.877385	0.964915	0.937081	0.866301	0.865573	0.916792	0.893538	0.842653	0.880431	0.823775	0.891694			134	0.973959	0.975228	0.981605	0.990518	0.968152	0.996808	0.998198	1.00533	1.00626	0.987428	0.995413	1.01094	1.01268	1.01265	1.02047	0.98002	1.00196	0.984511	1.00095	0.984928	0.964567
	136		0.955537	0.781056	0.810865	0.939621	0.886933	0.945801	0.936914	0.860415	0.858298	0.902271	0.888475	0.833638	0.876394	0.840029	0.874002			136	0.968463	0.974426	0.983864	0.990664	0.926083	0.98701	0.996602	1.00208	1.01112	0.994081	0.999277	1.00813	0.988594	0.972949	1.01192	0.997648	0.989447	0.966326	0.982217	0.985211	0.958155
	138		0.963156	0.781762	0.804881	0.922898	0.878796	0.953042	0.937231	0.863597	0.865772	0.915025	0.895374	0.833987	0.872338	0.826987	0.878533			138	0.954321	0.961022	0.980846	0.987464	0.946986	0.990131	0.9987	1.00781	1.02311	0.997696	1.00696	0.99532	1.00517	1.00855	1.01899	0.977129	1.0127	0.971418	0.992483	0.984393	0.976072
	140		0.957713	0.784441	0.808695	0.931296	0.877725	0.96471	0.93124	0.866747	0.861132	0.922418	0.895425	0.840207	0.883191	0.825229	0.87711			140	0.960415	0.968539	0.978646	0.993803	0.921654	0.984581	0.999685	1.00266	1.00277	0.990818	1.00055	1.00062	1.00892	0.984088	1.01822	0.998899	1.00075	0.983263	0.99977	0.991285	0.987711
	142		0.971626	0.78387	0.808069	0.908733	0.888856	0.962537	0.936111	0.871353	0.863267	0.916766	0.895139	0.829299	0.875034	0.816079	0.856016			142	0.960261	0.964713	0.986221	0.998355	0.991293	0.989791	1.00107	0.998535	0.985393	0.989853	1.00259	0.997484	0.977057	0.971734	1.01789	0.981569	1.00209	0.985447	0.991484	0.985406	0.984884
	144		0.980927	0.778312	0.808886	0.915521	0.886649	0.960991	0.938163	0.872977	0.864733	0.91759	0.890194	0.829239	0.880694	0.829994	0.893607			144	0.921535	0.864514	0.910098	1.506231*	0.487974*	0.991269	0.99495	1.00492	0.987245	0.992196	0.994078	0.989407	0.972712	0.976163	0.969908	0.961608	1.00679	0.975721	0.986595	0.986619	0.975058
	146		0.975078	0.784116	0.815014	0.927325	0.892978	0.959166	0.936558	0.874196	0.868972	0.909861	0.891539	0.835352	0.885849	0.811511	0.905677			146	1.05133	1.248708*	1.145758*	0.4285716*	1.07462	0.995769	0.999595	1.00591	0.998664	0.990633	0.992567	1.00748	0.958414	0.998893	1.01315	1.00755	1.00184	0.990592	0.991915	0.983946	0.982785
	148		0.967863	0.783021	0.8134	0.939776	0.88781	0.957879	0.946971	0.865977	0.872601	0.914121	0.882985	0.83949	0.880885	0.813684	0.920774			148	0.961406	0.831436	0.95948	0.973115	1.00834	0.99178	0.998441	1.00098	0.997209	0.979614	1.0004	0.99975	0.985021	0.985974	0.98862	0.969287	1.0107	0.98333	0.989882	0.984322	0.986455
	150		0.973129	0.783258	0.807259	0.939239	0.890057	0.949225	0.94639	0.871323	0.875757	0.894388	0.891142	0.846845	0.877012	0.832398	0.893944			150	0.963247	0.97075	0.971081	0.979523	0.958205	0.975466	1.00031	1.00544	1.00465	0.996505	0.986252	1.00208	0.982447	0.974452	1.00338	0.981448	1.00602	0.993327	0.986118	0.985158	0.979696
	152		0.967595	0.781338	0.805752	0.91551	0.889511	0.960078	0.934566	0.870889	0.864248	0.916888	0.882393	0.83999	0.889597	0.826632	0.906526			152	0.959791	0.960401	0.972653	0.980461	0.945713	0.987448	0.992048	0.992645	0.976327	0.98021	0.986429	0.995929	0.959993	0.977056	0.982137	0.975309	1.00626	0.973926	0.988563	0.982204	0.962472
	154		0.961748	0.777575	0.806758	0.938308	0.89071	0.954259	0.937557	0.862344	0.861104	0.907151	0.882128	0.844205	0.889726	0.827166	0.904867			154	0.954375	0.957056	0.972548	0.973717	0.946842	0.987202	0.996314	1.00068	0.989986	0.98444	0.999742	1.00029	0.963855	0.98588	1.02492	1.01092	1.00134	0.975978	0.972359	0.980452	0.967631
	156		0.958742	0.790789	0.802437	0.914083	0.884924	0.953739	0.933159	0.855322	0.86241	0.908818	0.880123	0.833219	0.881262	0.811495	0.890033			156	0.957945	0.964726	0.978135	0.97845	0.969992	0.991711	0.997972	1.00315	0.998032	0.995768	1.00845	0.993862	1.00642	1.02294	1.0081	1.01977	1.0018	0.978864	0.997638	0.982109	0.980962
	158		0.945489	0.773486	0.813401	0.925358	0.891855	0.924604	0.947126	0.852052	0.856135	0.90106	0.86443	0.822827	0.88944	0.814079	0.905953			158	0.950645	0.956684	0.983668	0.987524	0.992861	0.9664	1.00368	0.997728	1.04616	1.0109	0.97172	1.00923	0.995827	0.978708	0.997451	1.02476	0.999795	0.979332	0.985337	0.978063	0.990422
	160		0.938523	0.783038	0.822883	0.948716	0.905739	0.961496	0.939855	0.869224	0.871158	0.916681	0.899013	0.828062	0.879465	0.824482	0.871826			160	0.955042	0.964468	0.979931	0.974827	0.944533	0.964671	0.997791	0.993352	0.972958	0.97316	0.981553	0.975865	0.926862	0.931694	0.988257	0.961099	0.996774	0.976554	1.00378	0.979899	0.96892
	162		0.945801	0.819771	0.839235	0.936282	0.909855	0.979612	0.942221	0.881637	0.887177	0.925217	0.903547	0.840616	0.901698	0.830192	0.896282			162	0.956179	0.962042	0.979143	0.988687	0.977673	0.982273	0.99432	0.999462	0.984854	0.985402	0.980275	0.991017	0.975481	0.946265	0.983167	0.965856	0.996347	0.969323	0.988781	0.980914	0.975047
	164		0.946006	0.837391	0.856803	0.956472	0.900412	0.973867	0.956519	0.882134	0.892326	0.91915	0.913325	0.85116	0.918911	0.848627	0.912051			164	0.958855	0.959873	0.976507	0.979523	0.982544	0.988432	0.993198	1.0039	1.00287	0.981774	0.986074	0.989079	0.967993	0.983091	0.974208	0.991866	0.999958	0.978151	1.00254	0.980729	0.97146
	166		0.944124	0.857726	0.869022	0.964498	0.932892	0.975996	0.958174	0.897706	0.914691	0.930577	0.923059	0.87359	0.937085	0.88875	0.946771			166	0.962482	0.966624	0.976307	0.988872	0.972972	0.98854	0.999184	1.00212	0.99531	0.984768	0.985724	0.998933	0.975322	1.02926	0.987575	0.978238	0.997194	0.975516	0.983561	0.982117	0.993836
	168		0.939533	0.873417	0.886151	0.984414	0.966351	0.985727	0.961202	0.914516	0.924585	0.932487	0.930178	0.872372	0.947822	0.902797	0.935238			168	0.956541	0.970617	0.978714	0.987893	1.0102	0.995695	1.00045	1.00317	0.996032	0.985173	0.994252	0.99052	0.969111	0.977183	0.998835	1.02675	0.995787	0.976298	0.972359	0.979713	0.961195
	170		0.95139	0.893864	0.894655	0.973133	0.951006	0.986101	0.959113	0.922548	0.933714	0.942263	0.945492	0.903288	0.97205	0.940687	0.967888			170	0.957406	0.967384	0.980735	0.995168	1.0111	0.986192	0.992977	1.00198	0.992345	0.987864	0.991997	0.987086	0.998212	0.956895	1.02211	1.00009	1.00052	0.981331	0.992407	0.985085	0.983548
	172		0.954431	0.910543	0.914233	0.981919	0.966807	0.988902	0.965198	0.920765	0.93156	0.953502	0.952504	0.910673	0.966414	0.934716	0.952047			172	0.959512	0.970213	0.976255	0.984483	0.957653	0.982208	0.991951	0.990889	0.981174	0.980076	0.966792	1.00369	0.954557	0.973307	1.01012	0.998997	1.00553	0.978586	0.978536	0.983984	0.971716
	174		0.947207	0.916805	0.929211	0.963447	0.957471	0.99322	0.969605	0.924557	0.948301	0.959591	0.968172	0.922593	0.975058	0.95742	0.964022			174	0.959302	0.957305	0.971142	0.987527	0.969803	0.975527	0.993198	0.994392	0.988121	0.982469	0.989678	1.00616	0.969893	0.988113	0.996108	1.00996	0.996067	0.978539	0.984854	0.979711	0.961503
	176		0.943698	0.926154	0.939597	0.979314	0.967128	0.985937	0.9701	0.925652	0.952504	0.956945	0.970947	0.93057	0.974419	0.947858	0.971728			176	0.955758	0.955188	0.977653	0.985428	0.966723	0.993486	0.999562	0.999815	0.988434	0.976214	0.989555	1.00328	0.983646	0.995882	0.999222	0.976813	0.996259	0.979048	0.98926	0.980174	0.941489
	178		0.953767	0.933253	0.953492	0.976832	0.954576	0.994326	0.974764	0.931429	0.95357	0.963623	0.977566	0.943026	0.984354	0.95438	0.976996			178	0.954781	0.962609	0.979502	0.991035	0.997171	0.991034	0.997266	1.00144	0.997452	0.97739	0.99618	0.997332	0.97698	0.982127	0.971328	0.992553	0.999499	0.97326	0.969731	0.979525	0.969927
	180		0.953642	0.931974	0.958302	0.964026	0.963311	0.99639	0.972145	0.929625	0.948307	0.971239	0.97928	0.947434	0.982808	0.958572	0.981151			180	0.954079	0.958027	0.972735	0.97959	0.964713	0.992989	1.00099	0.970742	0.981186	0.9816	0.969792	0.980652	0.964963	0.918287	0.989864	0.969139	0.995778	0.976987	0.984783	0.980822	0.955085
	182		0.947902	0.936496	0.966904	0.97816	0.968152	1.00198	0.980471	0.925222	0.956052	0.967189	0.978495	0.939669	0.979613	0.953718	0.966642			182	0.956463	0.967261	0.968511	0.975788	0.969306	0.980523	0.987935	0.98856	1.04125	1.00493	1.04706	1.05127	0.988851	1.09535	1.03308	1.03684	0.999829	0.980181	0.97811	0.985836	0.976623
	184		0.94898	0.931694	0.970906	0.96802	0.954236	0.994043	0.977837	0.938134	0.956286	0.965369	0.975553	0.949485	0.990752	0.959217	1.00007			184	0.951833	0.965437	0.98489	0.995452	0.965255	0.986608	1.00029	0.998496	1.00281	0.991891	0.99318	1.00053	0.982162	1.01734	1.01154	0.980618	1.00262	0.993382	0.988343	0.98388	0.967862
	186		0.947635	0.936757	0.982579	0.982018	0.958466	1.0032	0.980655	0.931623	0.962892	0.966525	0.988064	0.950151	0.981691	0.951321	0.972985			186	0.954387	0.95877	0.972387	0.98963	0.96053	0.977541	0.992676	0.999087	0.981733	0.973785	0.974809	0.994258	0.956396	0.961116	0.980642	1.00289	1.00512	0.99118	0.997112	0.984994	1.00092
	188		0.944979	0.945614	0.984699	0.97722	0.971841	1.00964	0.981687	0.9326	0.959437	0.971273	0.981431	0.948019	0.981162	0.959187	0.97596			188	0.951158	0.96141	0.979115	0.985273	0.954132	0.985002	0.993783	0.996451	1.01624	0.983433	0.99363	0.99569	0.972281	0.995888	0.99626	0.998506	1.00511	0.969519	0.988086	0.984529	0.97871
	190		0.947316	0.944755	0.989835	0.967237	0.974857	1.00507	0.974367	0.939124	0.958007	0.971658	0.976739	0.945998	0.984091	0.968513	0.967418			190	0.951985	0.962623	0.97283	0.994413	0.975652	0.980415	0.994493	0.999403	0.988542	0.986421	0.989672	0.999264	0.959654	0.974584	0.98491	0.994279	1.00598	0.973913	0.982453	0.977401	0.980276
	192		0.949893	0.944388	0.984749	0.984384	0.962307	1.00494	0.978811	0.937027	0.954719	0.964171	0.979118	0.943879	0.975578	0.951375	0.946938			192	0.952252	0.960238	0.975715	0.986612	0.989991	0.984935	1.00448	1.00425	0.999161	0.979342	0.999632	1.00384	0.971367	0.989901	1.01457	0.975729	1.00433	0.981106	0.988565	0.980544	0.980036
	194		0.954061	0.940904	0.983474	0.975256	0.970792	1.00749	0.980551	0.936294	0.955525	0.967862	0.982344	0.950343	0.984865	0.963793	0.987963			194	0.952669	0.958196	0.969109	0.990371	0.990758	0.98272	1.0012	1.00061	0.991144	0.982313	0.989561	0.994137	0.949435	0.979659	1.02388	1.00356	1.00351	0.980298	0.987494	0.977677	0.962445
	196		0.957269	0.944498	0.985775	0.989499	0.979102	1.00814	0.981505	0.936998	0.966597	0.973449	0.984604	0.949517	0.981691	0.956601	0.978691			196	0.951195	0.965204	0.97747	0.995537	0.97957	0.982099	0.993436	0.996014	1.00145	0.983896	0.997774	0.990324	0.976149	0.969245	1.01187	0.973834	1.00989	0.989772	0.997406	0.981193	0.960821
	198		0.94963	0.938534	0.987094	0.987894	0.964579	1.00619	0.975235	0.933439	0.961739	0.968594	0.986202	0.944108	0.977112	0.954713	0.952365			198	0.949681	0.955381	0.975105	0.992585	0.978785	0.986302	0.99595	0.998082	1.01396	0.988747	0.989962	1.00945	0.987539	0.964907	0.999671	1.02562	1.00249	0.969991	0.993868	0.984801	0.968601
	200		0.945876	0.942271	0.985433	0.968761	0.949007	1.01011	0.98152	0.935781	0.957906	0.967336	0.982086	0.94535	0.982589	0.968287	0.966468			200	0.949561	0.965993	0.977084	0.9962	0.954286	0.973696	0.994619	0.998817	1.00395	0.983819	0.990709	0.987465	0.999429	0.978639	1.00546	0.98079	1.01094	0.976636	0.985714	0.978968	0.977938
	202		0.949283	0.945837	0.986298	0.980501	0.972697	1.00871	0.981228	0.927176	0.963095	0.968726	0.980671	0.954385	0.983795	0.97375	0.986901			202	0.95108	0.959448	0.967862	0.984502	0.968805	0.97502	0.997451	0.991781	0.976221	0.977684	0.974934	0.991365	0.959213	0.996255	0.989595	0.984967	1.0034	0.972354	0.982802	0.976021	0.960417
	204		0.948092	0.941425	0.981216	0.976391	0.963785	1.00585	0.980484	0.932585	0.959438	0.965354	0.977131	0.953614	0.990486	0.96349	0.981928			204	0.949067	0.958261	0.969754	0.98792	0.937664	0.980186	0.992075	0.984769	0.989301	0.982966	0.990882	0.998397	0.937621	1.00365	1.00626	0.978216	1.00055	0.979179	0.993317	0.98555	0.978688
	206		0.951283	0.945913	0.986337	0.980036	0.956588	1.01044	0.981713	0.934346	0.963841	0.966109	0.984105	0.9501	0.984756	0.975583	0.997068			206	0.945658	0.962479	0.975411	0.982013	0.961835	0.979356	0.994383	0.99691	1.0061	0.983384	0.979602	0.996143	0.95317	0.988155	1.01295	1.00393	1.00805	0.983105	1.00465	0.988347	0.997305
	208		0.952403	0.945803	0.981875	0.979159	0.974345	1.00898	0.980646	0.933146	0.9648	0.969784	0.984858	0.95499	0.979366	0.963524	0.96974			208	0.948277	0.957449	0.971892	0.986434	1.00859	0.983484	0.99628	0.998402	0.994508	0.97894	0.97815	0.999924	0.96702	0.964453	0.983821	0.995052	1.00482	0.976904	0.982627	0.979156	0.960135
	210		0.952721	0.94387	0.985677	0.990763	0.949456	1.0136	0.984642	0.942102	0.964729	0.964699	0.988146	0.949497	0.980645	0.965928	0.973174			210	0.950432	0.95952	0.977523	0.99601	1.00219	0.983879	0.995931	0.999734	0.995019	0.978674	0.995381	0.99934	0.957768	0.988399	1.00855	1.00661	0.999671	0.964172	0.977984	0.973514	0.956465
	212		0.945643	0.947587	0.986495	0.982927	0.972094	1.00941	0.976341	0.940949	0.961884	0.965823	0.983576	0.961149	0.988594	0.970725	0.979042			212	0.943976	0.961174	0.973992	0.975609	0.945243	0.979995	0.996822	0.985787	1.00162	0.978165	0.973044	0.99774	0.968458	0.965589	0.989085	1.00609	0.999847	0.973414	0.976342	0.979337	0.958456
	214		0.949563	0.941353	0.98151	0.979831	0.97242	1.00876	0.982162	0.939603	0.961517	0.966271	0.982417	0.956889	0.988235	0.980817	0.979314			214	0.945256	0.961543	0.972194	0.992678	0.971075	0.981541	0.995555	0.992228	0.987995	0.979939	0.979396	1.00089	0.949957	0.982608	0.993906	0.975399	1.00096	0.97145	0.975737	0.977855	0.988436
	216		0.946453	0.948271	0.98152	0.98513	0.940508	1.01265	0.979017	0.933008	0.964974	0.974225	0.991281	0.959655	0.986834	0.983978	0.984267			216	0.94932	0.966734	0.97573	0.995065	0.985856	0.977658	0.992926	1.00005	0.989295	0.975756	0.99135	1.00099	0.956369	0.984029	1.01439	0.98075	1.00129	0.975078	0.99505	0.986581	0.989004
	218		0.942492	0.941908	0.981577	0.978425	0.95568	1.01032	0.979664	0.934925	0.963276	0.967075	0.985029	0.955384	0.991167	0.974043	0.990468			218	0.948296	0.958524	0.973005	0.973451	0.936548	0.986218	0.997409	0.995898	0.995862	0.981402	0.978723	0.999568	0.950066	0.979105	1.00168	0.969965	1.00016	0.975739	0.965431	0.981379	0.966492
	220		0.954225	0.951074	0.981672	0.980437	0.962325	1.00919	0.976304	0.94143	0.958149	0.963981	0.980764	0.951965	0.981999	0.958183	0.978441			220	0.951959	0.965407	0.973194	0.975695	0.946419	0.978662	0.994335	0.991493	0.989295	0.971752	0.974212	1.00136	0.944813	0.986698	0.988309	0.964798	0.994448	0.969194	0.979696	0.971571	0.958745
	222		0.947098	0.944371	0.983771	0.990896	0.96012	1.01033	0.979272	0.928542	0.960255	0.972285	0.979358	0.953497	0.985963	0.974889	0.978302			222	0.942151	0.958416	0.974693	0.9718	0.971948	0.984563	0.992926	0.999583	0.987238	0.988309	0.991002	0.993086	0.985892	0.980446	1.00139	0.975153	1.00447	0.966207	0.985426	0.982495	0.978016
	224		0.941493	0.946883	0.977295	0.983175	0.96208	1.01359	0.977627	0.937951	0.959309	0.972105	0.981233	0.950375	0.988401	0.972922	0.983643			224	0.945136	0.960252	0.979184	0.995022	0.998445	0.978706	0.994937	0.997506	0.999966	0.9816	0.994405	0.994058	0.934345	0.984958	1.01448	1.02369	1.00354	0.976934	0.983514	0.978966	0.970934
	226		0.941732	0.94135	0.978987	0.978048	0.949618	1.01878	0.985181	0.939971	0.97144	0.964593	0.984374	0.959278	0.985995	0.986623	0.989556			226	0.945373	0.960402	0.966158	0.988653	0.974868	0.986079	0.992341	0.993544	1.01134	0.984933	0.978723	1.0009	0.967154	0.985535	0.996109	0.964948	1.00109	0.971858	0.984008	0.983329	0.983261
	228		0.950168	0.939831	0.975978	0.974981	0.951401	1.01299	0.973125	0.937025	0.958865	0.961368	0.989853	0.960636	0.989173	0.976558	0.977022			228	0.943181	0.955881	0.971417	0.977331	0.950872	0.984759	0.994367	0.995742	1.0087	0.982765	0.995205	1.01293	0.984402	0.988438	1.01832	1.00349	1.00049	0.978853	0.989359	0.98203	0.973293
	230		0.950129	0.947051	0.975679	0.978236	0.963444	1.01816	0.983156	0.935294	0.964996	0.970056	0.983878	0.950239	0.981217	0.973019	0.975457			230	0.943686	0.955512	0.973068	0.986645	1.00247	0.985417	1.00086	0.996756	0.986158	0.980607	0.989332	1.00655	0.990071	0.962802	1.01373	1.00713	0.998867	0.968436	0.984803	0.978686	0.940061
	232		0.945524	0.946722	0.97707	0.966643	0.958591	1.0086	0.979629	0.942086	0.967946	0.962964	0.987482	0.947433	0.982858	0.975233	0.968326			232	0.948123	0.962184	0.975886	0.986253	0.976811	0.975594	0.994255	0.990462	1.00197	0.968225	0.98331	1.00035	0.963716	0.971617	1.00084	0.985411	0.998387	0.972858	0.992338	0.981845	0.965755
	234		0.937331	0.946574	0.98135	0.989139	0.968353	1.01612	0.978318	0.931279	0.966324	0.979643	0.977681	0.951168	0.991443	0.978236	0.982559			234	0.941773	0.953869	0.969227	0.986979	0.939186	0.98953	1.00234	1.0006	1.01283	0.977791	0.988471	1.01406	0.989756	0.979817	1.01422	1.01902	1.00724	0.978562	0.991932	0.978225	0.975388
	236		0.951715	0.951929	0.978797	0.990299	0.963635	1.01681	0.985306	0.943342	0.957977	0.981423	0.979659	0.957884	0.988869	0.976529	0.976738			236	0.941289	0.949945	0.971108	0.990163	0.937678	0.978634	0.993419	1.00445	1.00447	0.977524	0.986975	0.98905	0.946267	0.968913	1.00023	1.00185	1.00176	0.976002	1.00103	0.979431	0.966522
	238		0.940312	0.939872	0.983441	0.985449	0.968257	1.0118	0.981559	0.943272	0.964139	0.973129	0.986722	0.953688	0.98563	0.974889	0.978793			238	0.942086	0.960919	0.972044	0.9954	0.985319	0.984075	0.992128	0.995155	1.00987	0.989452	1.00066	1.00815	0.985858	0.990941	1.01005	1.02955	1.00093	0.970236	0.983417	0.977757	0.983842
	240		0.946269	0.948464	0.978323	0.969035	0.964872	1.01368	0.980887	0.937191	0.959728	0.967738	0.983895	0.955449	0.990454	0.977738	0.985732			240	0.946494	0.961839	0.968552	0.989815	1.02058	0.982153	0.993815	0.998834	0.991442	0.977069	0.97545	1.00268	0.984471	0.990423	0.987864	0.986652	1.00029	0.966452	0.976736	0.979432	0.981703
	242		0.940319	0.939912	0.974102	0.9711	0.97423	1.01391	0.982174	0.945349	0.974877	0.975094	0.980351	0.969985	0.994169	0.969848	0.969431			242	0.942242	0.957416	0.973944	0.992069	0.979482	0.977304	0.997723	0.999721	0.992518	0.979931	0.987609	1.0006	0.955739	0.995894	0.994207	1.01358	0.997537	0.971179	0.974285	0.987814	0.987554
	244		0.942922	0.947218	0.975622	0.989784	0.970742	1.01466	0.979041	0.937748	0.966668	0.972487	0.983816	0.960484	0.987095	0.976908	0.992013			244	0.939126	0.945721	0.966233	0.977413	0.943215	0.986496	0.9844	0.996328	0.997457	0.977764	0.975117	0.99939	0.984227	0.980993	1.01815	0.993534	1.01047	0.969594	0.978746	0.982031	0.970415
	246		0.946701	0.941862	0.973045	0.978196	0.971151	1.02294	0.982144	0.944006	0.972954	0.968488	0.994488	0.949369	0.982371	0.977073	0.982202			246	0.943006	0.956757	0.977027	0.988687	0.973868	0.986869	0.985652	1.00414	0.996619	0.981618	0.988356	1.00572	0.956471	0.98069	1.01567	1.00383	1.00019	0.971783	0.987203	0.98203	0.963355
	248		0.940981	0.945827	0.976023	0.98266	0.949637	1.01549	0.979948	0.936221	0.958715	0.968214	0.977214	0.961615	0.983925	0.967709	0.991668			248	0.941925	0.955286	0.96825	0.971131	0.901155	0.982317	0.997008	1.00372	0.998866	0.980234	0.990601	1.00409	0.959164	0.994282	0.979062	1.0298	1.00161	0.967801	0.983707	0.969726	0.973287
	250		0.946502	0.942363	0.975695	0.987525	0.963005	1.01225	0.976362	0.935663	0.955399	0.972076	0.982268	0.95292	0.986959	0.976588	0.977883			250	0.944811	0.961866	0.97577	0.99582	0.978739	0.984215	0.99122	0.994411	0.990677	0.980117	0.984689	1.00207	0.96311	0.982092	1.00108	1.01515	1.00551	0.979567	0.985002	0.980173	0.969118
	252		0.941005	0.94293	0.971789	0.975012	0.961548	1.01516	0.982402	0.933345	0.968571	0.962459	0.977517	0.959184	0.987914	0.974717	0.990469			252	0.936117	0.95775	0.968155	0.983514	0.909917	0.98504	0.994225	0.994862	0.994224	0.973361	0.988241	1.00713	0.988269	0.971386	1.01041	1.00941	1.0035	0.961847	0.982519	0.987048	0.974849
	254		0.942044	0.950908	0.97652	0.986897	0.975555	1.02067	0.977468	0.938194	0.960246	0.973084	0.982646	0.946618	0.983037	0.977586	0.981338			254	0.943033	0.958561	0.968877	0.996187	0.949451	0.97692	0.994273	1.00414	0.987234	0.980745	0.983865	0.999769	0.977823	0.994776	0.999843	0.979934	1.00023	0.961822	0.984109	0.980266	0.988231
	256		0.942134	0.948714	0.975691	0.982159	0.977053	1.00529	0.978456	0.92793	0.945835	0.945253	0.968497	0.965941	0.984079	0.967034	0.974693			256	0.938524	0.956079	0.966912	0.987615	1.00631	0.98842	0.998818	0.99763	1.00784	0.976374	0.979228	1.00486	0.964504	0.998135	1.00388	0.994487	1.00393	0.961983	0.985668	0.975639	0.967573
	258		0.937302	0.944226	0.975029	0.989465	0.970264	1.02095	0.984838	0.95789	1.019	1.04856	1.06031	0.961502	0.99273	0.967046	0.991437			258	0.945964	0.965833	0.970835	0.995159	1.01049	0.983758	0.986334	0.988998	1.0087	0.982004	0.9967	1.00851	0.969547	0.974219	1.00255	0.996955	0.991462	0.976256	0.978999	0.984915	0.97489
	260		0.939766	0.942185	0.970832	0.985455	0.949631	1.01635	0.976955	0.939573	0.969794	0.987372	0.978248	0.960031	0.982384	0.983621	0.97456			260	0.942082	0.953634	0.971129	1.00214	0.976938	0.985485	0.996623	0.999104	1.00331	0.982362	0.990666	1.01437	0.96099	1.00326	1.00748	1.00838	1.00527	0.966354	0.989113	0.978414	0.974349
	262		0.940357	0.950836	0.975625	0.987621	0.972676	1.01407	0.971759	0.939133	0.962292	0.978282	0.979224	0.958883	0.986172	0.982524	0.973572			262	0.935412	0.954615	0.974121	1.00208	0.988997	0.982044	0.994762	0.990893	1.01245	0.976428	0.986108	1.00501	0.985654	1.003	0.988736	0.989043	1.00602	0.9599	1.00326	0.983786	0.966492
	264		0.933841	0.945677	0.9705	0.982984	0.972582	1.01079	0.973256	0.936537	0.961694	0.975026	0.981503	0.95682	0.98807	0.97591	0.98806			264	0.94613	0.964078	0.975068	1.00019	0.984363	0.973962	0.992004	0.997804	0.993997	0.98196	0.98622	1.00486	0.982689	1.00014	1.01584	1.01119	1.00666	0.969409	0.989074	0.98351	0.973044
	266		0.939852	0.942569	0.974103	0.982392	0.972279	1.01773	0.980447	0.937952	0.957864	0.976854	0.969202	0.963368	0.987105	0.973413	0.97135			266	0.939668	0.953498	0.973336	0.986099	0.967649	0.980123	0.991079	0.998513	1.00915	0.977122	0.984378	1.0005	0.962095	0.976445	1.02299	0.989279	1.00145	0.966453	0.969657	0.98073	0.965133
	268		0.934287	0.943746	0.970329	0.996953	0.964892	1.01268	0.977846	0.934923	0.963731	0.968445	0.98065	0.956485	0.983616	0.972963	0.979505			268	0.947306	0.963305	0.971085	0.991376	0.961337	0.978915	0.986158	0.989581	0.99777	0.976482	0.967914	0.993291	0.92853	0.969829	0.992149	0.995058	1.00173	0.963026	0.987846	0.980915	0.966492
	270		0.934932	0.947777	0.974903	0.971371	0.966006	1.01167	0.975738	0.94064	0.960486	0.978246	0.981614	0.960462	0.984888	0.981868	0.980501			270	0.941046	0.955592	0.968231	0.982778	0.976056	0.968025	0.981705	0.986955	0.986481	0.975576	0.976764	0.996929	0.944121	0.972081	0.998926	0.97834	1.00052	0.961862	0.978519	0.982305	0.964379
	272		0.941666	0.947068	0.966771	0.983812	0.967781	1.01119	0.970299	0.932527	0.959918	0.969237	0.978112	0.965075	0.989678	0.984904	0.996338			272	0.937008	0.948905	0.966138	0.989317	0.946801	0.976208	0.987494	0.997179	0.990021	0.981558	0.987837	0.99836	0.968721	0.969494	0.989716	0.975405	1.00088	0.963014	0.979724	0.974909	0.968584
	274		0.940045	0.938029	0.966593	0.992128	0.970809	1.00714	0.972111	0.942061	0.961766	0.973485	0.977908	0.951411	0.978529	0.956264	0.967043			274	0.941203	0.958121	0.973528	0.995903	1.00865	0.98515	0.992842	0.997506	0.99419	0.980382	0.978752	0.999667	0.977162	0.99102	1.00152	0.989873	1.00086	0.962902	0.986268	0.984078	0.987881

## Sheet: Gai1-sensor_HeLa_B2AR
#Ratio values are calculated from background substracted and bleedthrough corrected (55%, see methods) YFP images, and background substracted CFP images (Ratio = YFP/CFP)
#Blue values were excluded from the average traces, due to pipetting artifacts or debris floating across the imaging field (based on manual inspection of the raw images)
			Individual ratio time traces of the Gai1-sensor for B2AR activation in HeLa cells.																															Individual ratio time traces of the Gai1-sensor in HeLa cells. (CONTROL)
	Time (s)																															Time (s)
	0		1.0056	0.997892	0.995662	0.992919	1.00003	1.03436	1.02127	1.00158	1.00592	1.00188	1.00636	0.998292	0.998269	1.00119	0.988082	0.990873	0.981905	1.00607	1.00232	1.00078	1.0205	1.06962	1.00115	0.992763	0.998456	0.998069	0.995068			0	1.00331	1.00171	1.0097	1.00076	0.998249	1.0185	1.01533	0.995373	1.0112	1.00719	1.00131	1.00753	0.996975	0.994918	1.0014	1.00262	0.985702
	2		0.9988	0.998146	0.988046	0.999695	0.997498	1.00806	0.998439	1.00165	0.999658	0.998115	0.997309	1.00181	0.998967	1.00023	1.00736	1.00868	0.998602	1.00458	1.00603	0.997315	1.00829	1.08688	1.04005	0.987041	0.998231	1.00179	0.991473			2	0.999244	0.999698	1.02081	0.994999	1.00559	0.998901	1.00607	1.00024	1.01008	1.00084	1.00204	1.00092	0.999983	1.00611	0.994729	0.994604	0.996773
	4		1.00342	0.997296	1.00509	1.00333	1.00121	0.989479	0.996252	1.00568	1.00517	0.998205	0.994907	1.00361	1.00207	1.00214	1.00647	1.0162	1.0325	1.00288	0.998453	0.985252	1.01182	0.999077	0.977561	0.996177	1.00046	0.997958	0.990536			4	1.00084	0.999047	0.995931	0.999196	1.00801	1.00843	0.994699	1.0006	1.01534	0.988059	1.00982	0.995681	0.99444	0.99679	0.993348	1.00852	0.991872
	6		0.996247	1.00377	0.997196	0.995496	1.00096	0.996318	0.998595	0.999042	1.00113	1.00487	1.01411	1.00165	0.998997	0.996032	1.00026	0.997179	0.978149	1.00396	0.996961	0.999835	1.01408	1.02716	0.977608	0.997212	1.00317	1.00828	1.01054			6	0.999282	1.00113	0.995126	0.998744	0.986627	0.998407	1.00041	0.997695	0.978195	0.98397	0.994377	1.0034	1.00137	1.00219	0.999512	1.00187	0.991629
	8		1.00526	0.997982	1.01059	0.986085	1.00972	1.02658	1.00927	0.98682	0.997388	1.00411	1.00328	1.00536	1.00254	1.00313	0.999012	1.00036	0.999906	0.997973	0.993038	0.996387	0.984506	0.924263	0.99105	1.01046	1.00382	1.00266	0.994419			8	1.00146	0.993012	0.993718	0.995059	1.00219	0.996243	0.998299	0.997646	1.01034	1.00177	1.01183	1.00164	1.003	1.00281	0.997494	0.997053	1.00452
	10		1.00319	0.9966	0.99564	1.00273	1.00164	0.987684	0.991699	0.999715	1.00145	0.999141	0.991191	1.00287	1.00194	1.00482	1.01268	1.00636	1.01843	0.998695	1.00359	0.994301	0.989216	1.02627	1.05524	1.00234	1.00543	1.0137	1.03162			10	1.0026	1.00794	1.00998	1.00611	0.989682	0.99363	0.989566	1.0023	1.00494	1.01424	0.999544	1.00308	0.998711	0.993621	1.00543	0.995013	0.993469
	12		1.00258	0.999166	1.00162	1.00907	1.01231	1.02764	1.02075	1.00568	0.999723	0.997583	0.994688	0.996973	0.99884	0.99419	0.995632	0.992649	0.987638	0.995949	1.00357	0.995312	0.990453	0.897687	0.987436	0.999937	0.996923	1.00262	1.00855			12	0.997416	1.00373	1.00671	1.00688	1.00366	0.97729	1.02308	1.00081	0.993503	0.98557	0.999167	1.00322	1.0016	0.99332	0.99374	0.986075	0.990902
	14		1.00263	1.00165	0.999639	1.00728	1.00223	1.00679	0.997349	0.996226	1.00016	0.995154	1.00021	1.00007	1.00164	1.0064	1.00212	1.0044	1.02382	1.00832	0.992533	0.999845	1.00186	0.995085	0.952631	1.00656	1.00051	1.00147	0.997934			14	0.998808	1.00948	0.992012	1.00465	0.997262	1	0.994141	1.0038	1.00119	1.00556	1.00347	0.991963	0.996517	1.01075	0.996937	0.999271	1.00478
	16		1.00253	0.999338	1.00007	1.01566	0.993634	1.00119	0.999645	0.999107	0.988552	0.990727	1.00241	0.998961	0.999493	0.999983	0.993259	1.00038	0.998352	1.00299	0.999162	1.01273	0.994496	1.02142	0.988447	0.996355	0.992903	0.995126	0.980969			16	0.998678	0.998938	0.995309	0.969424	0.996595	1.00532	0.959323	0.995991	0.995832	1.01122	1.00414	0.986208	1.00813	1.01221	1.00627	0.99181	1.02988
	18		1.00576	1.00731	1.00844	0.994297	1.00546	1.0062	1.01184	0.99918	0.996592	0.999165	1.00565	1.00333	0.996276	1.00063	1.00356	0.988176	0.992195	0.997611	0.998669	0.993976	0.976929	0.974442	1.04347	0.993594	1.0006	0.985885	1.00257			18	0.991737	0.976393	0.996547	0.962504	0.970894	0.998463	0.968925	1.0044	0.99255	1.01079	1.00527	1.00308	0.995944	0.992623	1.00578	1.00023	1.00273
	20		0.98997	1.00446	1.00609	1.00513	0.994563	0.990411	1.00477	1.00129	0.996896	1.00152	0.992622	0.993045	1.0015	0.994072	0.994175	0.990369	0.976764	0.99666	1.00283	1.0138	0.998956	0.966889	0.968642	1.00166	0.999079	1.0028	0.987162			20	0.998717	0.995	0.993616	0.994094	1.00201	0.996844	0.978199	0.998755	1.00158	1.00282	1.00077	1.00704	0.999057	1.00329	0.98955	1.00859	1.00892
	22		0.992571	1.00197	0.998204	0.980499	0.985561	0.972413	0.990807	0.990839	0.998497	1.00175	1.00255	0.99073	0.994072	0.991422	0.993539	0.985411	0.97372	0.990197	1.00553	1.01097	1.00479	1.01492	0.998076	1.01166	1.00406	0.990498	1.02943			22	1.0002	1.0009	0.995569	1.00761	0.99577	0.982526	0.98536	1.00308	0.996002	0.99967	0.990521	1.00746	0.999983	0.989244	1.00754	1.00581	0.990512
	24		0.989175	0.996235	0.989923	0.989842	0.990777	0.967952	0.968339	1.00242	1.00324	1.00804	1.0074	0.998226	1.00179	1.00229	0.99961	1.00648	1.00043	0.998887	1.00198	0.99663	1.00203	0.987422	1.00539	1.00458	1.00096	0.994986	0.992596			24	1.00416	1.01938	1.00095	1.04864	1.03169	1.00895	1.08371	0.994364	0.992767	0.982992	0.985984	0.990076	1.00475	1.00046	1.00874	1.00942	1.01089
	26		1.00229	0.998315	1.004	1.01837	1.00454	0.985681	0.991176	1.01102	1.0056	0.999802	0.987443	1.00506	1.00367	1.00351	1.00429	1.0127	1.03898	0.995192	0.995438	1.00319	1.0027	1.01791	1.01413	0.999856	0.995436	1.00434	0.988568			26	1.0036	0.994171	0.994076	1.01303	1.01251	1.01676	1.005	1.00505	0.997057	1.00584	0.991798	0.99887	0.999637	1.00175	0.999718	0.999244	0.998021
	28		1.00316	0.978334	1.00077	1.0105	0.991126	0.981005	0.976699	1.00853	1.01422	1.00667	0.987236	0.999587	0.997852	0.994284	1.00639	1.00146	1.01507	0.999017	1.00161	0.975155	0.977465	0.949979	0.98461	0.995753	0.994193	0.986101	1.00574			28	1.001	1.00099	1.00166	1.01185	1.01267	1.02219	1.00946	0.992682	1.02407	1.0095	1.01048	1.0034	1.00732	1.00052	1.0043	1.00099	1.02872
	30		1.00527	0.99573	1.00967	1.02909	1.01299	1.00012	1.01237	1.01147	1.01246	1.00894	0.995003	0.996669	0.998559	0.993295	0.99922	1.00009	0.995679	0.995066	0.997181	0.994037	0.973819	1.0002	1.02508	1.00097	0.997428	0.992724	1.01821			30	1.00287	1.00662	1.00037	1.00004	1.00178	0.999021	0.999195	0.995674	0.978749	0.995659	0.994044	0.987379	1.00185	1.00514	0.989834	1.00223	0.999736
	32		0.995317	0.992923	0.987985	1.02388	0.987618	0.971711	0.977311	1.00639	1.02402	1.00793	0.991446	1.00228	1.00227	1.0061	1.00602	1.01283	1.03652	0.994443	0.998431	0.973513	0.955594	0.915945	0.91783	1.00531	0.994113	0.998242	1.02512			32	1.00163	0.998715	1.00282	1.00664	1.00723	0.988355	0.98627	0.99556	0.99379	0.99165	0.982409	0.997594	0.990016	0.987134	0.988245	0.993831	0.985071
	34		1.00328	1.00737	1.0064	1.0384	1.00034	1.0046	0.995894	0.999641	1.01348	1.00489	0.984919	0.999018	1.00545	1.01191	1.0048	1.00875	0.992917	0.996139	0.999398	0.997765	0.974914	0.923955	0.964377	1.00722	1.00403	1.01269	1.03532			34	1.00127	0.992859	0.996653	1.00662	1.00085	0.988354	0.989885	1.03456	1.04782	1.05584	1.0485	1.03528	1.02815	1.034	1.04373	1.03263	1.05504
	36		0.99541	0.995946	0.994511	1.02172	1.02056	0.996022	0.98679	0.998205	1.01173	1.00705	0.986738	1.01474	1.01722	1.0146	1.03729	1.05285	1.10468	0.999645	1.00077	0.990735	0.960014	0.931587	0.957516	1.01512	0.998049	0.996212	1.02586			36	1.05197	0.999747	0.995103	1.07556	0.988971	0.997304	1.721747*	0.993109	0.997225	0.972814	0.975431	0.957599	1.01035	0.985339	1.00849	1.01318	1.01928
	38		1.00145	1.01595	1.01221	1.05029	1.01169	0.98773	1.00618	1.00684	1.00172	0.99917	0.98358	0.995176	1.00266	0.992836	1.00671	1.00249	0.997305	1.00295	0.981189	0.974977	0.934002	0.90809	0.957033	0.996226	0.993964	0.98736	0.999892			38	0.991703	1.00373	1.00542	0.990423	0.984496	0.97787	0.980269	0.996892	0.976128	0.986252	0.982218	0.98616	0.987329	0.986175	0.983223	0.987372	0.961028
	40		0.994846	0.989471	0.983913	0.998554	1.00699	0.972866	0.986919	0.99861	1.00649	0.996858	0.97159	0.982457	0.995645	0.995511	0.996004	1.012	1.00238	0.996819	0.994562	0.988289	0.981481	0.952897	0.957033	0.988523	0.997195	0.996006	1.00414			40	0.993121	0.9928	0.984848	0.984358	0.997197	0.992079	0.953655	0.988831	0.982499	0.984747	0.981388	0.971964	0.996625	1.00141	0.988703	0.995598	0.963262
	42		1.01346	0.977706	0.991437	1.00147	0.986637	1.00121	0.985273	0.989386	1.00181	0.99606	0.987024	0.982216	0.995034	0.989119	1.00326	0.993998	0.993116	1.00842	0.980973	0.988037	0.949902	0.926746	0.935404	1.01046	0.994329	1.00339	1.0176			42	0.999854	0.987177	0.987949	0.989005	0.987006	0.992095	1.02116	0.998061	1.00853	0.988776	1.00186	1.0024	0.990605	1.00697	0.986907	0.994911	0.973845
	44		0.986548	0.99902	0.999166	1.0015	0.998162	0.976059	0.993302	0.993665	1.00404	1.00698	0.986557	0.987916	0.998529	0.99039	1.00846	1.00851	0.996615	1.00557	0.993124	0.971199	0.959092	1.02058	0.97196	1.00281	0.997621	1.00761	0.994163			44	0.998516	0.997684	0.993957	0.984109	0.989826	1.00827	1.01071	0.995046	0.985018	0.994526	1.00782	0.984026	0.991286	1.00064	0.981683	0.975468	0.970682
	46		0.994631	0.998616	0.992756	1.01597	1.00728	0.984371	1.00176	0.977491	1.00313	0.999422	0.999813	0.988958	0.996707	0.991015	1.00503	0.989444	0.986956	1.00876	0.997475	1.00922	0.986676	0.967665	0.98901	1.00388	0.997297	0.997491	1.01365			46	0.9962	0.987811	0.994077	0.990276	0.990362	0.978699	0.997598	0.999624	0.995815	0.993732	1.01379	1.00126	0.992675	0.990927	0.980472	0.976204	0.987287
	48		0.995855	1.00126	1.00158	1.02605	1.02023	1.00336	1.00123	0.978997	1.00155	1.00319	0.987262	0.992691	1.0003	0.995831	1.00522	1.0062	1.00757	1.00255	0.994822	0.986668	0.962325	0.900311	0.959606	1.0051	0.997218	1.00194	1.01268			48	0.998624	0.991755	0.996944	0.987502	0.995477	0.998565	0.98148	0.995634	0.965525	0.997937	0.996728	1.001	0.986528	0.997595	0.99532	0.993928	0.973776
	50		0.98518	0.998396	0.990275	1.00374	1.00189	1.01559	0.986347	0.992952	1.00111	1.00487	0.986896	0.990152	0.996118	0.987972	1.00761	1.0104	1.01333	1.00924	0.997501	1.01242	0.975578	0.95617	0.91783	0.998707	0.998199	0.997825	0.995081			50	0.99918	0.986355	0.988694	0.995792	1.00062	0.983523	0.984819	0.993847	0.981213	1.0043	0.984811	0.989662	0.985374	1.0026	0.997222	0.987463	1.00569
	52		0.988321	0.99566	0.99001	1.02306	0.99279	0.984835	0.995741	0.998676	1.0068	1.0052	0.996104	0.986372	0.997051	0.997293	1.00607	1.01384	0.994685	1.00502	0.994224	0.978959	0.978615	0.905614	0.935913	1.00191	0.990012	1.00455	0.999647			52	0.998628	0.994611	1.00279	0.993336	1.0029	1.00879	1.01305	1.00324	1.00349	0.999852	1.01005	1.01158	0.991622	0.989951	1.02416	1.004	1.00329
	54		0.989651	1.00633	0.987484	1.01083	0.999797	0.971186	0.957369	0.988341	1.00285	1.00019	0.984946	0.992933	1.00022	1.00036	1.01122	1.01403	1.02406	1.00563	0.995716	0.978464	0.971798	0.990821	0.98698	1.00327	0.994422	1.00905	0.985362			54	0.997695	0.986924	0.987387	0.987307	0.977541	0.96975	0.994254	0.996321	0.988198	1.00147	1.00044	0.989021	0.989886	0.999116	1.01064	0.978151	0.996314
	56		0.99262	0.995198	0.988277	1.02509	1.00381	0.975957	1.00292	0.989732	1.00541	1.00419	0.997936	0.995548	0.999494	0.996682	1.01053	1.00978	1.03172	1.00109	0.993597	0.989334	0.995549	0.921789	0.94149	1.00586	0.992962	1.00128	0.999894			56	0.994865	0.992186	0.996561	0.992043	0.991288	1.00068	0.996089	0.995375	1.00689	0.998906	0.998055	0.996238	0.997312	1.01618	1.01084	0.999588	1.01377
	58		0.985441	0.999577	0.982638	1.01256	0.99326	0.976027	0.960954	0.986815	1.00792	1.00204	0.979617	0.999947	0.998692	0.996708	1.00804	1.01009	1.02056	1.00811	0.999445	0.99208	0.985658	0.956997	0.989581	1.00401	0.993987	1.00064	1.00473			58	0.997915	0.993617	0.991647	0.997444	1.00753	1.01848	1.02089	0.994464	0.982908	1.01107	0.995517	0.995838	0.983784	0.995174	0.999728	0.985568	0.998294
	60		0.989957	1.01055	0.988763	1.01225	1.0032	0.977439	0.980568	0.98461	1.00514	1.0027	0.970133	0.989858	0.997413	0.992423	1.00814	0.99076	0.97583	1.00272	0.994348	1.00546	0.978491	0.990588	0.990622	1.0045	0.994461	1.00989	1.00882			60	0.99467	1.00308	0.99469	0.990395	0.9944	0.972932	0.982191	0.990242	0.994541	1.01185	1.00949	1.00271	0.985122	1.01375	1.00564	0.986383	1.01855
	62		0.994089	1.01079	0.986871	1.02357	1.03346	1.00586	0.989982	0.987332	1.0078	0.999384	0.989402	0.994389	0.99739	0.996309	1.01235	1.00252	1.01531	1.00505	0.992647	0.983439	0.989288	0.932022	1.00185	1.01679	0.99485	1.0088	1.00835			62	0.996974	0.986358	0.986576	0.991729	0.996383	0.996915	1.01076	0.996325	0.998009	1.01155	0.986797	0.987248	0.980816	0.998395	1.00279	0.986055	0.981288
	64		0.996421	0.997362	0.985336	1.01708	1.00834	0.983239	0.987715	0.975724	1.00403	0.999038	0.976877	0.983989	0.998257	0.991573	1.00684	1.01072	1.02112	1.00113	0.99606	0.994836	0.965217	0.944817	0.93919	1.00638	0.993799	1.00404	1.00713			64	0.993785	0.999356	0.993773	0.982547	1.00659	0.981442	0.975045	1.00033	0.99112	1.00577	0.991483	1.01941	0.988953	1.00768	0.987417	0.974361	0.95465
	66		1.00119	1.00063	0.993637	1.00146	1.02132	0.994228	0.991947	0.970198	1.0051	1.00379	0.978126	0.992056	0.997894	0.995341	1.01249	1.00859	1.01407	1.00635	0.990418	0.989999	0.961862	0.923917	0.970488	0.970123	0.960839	1.00103	1.00555			66	0.99244	0.989958	0.991233	1.00576	1.00573	0.993667	0.993257	1.00054	1.00308	1.01494	1.01953	1.01166	0.986228	1.00685	1.00606	0.986225	1.02036
	68		0.991927	1.0064	0.990504	1.01628	1.00545	0.974884	0.985563	0.973267	0.994027	0.997605	0.96572	0.989788	0.994131	0.995401	1.00839	1.00232	0.985278	1.00935	0.994906	0.996811	0.980608	0.98779	1.04194	1.01663	0.983333	1.00075	1.01031			68	0.99149	0.9957	0.990021	0.983074	0.999738	0.999066	0.989556	0.997831	0.987846	1.01412	0.99505	1.01399	0.994631	1.01337	1.01031	0.99596	1.00681
	70		0.982517	0.988884	0.981024	1.00103	0.987698	0.96622	0.971681	0.980439	1.00316	1.00103	0.993114	0.992008	0.994239	0.997533	0.997819	0.999779	0.979881	1.01229	0.997142	1.00453	0.975527	0.982961	0.981901	1.00865	0.995508	1.00057	1.01553			70	0.997417	1.00029	1.0012	0.988557	0.999106	1.0044	1.00807	0.987948	0.978204	0.991762	0.98743	0.982189	0.984128	0.996794	0.990748	0.974241	0.985384
	72		0.992391	1.0015	0.998022	1.01649	1.00137	0.987105	0.994851	0.983499	0.992178	0.994952	0.979389	0.986739	0.996451	0.994495	1.00456	1.00259	1.01599	0.999066	1.00099	0.991376	0.981855	0.931492	1.00121	1.00532	0.986872	0.999477	0.999182			72	0.993589	0.989766	0.988811	0.998518	1.00028	0.996869	0.990553	0.992872	0.997448	1.00196	0.998272	0.990953	0.992199	1.00432	1.01044	0.998497	0.992978
	74		0.994868	1.00157	0.978449	1.00435	1.00942	0.964207	0.990738	0.965362	0.999963	1.00077	0.980542	0.994869	0.997379	0.9999	1.01253	1.00822	1.02605	1.00172	0.999362	0.995961	0.981378	1.01368	1.00562	1.00806	0.991497	1.00954	1.02821			74	0.997823	0.999352	1.00548	0.997032	1.0034	0.999525	0.999493	0.997627	0.9826	0.997374	0.987703	1.00937	0.988611	1.00863	1.00662	0.9908	0.998376
	76		0.996046	1.00646	0.986889	1.00411	0.993007	0.988659	0.971747	0.974031	0.994918	0.995566	0.975218	0.990031	0.997465	0.999467	0.999677	1.01663	1.02768	1.00801	0.995005	1.0015	0.981232	0.974547	0.995654	1.0045	0.985453	0.999754	0.98488			76	0.990135	0.993686	0.986138	1.00303	0.984011	0.979849	1.00517	0.988988	0.984947	0.990906	0.980253	0.990091	0.988857	0.999622	1.0112	0.996516	1.00094
	78		0.991453	0.998274	0.97884	0.998036	0.993767	0.983629	0.959609	0.98059	0.998401	0.999487	0.967554	0.992113	0.996421	0.998337	1.01082	1.00126	1.00871	1.00392	0.99845	0.994194	0.995814	0.940296	0.995811	1.00593	0.987598	1.00093	0.988355			78	0.993711	0.99224	0.993214	0.993162	1.00541	0.981432	0.991226	0.98752	0.956961	1.00401	0.977946	0.994811	0.99232	1.0035	1.01965	1.00351	1.0236
	80		0.983419	0.993292	0.969548	0.989691	0.989207	0.964648	0.974964	0.970506	0.994607	0.998529	0.968745	0.988443	0.992501	0.992687	1.00566	1.00828	1.00532	1.00153	0.997898	0.972994	0.964633	0.947297	0.945535	1.00754	0.98969	0.993971	1.00722			80	0.993727	0.994007	0.992747	1.00822	0.987756	0.98942	0.995718	0.99558	0.969512	1.02486	0.994705	1.0092	0.997428	1.00423	1.01277	0.993616	1.01882
	82		1.0039	1.00389	0.992155	1.01412	1.01192	0.956264	0.997047	0.964415	0.990947	0.992285	0.967018	0.981233	0.994252	0.998283	1.00425	1.00677	1.00033	1.00742	0.996394	0.997182	0.969125	0.98779	0.960682	1.00601	0.987335	0.994949	0.982678			82	0.997607	0.996578	0.99381	0.991729	1.00038	0.981461	1.01558	0.992826	1.01484	1.00068	1.009	1.00848	0.990564	0.998882	1.00047	0.987068	0.997304
	84		0.984772	0.993768	0.975764	0.999764	1.00674	0.956098	0.976702	0.974727	0.999359	0.99829	0.985552	0.982597	0.995375	0.995378	1.01124	1.00274	1.01644	0.997561	0.999066	0.997823	0.979669	0.947921	0.962437	1.00638	0.990276	1.00646	0.989414			84	0.994694	0.993848	0.983226	0.976881	0.985662	0.976716	0.967651	1.00163	1.00621	0.995138	1.0002	1.0025	0.985368	1.00942	1.01778	0.997814	0.989923
	86		0.990155	0.996554	0.985389	0.99992	1.00756	0.975786	0.974007	0.963976	0.99165	0.992344	0.974683	0.993584	0.993352	0.992628	1.00392	1.00941	1.01079	1.00508	0.993622	0.983739	1.00206	0.966035	0.994899	1.00643	0.989775	0.998915	1.01263			86	0.994153	0.992277	0.990051	0.977516	0.986131	0.992071	0.986269	0.997576	0.983624	0.999041	0.987521	0.98813	0.980408	0.995991	1.00517	0.980504	0.968081
	88		0.989441	1.00148	0.973113	0.997919	0.998219	0.969342	0.97026	0.971125	0.989032	0.995713	0.967314	0.989175	0.998066	0.991976	1.01248	0.99771	1.00846	1.0056	0.995865	0.97358	0.981928	0.961041	1.05387	1.00868	0.987202	0.998076	1.00362			88	0.990467	0.997473	0.985389	1.00014	0.999472	0.987291	1.0338	0.997525	0.98686	1.00993	0.982557	0.990387	0.988142	1.0096	1.01542	0.993871	0.987282
	90		0.979983	0.998422	0.968985	0.995765	0.985119	0.952674	0.949232	0.966156	0.991377	0.992901	0.96584	0.987019	0.996003	0.994553	1.00577	1.00385	1.02873	1.00147	1.00086	0.983618	0.980611	0.90025	0.996266	1.01112	0.987641	1.0075	1.00916			90	0.99491	0.992904	0.992715	1.00119	0.994842	0.990481	0.991187	0.992486	0.996998	1.01936	1.00705	0.989282	0.996259	1.00519	1.0139	0.998297	1.01028
	92		0.985667	0.998294	0.979641	1.00104	1.00259	0.982365	0.970625	0.969977	0.991865	0.998292	0.971519	0.985486	0.993515	0.993346	1.01386	1.00448	1.01222	1.00491	0.992442	0.987415	0.970747	0.874741	0.948338	1.01174	0.990825	1.00405	1.00433			92	0.991406	0.997686	0.989887	0.994633	0.99183	0.978299	0.963819	0.992397	0.986624	1.00648	0.976543	0.995285	0.986098	0.99808	1.00592	0.98714	0.987873
	94		0.990168	0.98912	0.969982	0.985707	0.996484	0.953157	0.95447	0.966751	0.997119	0.993134	0.968727	0.98647	0.994325	0.997552	1.00418	1.00597	1.01565	1.00026	0.996608	0.96901	0.961512	0.902973	0.977181	1.01089	0.989647	1.00271	0.986869			94	0.99288	0.990824	0.98961	0.985835	1.00171	0.995773	0.988902	0.993305	0.968173	0.997305	0.975526	0.989574	0.989637	1.00328	0.997449	0.978444	0.98289
	96		0.989389	0.996523	0.988522	0.996477	1.00539	0.974608	0.967701	0.96129	0.988417	0.989328	0.962517	0.987451	0.992297	0.993651	0.997956	0.998206	1.00294	0.997223	0.992752	0.969119	0.930662	0.916055	0.888983	1.01949	0.995607	1.01002	1.01278			96	0.993181	0.992145	0.991094	0.994816	0.988428	0.994745	0.989821	0.989309	0.98172	1.00387	0.988377	0.976528	0.990686	0.999837	0.994595	0.980985	0.99603
	98		0.989645	1.00169	0.987946	0.993559	1.0067	0.993735	0.9992	0.964837	0.993414	0.993648	0.958535	0.986722	0.988672	0.99331	1.01103	1.00052	1.02807	1.00137	0.994763	0.97927	0.966028	0.918219	0.972388	0.999259	0.978	1.00416	0.984807			98	0.991639	0.993851	1.00427	0.997116	0.989413	0.981472	0.979544	0.980155	0.974583	0.997214	0.984776	0.985865	0.986189	1.00412	0.993878	0.990664	0.98994
	100		0.979811	0.987276	0.98543	0.991697	0.986519	0.989343	0.955292	0.95602	0.984563	0.993218	0.950549	0.982967	0.990482	0.995949	0.999664	0.988697	1.01353	1.00009	0.989912	0.978977	0.963016	0.974973	0.95999	1.00337	0.987437	1.00425	1.00481			100	0.98742	0.991509	0.986754	0.979997	0.996595	0.983576	0.980072	0.998244	0.974729	1.01502	0.986483	0.989626	0.986415	1.00679	0.996709	0.994841	0.985727
	102		0.991648	0.997958	0.979748	1.00134	0.99449	0.962881	0.970294	0.964465	0.987314	0.993218	0.963242	0.982504	0.991915	0.997406	1.00909	1.0014	1.01777	0.996068	0.995835	0.978901	0.942781	0.923469	0.936144	1.00561	0.991435	1.01459	1.00809			102	0.996328	0.992831	0.984554	1.00189	1.00056	0.995805	1.01142	0.993241	0.974026	1.00239	0.97922	0.997018	0.98987	0.994319	0.990611	0.981117	0.968842
	104		0.987765	0.999386	0.967128	0.991161	1.00784	0.984098	0.982728	0.96707	0.985376	0.990317	0.980809	0.982967	0.987183	0.990013	0.998306	0.984105	0.998602	0.998037	0.994803	0.999161	0.979592	0.934556	0.939697	1.01187	0.992531	1.01642	1.00193			104	0.994759	0.991067	0.983861	0.982852	0.989575	0.984114	1.00845	0.988073	0.982283	0.9812	0.977427	0.990161	0.993243	1.0102	1.00211	0.990286	0.9907
	106		0.977986	0.992944	0.963094	0.986603	0.995778	0.960591	0.950798	0.964134	0.990285	0.992887	0.958493	0.980728	0.988845	0.999451	1.00281	0.992972	0.996978	0.99611	0.995977	0.97519	0.964168	0.929752	1.00519	1.01852	0.989284	1.01333	1.02918			106	0.991553	0.988936	0.988738	0.992181	0.988007	0.997367	1.01158	0.991304	0.987864	0.998746	0.98192	0.994813	0.987003	1.00931	0.999919	0.989448	0.98372
	108		0.990544	0.990467	0.966681	0.992543	1.00583	0.968541	0.978371	0.956829	0.984599	0.986705	0.961181	0.978211	0.989719	0.990834	0.9972	0.984354	0.997333	1.00008	0.997267	0.987168	0.983181	0.963498	0.930983	1.01035	0.990259	1.00409	1.00382			108	0.988347	0.99321	0.98228	0.977672	0.996123	0.991006	1.01877	0.990248	0.975297	1.01208	0.981335	0.997977	0.987925	1.0041	1.0004	1.00246	0.987339
	110		0.98617	0.994898	0.968359	0.997847	1.00015	0.956896	0.971493	0.967776	0.989569	0.993843	0.960931	0.984904	0.993359	0.985337	1.01012	0.999582	1.01721	0.995525	0.995758	0.985986	0.974914	0.926373	0.967587	1.0136	0.989405	1.01218	1.01075			110	0.984945	0.987558	0.979525	0.991418	0.986645	0.97508	0.988413	0.98432	0.976159	1.00767	0.970115	0.981452	0.991734	1.01606	1.00949	1.00271	0.985224
	112		0.987453	0.99765	0.97702	1.00447	0.999456	0.982101	0.980326	0.960796	0.983138	0.989285	0.95782	0.984244	0.989294	0.9825	1.00747	1.00499	1.02322	0.991215	0.996955	0.981223	0.941672	0.97476	0.977202	1.01789	0.987703	0.996821	1.01053			112	0.993196	0.990132	0.995382	0.995838	1.00027	0.994725	0.993359	0.989858	0.969886	0.994977	0.984624	0.990895	0.986183	0.99962	1.00442	0.986284	0.979403
	114		0.983462	0.989818	0.964802	0.990652	0.987671	0.968673	0.965211	0.964789	0.986459	0.989079	0.967793	0.97913	0.987285	0.991852	1.00168	0.990823	1.03447	1.00168	1.00009	0.978793	0.993266	0.934713	1.02148	1.01012	0.992399	1.01563	1.01478			114	0.988814	0.979426	0.975716	0.973957	0.996483	0.970347	0.998091	0.990023	0.974743	0.992522	0.971611	0.991744	0.989067	1.00542	0.999595	0.999842	0.991406
	116		0.986902	0.993839	0.970593	0.99515	0.995864	0.944961	0.965337	0.951626	0.983308	0.981518	0.953223	0.982413	0.991572	0.99145	1.00129	0.997072	1.01523	1.00091	0.99738	0.981513	0.960477	0.987667	1.01414	1.0161	0.990611	1.00418	0.995531			116	0.983779	0.994083	0.959961	0.986067	0.97701	0.911535	0.943538	0.989342	0.971022	0.998806	0.993055	1.00027	0.98342	1.00701	0.994777	0.974121	0.991896
	118		0.988348	0.99927	0.96949	0.994338	0.997341	0.960358	0.958685	0.95485	0.982551	0.986665	0.958448	0.980096	0.992003	0.992249	1.00974	1.00276	1.01944	0.99283	0.993542	0.97849	0.941303	0.946688	0.961367	1.01513	0.986333	1.00767	0.977731			118	0.98245	0.977414	0.983395	0.984427	0.986378	0.978767	0.979298	0.988705	0.979013	1.0115	0.993148	0.998438	0.983989	1.00294	0.99361	0.976039	1.0154
	120		0.975247	0.982864	0.962524	0.972887	0.976333	0.92248	0.921477	0.966657	0.980961	0.99255	0.954263	0.979967	0.990313	0.988371	1.00845	0.996954	1.01643	1.00119	0.99879	0.987205	0.964306	0.96925	1.00406	1.00368	0.984298	1.00761	1.00595			120	0.983317	0.983525	0.978693	0.979695	0.98748	0.961803	0.984188	0.986859	0.984247	1.01554	0.981601	1.00366	0.988734	1.01199	1.01218	0.983012	1.00159
	122		0.986345	0.988115	0.961574	0.991585	1.00513	0.969271	0.956371	0.961062	0.986249	0.99216	0.956882	0.9778	0.986795	0.991168	1.0052	0.993175	1.02455	0.990844	0.994516	0.98452	0.955612	0.960349	0.993522	1.01404	0.987853	1.00574	1.00903			122	0.984821	0.976032	0.969731	0.968132	0.975835	0.970755	0.965648	0.985888	0.985962	1.00252	0.991576	0.987053	0.987792	1.01059	1.00307	0.98396	0.998291
	124		0.981038	0.995035	0.966217	0.984939	0.996131	0.966239	0.953761	0.953987	0.98069	0.982336	0.968494	0.975957	0.986405	0.994002	1.01865	0.994484	1.0314	0.99944	0.997304	0.984885	0.965803	0.977636	0.985078	1.00943	0.982654	0.998541	1.00014			124	0.986925	0.986669	0.978615	0.982582	0.981116	0.99857	0.993952	0.984675	0.988472	1.00951	0.990325	0.996231	0.981768	1.01414	1.00314	0.9799	0.98356
	126		0.980875	0.992842	0.958752	0.981517	0.989931	0.928895	0.943895	0.959696	0.973223	0.983934	0.96936	0.976792	0.985192	0.987103	1.01163	0.986164	1.01978	0.995507	0.99314	0.965667	0.978987	0.944686	0.952148	1.00986	0.984873	0.988378	1.01592			126	0.991831	0.985592	0.976586	0.97639	0.995226	0.988351	0.967255	0.990492	0.994994	0.999262	1.00001	1.00479	0.994845	0.999868	1.00729	0.98823	1.01705
	128		0.987886	0.99529	0.971988	0.986807	0.990265	0.974257	0.961117	0.962188	0.972406	0.979509	0.947579	0.974875	0.988886	0.999637	1.01022	1.001	1.0319	0.992326	0.991956	0.982063	0.944582	0.918339	0.898773	1.01997	0.982165	1.00151	0.98589			128	0.986773	0.97924	0.985253	0.980828	0.978959	0.967629	0.990883	0.990336	0.986771	0.995167	0.98775	1.00105	0.988469	0.996263	1.0079	0.985396	0.987428
	130		0.984039	0.993839	0.980627	0.983515	0.991587	0.958427	0.970092	0.958472	0.968914	0.987667	0.955977	0.972599	0.984176	0.989935	1.0027	1.00419	1.0097	0.993469	0.989608	0.960207	0.947684	0.931396	0.924319	1.0028	0.984974	0.994062	1.00157			130	0.98566	0.981009	0.977026	0.970735	0.972317	0.960294	0.975845	0.986784	0.974366	1.0043	0.97774	1.00343	0.986733	1.005	1.02184	0.977371	0.98626
	132		0.976535	0.988687	0.962212	0.989378	0.988692	0.9472	0.956003	0.960127	0.974	0.978883	0.951408	0.96845	0.983447	0.990744	0.982692	0.990151	1.01463	0.998366	0.996686	0.968507	0.939595	0.926663	1.00451	1.02325	0.99	0.998376	1.00574			132	0.98659	0.985221	0.982755	0.982477	0.981567	0.967098	1.00293	0.992801	0.987776	0.993368	0.987612	0.992779	0.986267	1.00361	0.994534	0.977857	0.983605
	134		0.976324	0.992959	0.97531	0.994974	0.991336	0.959878	0.938728	0.953961	0.979626	0.982085	0.948521	0.963467	0.981859	0.987888	0.992551	0.9971	1.01157	0.983497	1.00254	0.970372	0.939263	0.962167	0.924481	1.00414	0.978258	0.989642	0.974625			134	0.987271	0.974651	0.981109	0.987243	0.986881	0.979855	0.993092	0.978522	0.96939	0.999359	0.967777	0.98815	0.982615	1.00943	1.00877	0.992672	0.999999
	136		0.983738	0.987924	0.960804	0.986247	0.99513	0.960894	0.954824	0.956269	0.975133	0.984703	0.957171	0.966418	0.981062	0.986349	0.991251	1.00212	0.989178	0.989733	0.997559	0.980962	0.944918	0.995736	0.95249	0.998841	0.975305	0.9878	0.986347			136	0.985773	0.981956	0.971753	0.965267	0.977436	0.984662	0.981722	0.987303	0.990729	1.00485	0.984617	0.996467	0.991426	0.999271	1.0051	0.975939	1.01367
	138		0.975522	0.982076	0.962408	0.985172	0.982923	0.927837	0.944894	0.965804	0.974334	0.973544	0.959974	0.975889	0.978663	0.981962	1.00722	0.991686	0.991191	0.988078	0.991348	0.972777	0.975512	0.918583	0.928742	1.00772	0.977587	0.990265	0.979466			138	0.98917	0.981286	0.97954	0.970379	0.972653	0.980382	0.972779	0.987934	0.992554	1.00619	0.989827	1.00278	0.986769	1.00441	1.01164	0.983882	1.00527
	140		0.976615	0.979868	0.962571	0.988739	0.985152	0.955118	0.949798	0.961991	0.974333	0.979889	0.971511	0.953894	0.975156	0.980374	0.984056	0.982478	0.998165	0.993024	0.989836	0.994035	0.985722	1.00944	1.00181	0.995155	0.9727	0.998134	0.982538			140	0.983263	0.96885	0.966233	0.97377	0.972631	0.965544	0.976332	0.988788	0.974835	1.01303	0.986389	0.992853	0.986769	1.00694	1.00008	0.975695	1.01486
	142		0.984028	0.986793	0.962191	1.00065	0.994731	0.948327	0.935946	0.958019	0.972775	0.980237	0.974971	0.969992	0.989126	0.995115	0.991647	0.996422	1.00446	0.99249	0.997877	0.966198	0.968534	0.966317	0.978672	1.00677	0.982545	1.00782	0.987329			142	0.986189	0.979567	0.969836	0.959771	0.99161	0.972363	0.975831	0.98539	0.969144	1.00229	0.987208	0.972232	0.977354	0.985732	0.987119	0.961763	0.977758
	144		0.993719	0.992394	0.965814	1.00538	0.997921	1.00203	0.960683	0.964367	0.980333	0.984153	0.977215	0.966875	0.982192	0.986828	0.992489	0.997704	1.01144	0.991456	0.986544	0.978771	0.953977	0.905545	0.920732	0.993752	0.973198	0.991651	1.00238			144	0.987719	0.99231	0.984413	0.996373	0.991754	1.01246	0.948087	0.978371	0.975033	1.00996	0.970124	0.993786	0.983613	0.997468	0.98693	0.985883	0.964301
	146		0.977884	0.989062	0.970315	1.00876	0.994045	0.959605	0.947259	0.951805	0.98569	0.987177	0.961842	0.963383	0.984668	0.987188	0.994988	0.996161	1.00343	0.984216	0.994232	0.966457	0.936099	0.955604	0.953857	0.999992	0.982683	0.99462	0.995854			146	0.989101	1.00686	0.974433	0.976259	0.939385	0.942728	0.97192	0.978426	0.954902	1.0037	0.990709	0.980768	0.983159	1.00867	1.00116	0.986703	0.98769
	148		0.964603	0.974105	0.953372	1.00136	0.974608	0.956106	0.93635	0.953829	0.990393	0.981434	0.9624	0.96539	0.987751	0.990238	1.0023	0.985824	1.02498	0.993252	0.994045	0.972745	0.934085	0.890009	0.917004	1.00604	0.979947	0.998989	0.995064			148	0.985662	0.981475	0.970268	0.981674	0.977828	0.985149	1.00229	0.984258	0.969448	1.00698	1.00018	1.01059	0.983095	1.005	0.996868	0.994507	1.01389
	150		0.976855	0.989363	0.963222	1.00655	0.995003	0.94544	0.95017	0.957137	0.990116	0.990916	0.962521	0.962311	0.985884	0.994598	0.985598	0.995492	1.02065	0.994074	0.994549	0.984314	0.949259	0.938386	0.95652	1.00198	0.977501	1.01102	1.01102			150	0.986343	0.980834	0.972562	0.982072	0.970047	0.993187	1.00066	0.980315	0.985066	0.998788	0.993002	0.978021	0.980304	1.00007	1.00981	0.959256	0.958731
	152		0.972209	0.981158	0.960824	1.0099	0.99225	0.926481	0.938211	0.95895	0.99262	0.986182	0.968652	0.96687	0.984776	0.992005	0.993294	0.987649	1.00623	0.990932	0.991803	0.974073	0.953548	0.985857	0.948147	0.993612	0.980459	0.985027	0.998595			152	0.985507	0.978121	0.966812	0.970767	0.970857	0.980818	0.972128	0.985699	0.992914	1.00662	1.0014	0.991796	0.97752	1.00007	0.988674	0.950066	0.958073
	154		0.977792	0.995617	0.955874	1.00577	0.98344	0.96044	0.949996	1.00141	0.997934	0.991954	0.961901	0.956499	0.981274	0.992908	0.996564	0.995291	1.0165	0.987582	0.987882	0.975024	0.933262	1.00073	0.957516	1.01783	0.984749	1.00457	0.99465			154	0.995612	0.989016	0.974003	1.01421	0.996037	0.988349	1.15572	0.997321	0.985567	1.0165	0.994003	0.990585	0.990945	1.01013	1.02903	0.994388	1.00909
	156		0.981481	0.9932	0.970618	1.01934	0.99374	0.937899	0.947315	0.880133	0.8794	0.878955	0.838581	0.954547	0.977833	0.992647	0.99232	0.995526	1.00748	0.986612	0.993022	0.966038	0.959615	0.867533	0.890434	1.02099	0.970048	0.988426	1.01167			156	0.999405	0.997401	0.993333	0.992918	0.984302	0.989949	0.990188	0.980316	0.951259	0.987246	0.965622	0.96421	0.978073	1.03979	1.07855	1.01734	0.998127
	158		0.980961	0.983591	0.966223	1.00882	0.985319	0.944996	0.949232	0.857134	0.890133	0.88311	0.843334	0.97619	0.989739	1.0004	1.0093	1.01472	1.04162	0.986295	0.985449	0.966231	0.937807	0.833774	0.857935	1.00445	0.975468	1.00212	1.01177			158	0.976119	0.97117	0.954133	0.949682	0.963214	0.960706	0.95446	0.97731	0.961149	0.995908	0.98169	0.976325	0.979791	0.998638	0.988763	0.975949	0.976977
	160		0.952153	0.990051	0.951484	0.995985	0.983595	0.941356	0.935075	0.89289	0.939719	0.942905	0.9298	0.949566	0.975638	0.984559	0.986273	0.979895	1.00444	0.981205	0.987471	0.961653	0.932697	0.877239	0.940468	0.994618	0.967857	0.988726	0.991861			160	0.982052	0.976011	0.966987	0.960581	0.978848	0.969046	0.972179	0.965491	0.952763	0.989861	0.973248	0.975917	0.96975	0.983949	0.99222	0.968035	0.9874
	162		0.967215	0.980724	0.952776	0.987699	0.991955	0.926583	0.955243	0.962236	0.974576	0.986218	0.988908	0.933471	0.948096	0.957999	0.981673	0.958634	0.978312	0.984576	0.991394	0.95376	0.944949	0.912964	0.947446	0.99728	0.965877	0.996561	1.0018			162	0.977318	0.984707	0.96324	0.961831	0.97815	0.96951	0.996555	0.974647	0.96209	1.00021	0.987163	0.980562	0.976339	0.999227	1.00945	0.973258	0.974857
	164		0.970793	0.993328	0.961315	1.00799	0.986741	0.962369	0.941596	0.976615	0.997138	0.993793	0.985468	0.947932	0.973037	0.975644	0.995574	0.979744	1.0251	0.989741	0.983884	0.975435	0.944996	0.922927	0.961766	1.00984	0.981381	1.00123	1.00889			164	0.981818	0.97295	0.961317	0.977916	0.980737	0.974378	0.985872	0.971395	0.987884	0.98422	0.967541	0.97807	0.974064	0.994462	1.00138	0.954238	0.98333
	166		0.971759	0.993092	0.95584	1.00305	0.991684	0.969179	0.962247	0.971535	1.00536	0.996439	0.979622	0.945282	0.968292	0.974512	0.985369	0.978511	0.996523	0.981878	0.986429	0.954618	0.957328	0.897601	0.911695	1.00313	0.976135	1.00452	1.02585			166	0.984296	0.980568	0.969229	0.971128	0.978631	0.977625	0.956112	0.970787	0.937366	0.987515	0.996019	0.980822	0.977725	0.99371	1.00756	0.983495	0.965608
	168		0.971993	0.991083	0.960118	1.00497	0.986904	0.96322	0.959765	0.979068	0.999313	0.997698	0.988388	0.94612	0.971574	0.979784	0.979984	0.984394	0.995049	0.98589	0.985899	0.966457	0.947892	0.946421	0.920191	1.00376	0.971825	0.991848	1.00372			168	0.976538	0.982188	0.962717	0.952315	0.960227	0.970175	0.960398	0.977912	0.977528	0.98441	0.981294	0.988351	0.973464	0.995288	1.00012	0.962532	0.955955
	170		0.972931	0.988613	0.971104	1.01121	1.00243	0.955039	0.966372	0.968582	1.00517	0.998376	0.969342	0.952492	0.976968	0.981115	0.992657	0.983336	1.02204	0.985313	0.990917	0.958576	0.955427	0.900243	0.893706	1.00121	0.970093	0.99996	1.01186			170	0.982736	0.983264	0.961094	0.990206	0.975206	0.953612	0.978201	0.976565	0.973104	0.99461	0.978355	0.98251	0.973184	0.999304	1.00124	0.988414	0.950585
	172		0.968742	0.984647	0.961362	1.00699	1.00681	0.975487	0.98415	0.97076	0.998166	0.989443	0.983436	0.956033	0.976377	0.980218	0.988819	0.984168	1.01434	0.986804	0.989626	0.961254	0.956944	0.941229	0.942071	1.00835	0.975819	1.00189	1.01683			172	0.983402	0.98011	0.965556	0.971171	0.976796	0.971821	0.964896	0.978135	0.960785	0.989274	0.967541	0.967242	0.970893	0.999115	1.01715	0.973132	0.985108
	174		0.966088	0.979791	0.958237	0.989179	0.98899	0.936184	0.946379	0.96767	0.994375	0.986249	0.965229	0.954939	0.97557	0.977534	0.987555	0.989353	1.01898	0.979195	0.986542	0.976605	0.937701	0.897617	0.94846	1.00299	0.979117	0.989057	1.00554			174	0.986116	0.985223	0.964838	0.971871	0.979961	0.973379	1.00958	0.977259	0.965338	0.991303	0.987344	0.984036	0.979993	0.996511	1.00912	0.978788	0.977015
	176		0.964261	0.980785	0.954787	0.994541	0.990699	0.922873	0.932415	0.957871	0.984908	0.984421	0.959754	0.948658	0.971152	0.974963	0.984215	0.984217	1.00945	0.982197	0.988669	0.976605	0.937688	0.90274	0.964502	1.00943	0.975727	0.991802	1.01768			176	0.989247	0.982212	0.96317	0.970951	0.986847	0.987814	0.992749	0.972369	0.979728	0.997478	0.993626	0.972232	0.974588	1.00208	1.00857	0.961125	0.995755
	178		0.973792	0.988633	0.952913	0.981645	0.980492	0.935883	0.943756	0.953232	0.982168	0.983699	0.970919	0.951409	0.975239	0.982341	0.990874	0.997942	1.02506	0.97739	0.988562	0.96463	0.942258	0.87975	0.857496	1.01012	0.979631	1.00468	1.03868			178	0.982349	0.976719	0.975969	0.974244	0.982592	0.969224	0.994212	0.971672	0.964799	0.989991	0.979619	0.986891	0.971803	1.00196	1.00485	0.965286	0.978412
	180		0.970144	0.990982	0.968436	1.00099	0.998415	0.947504	0.966242	0.953881	0.98095	0.983463	0.970919	0.951173	0.972851	0.979065	0.990301	0.984883	1.01653	0.986726	0.986868	0.959607	0.946216	0.970004	0.922258	1.0119	0.976656	1.00484	1.01178			180	0.984925	0.977095	0.974	0.966516	0.978108	0.972896	0.986984	0.985667	0.968492	0.998808	0.978355	0.995364	0.971779	0.995916	0.990668	0.978371	0.994927
	182		0.97648	0.988326	0.962751	1.00575	0.99185	0.954323	0.948044	0.963495	0.978866	0.979265	0.969857	0.946851	0.97457	0.979133	0.987696	0.982314	0.991517	0.983497	0.98612	0.951312	0.947969	0.999377	0.960169	1.01064	0.974228	0.995341	0.992352			182	0.977252	0.978039	0.960547	0.969728	0.974217	0.957585	0.98475	0.977869	0.976891	1.00833	0.9816	0.983082	0.980044	1.00968	0.996912	0.982542	1.02879
	184		0.97443	0.983445	0.961513	1.00091	0.983996	0.943254	0.925564	0.949445	0.978199	0.978383	0.948995	0.954191	0.973391	0.98182	0.993569	0.990305	1.02582	0.981375	0.988166	0.96531	0.956471	0.917779	0.983225	1.00062	0.970749	1.00173	1.01288			184	0.98423	0.982214	0.977376	0.966217	0.978653	0.98728	0.995154	0.979775	0.972525	0.995053	0.966633	0.988378	0.973014	0.995067	1.00208	0.953496	0.961157
	186		0.975438	0.992234	0.956886	0.997554	0.998611	0.95083	0.937228	0.953186	0.973843	0.978102	0.973834	0.953221	0.971815	0.980734	0.988811	0.986389	1.02479	0.981848	0.987206	0.975141	0.92891	0.89254	0.92606	1.00762	0.968485	0.989894	1.02442			186	0.983877	0.972792	0.977295	0.967655	0.968445	0.955487	0.998938	0.985576	0.976665	0.989542	0.9816	0.980768	0.966948	0.990443	0.992896	0.964318	0.975982
	188		0.96448	0.980174	0.955625	1.00296	0.990427	0.965734	0.951685	0.957915	0.972506	0.974251	0.945372	0.950769	0.971953	0.979351	0.995476	0.980214	1.00273	0.97732	0.988806	0.963679	0.926637	0.882501	0.889181	1.0073	0.972288	1.00812	1.02784			188	0.980561	0.97748	0.959311	0.965651	0.972668	0.969626	0.98529	0.98005	0.966907	1.00997	0.982029	0.997422	0.981307	0.998825	0.99488	0.990545	1.00028
	190		0.971168	0.981952	0.953892	0.994063	0.98449	0.944191	0.950255	0.942248	0.976309	0.974336	0.949731	0.950916	0.973817	0.982715	0.995593	0.983764	1.01679	0.980447	0.987524	0.962958	0.931512	0.941348	0.954725	1.00081	0.972045	0.991258	1.00436			190	0.983127	0.976515	0.970359	0.983929	0.972175	0.990484	0.967539	0.982483	0.986015	1.00626	0.993686	1.00698	0.977716	0.999513	0.996114	0.969382	0.979928
	192		0.973236	0.979933	0.951995	0.998289	0.989898	0.949595	0.971158	0.952406	0.974216	0.974925	0.952134	0.947715	0.975722	0.977009	0.983334	0.983667	0.999827	0.979261	0.990327	0.972265	0.951694	0.884915	0.968338	0.99821	0.974279	0.993803	1.00533			192	0.980526	0.982123	0.96543	0.950906	0.970666	0.986229	1.00419	0.985735	0.987411	1.00527	1.00913	1.01338	0.977012	1.00004	0.987543	0.956949	0.967998
	194		0.976276	0.978951	0.948297	0.996484	0.987781	0.942484	0.959332	0.949272	0.970678	0.970231	0.948046	0.951744	0.972243	0.976751	0.995657	0.974921	0.994512	0.986014	0.996901	0.990396	0.95231	0.995575	1.04371	0.997777	0.972203	0.990481	0.993331			194	0.978332	0.978382	0.968469	0.968871	0.981063	0.962451	0.977044	0.982596	0.977677	1.01638	0.983827	0.986875	0.97326	0.994427	0.99312	0.96819	0.990225
	196		0.972334	0.98392	0.952348	0.990366	0.980742	0.941883	0.939865	0.953289	0.964845	0.971876	0.946244	0.948102	0.977649	0.984803	1.004	1.00199	1.05692	0.986926	0.991728	0.976665	0.946392	0.956847	0.96148	1.00567	0.973881	0.998682	1.0011			196	0.976955	0.976787	0.972696	0.967725	0.978715	0.975658	0.985756	0.980995	0.967447	0.995714	0.972123	0.973373	0.978916	0.99668	1.00058	0.97303	1.00509
	198		0.975665	0.982818	0.957732	0.991728	0.98322	0.9281	0.956371	0.945679	0.964566	0.974086	0.947383	0.945731	0.972955	0.979609	0.986271	0.978126	1.02487	0.97677	0.985491	0.977366	0.924762	0.892628	0.958272	1.00299	0.973486	1.01159	1.01677			198	0.974955	0.977487	0.966375	0.967386	0.970317	0.979839	0.991292	0.980747	0.971843	0.991166	0.994507	0.985012	0.977857	1.00517	0.997251	0.973873	0.982985
	200		0.972914	0.982077	0.952263	0.981091	0.983585	0.949346	0.92917	0.952903	0.967747	0.973803	0.94642	0.945609	0.973535	0.978705	0.982924	0.968372	1.02355	0.971992	0.988179	0.964605	0.943984	0.867876	0.936005	1.00655	0.979446	0.998989	1.04645			200	0.974124	0.96607	0.967088	0.940259	0.962622	0.964074	0.991109	0.980104	0.976816	1.00278	0.984617	0.985042	0.97901	1.006	1.00559	0.967606	0.974283
	202		0.974146	0.983549	0.964515	0.997569	1.0042	0.951172	0.955183	0.936447	0.957205	0.963359	0.928887	0.948838	0.974653	0.978814	0.985344	0.976627	1.012	0.975177	0.986353	0.961607	0.94624	0.917953	1.00038	1.01026	0.974719	1.0107	1.00709			202	0.975801	0.978849	0.98094	0.961114	0.967942	0.971974	0.972547	0.968174	0.962274	0.973801	0.977269	0.98868	0.980166	0.999931	1.0074	0.966349	1.0029
	204		0.973493	0.987039	0.953608	0.995361	0.99747	0.952345	0.960073	0.949724	0.978517	0.971668	0.931001	0.944586	0.972087	0.978545	0.984517	0.976996	1.01215	0.980112	0.984317	0.959801	0.913759	0.922786	0.941577	1.0083	0.973592	1.00951	0.9981			204	0.976796	0.970743	0.961627	0.962833	0.950944	0.970943	0.955108	0.978742	0.969112	0.997675	0.988579	0.987954	0.975616	1.00449	1.00385	0.977649	0.990462
	206		0.971151	0.98134	0.95155	0.990821	0.988421	0.927186	0.941149	0.940302	0.962859	0.96849	0.937056	0.941102	0.971647	0.973042	0.98658	0.978324	0.996472	0.978414	0.987109	0.990213	0.940489	0.925419	0.951642	0.997985	0.970728	1.00295	1.00829			206	0.97142	0.978545	0.971198	0.968064	0.972589	0.985173	0.993157	0.970048	0.95738	0.99071	0.980653	0.989108	0.976349	0.994387	1.00078	0.946934	0.981113
	208		0.972497	0.999061	0.942086	0.996734	0.996322	0.938256	0.942214	0.9424	0.962681	0.961322	0.931665	0.942043	0.97091	0.980809	0.991866	0.986837	0.995548	0.974745	0.983138	0.973157	0.932976	0.902549	0.919372	1.00412	0.977808	1.00699	1.01919			208	0.971214	0.97831	0.967956	0.947527	0.969949	0.969967	1.01103	0.982339	0.965944	1.00209	0.984289	0.993548	0.975089	1.00274	0.993493	0.97121	1.00399
	210		0.970433	0.974723	0.945319	0.978693	0.984195	0.944491	0.929143	0.950671	0.963676	0.965898	0.942619	0.948087	0.981789	0.982601	0.995037	0.991813	1.02436	0.972384	0.981956	0.962163	0.960687	0.905161	0.960357	0.999187	0.971425	1.00309	1.01636			210	0.974831	0.968846	0.955279	0.958367	0.963873	0.968359	0.987752	0.97232	0.958986	1.01281	0.977412	0.982321	0.984041	1.008	1.01989	0.961897	1.00025
	212		0.968189	0.970519	0.942829	0.975037	0.983784	0.929305	0.914557	0.931519	0.957994	0.96267	0.923597	0.938988	0.973807	0.979708	0.984158	0.992159	1.03269	0.974482	0.986257	0.971966	0.945649	0.94513	0.975778	0.997528	0.965404	0.980721	0.998707			212	0.971512	0.977725	0.966541	0.957324	0.970285	0.958452	0.979656	0.96768	0.959876	0.987111	0.977351	0.959709	0.981436	1.00164	1.01402	0.974117	0.988987
	214		0.970456	0.975156	0.945201	0.979173	0.97819	0.964371	0.938057	0.933917	0.967329	0.966231	0.930561	0.94506	0.975445	0.982499	0.988702	0.984593	1.03626	0.970959	0.981525	0.973309	0.939458	0.902643	0.939175	1.00096	0.970605	0.995465	1.03314			214	0.978256	0.980217	0.96745	0.964542	0.970444	0.977293	0.994182	0.978225	0.964521	1.00847	0.977882	0.965591	0.977081	0.996177	1.0027	0.957081	0.998312
	216		0.975345	0.986018	0.961331	0.985024	0.989837	0.970554	0.933872	0.936907	0.962333	0.959439	0.950323	0.939093	0.969441	0.972439	0.979288	0.970666	0.99338	0.972936	0.983352	0.988192	0.961385	0.953369	0.940239	0.991209	0.969536	1.00016	1.01295			216	0.970128	0.971597	0.970734	0.964921	0.970789	0.983062	0.99038	0.972495	0.955926	1.0104	0.973813	1.00054	0.976857	1.00191	0.998449	0.967103	0.980887
	218		0.9806	0.979011	0.95204	0.994346	0.987393	0.958902	0.954824	0.940192	0.964875	0.966026	0.944285	0.936154	0.971174	0.971061	0.983077	0.972682	0.996149	0.969607	0.980875	0.982767	0.93401	0.929812	0.904507	0.999156	0.977148	1.01811	1.01731			218	0.96965	0.975276	0.958054	0.967319	0.970641	0.962664	0.990228	0.969765	0.947108	0.980879	0.973746	0.973675	0.977164	0.994669	0.98371	0.960173	0.983399
	220		0.969493	0.987866	0.946155	0.991977	0.986978	0.928624	0.937638	0.941433	0.964228	0.965886	0.949697	0.939375	0.970045	0.974856	0.982613	0.964983	1.01331	0.971389	0.986376	0.998263	0.945495	0.976174	0.952341	0.989883	0.96556	0.991547	0.998008			220	0.974925	0.973801	0.958275	0.956385	0.96575	0.952427	0.985426	0.973043	0.970812	0.980877	0.975519	0.998228	0.97502	1.00183	0.982569	0.961064	0.977677
	222		0.970289	0.975639	0.945899	0.981091	0.976818	0.929237	0.915776	0.940481	0.966793	0.960038	0.936925	0.941764	0.973692	0.979096	0.989866	0.983774	1.03641	0.96922	0.984649	0.978847	0.952809	0.98244	0.953545	0.993013	0.96997	0.978446	0.981722			222	0.971246	0.975941	0.96436	0.949676	0.966415	0.978355	0.98479	0.979469	0.961828	0.998887	0.979454	0.998228	0.980154	1.00394	0.990897	0.961279	0.97045
	224		0.976907	0.980849	0.959536	0.99773	0.996592	0.967134	0.940391	0.931376	0.958225	0.960137	0.935483	0.938595	0.973318	0.977356	0.987976	0.975186	1.03112	0.972672	0.976895	0.98468	0.947638	0.892649	0.904507	0.99462	0.966469	1.00071	1.00714			224	0.968537	0.979081	0.962739	0.952123	0.96173	0.974114	0.993319	0.968116	0.957804	0.998868	0.987853	0.975505	0.977998	0.999608	0.994262	0.981929	0.977126
	226		0.974202	0.979745	0.960296	0.989611	0.983457	0.946362	0.925471	0.935701	0.973172	0.960691	0.956232	0.934302	0.970485	0.974377	0.986167	0.974972	1.03435	0.96726	0.980329	0.967329	0.943061	0.882917	0.904507	0.998317	0.976387	0.998445	1.01072			226	0.969942	0.980083	0.969942	0.956777	0.971003	0.982567	0.988356	0.977287	0.96594	0.989315	0.963878	0.973119	0.976521	1.00014	1.00221	0.974604	0.991664
	228		0.978551	0.988867	0.960045	1.00314	0.986008	0.945186	0.961283	0.937471	0.961943	0.961856	0.955176	0.937494	0.97589	0.976294	0.986736	0.973216	1.03906	0.965852	0.983027	0.977555	0.949558	0.94457	0.94832	0.995593	0.966578	1.00684	1.01994			228	0.967016	0.977183	0.955709	0.953004	0.960249	0.964797	0.983767	0.972025	0.968691	0.995027	0.975471	0.974547	0.977728	1.01185	0.998357	0.97643	0.996131
	230		0.966668	0.973797	0.948655	0.979919	0.970319	0.912672	0.915528	0.923729	0.955192	0.955572	0.929223	0.932889	0.972625	0.974582	0.979581	0.967968	0.997688	0.963894	0.980867	0.977787	0.939077	0.919171	0.915938	1.00418	0.969704	1.00448	1.01708			230	0.971313	0.977313	0.958974	0.954481	0.964787	0.979972	0.970758	0.972312	0.963743	0.994372	0.971124	0.979073	0.971862	1.00147	0.99536	0.947822	0.987537
	232		0.975739	0.992107	0.959561	1.00662	0.984839	0.93717	0.957264	0.933321	0.966473	0.954538	0.947537	0.930122	0.972492	0.969542	0.974795	0.963731	0.98635	0.961422	0.976544	0.989997	0.958179	0.932246	0.901656	0.991657	0.96967	0.998138	1.00203			232	0.971039	0.979111	0.969406	0.95575	0.95962	0.979976	0.989399	0.966069	0.958237	0.986316	0.970639	0.976618	0.97555	1.0074	1.0042	0.964539	1.00484
	234		0.969221	0.977176	0.948819	0.989587	0.989142	0.922219	0.942886	0.940147	0.957434	0.956457	0.948689	0.935912	0.974263	0.978938	0.987396	0.98329	1.01878	0.96097	0.972685	0.948166	0.914042	0.86898	0.901637	0.987727	0.96363	1.0069	0.996721			234	0.970002	0.975868	0.964701	0.945882	0.964807	0.973168	0.988446	0.9719	0.952001	1.00875	0.962045	0.97742	0.978781	0.997644	0.994372	0.962365	1.0116
	236		0.96414	0.986004	0.951879	0.998341	0.982804	0.934217	0.93935	0.931806	0.956568	0.960033	0.932919	0.929924	0.973186	0.970746	0.981124	0.966894	1.02245	0.960628	0.978064	0.974541	0.928228	0.921356	0.907384	0.991936	0.966608	0.992725	1.00874			236	0.971291	0.977447	0.967962	0.944669	0.964967	0.973737	0.981407	0.975119	0.957031	0.996016	0.96146	0.993303	0.970345	1.0088	0.998111	0.963217	0.97672
	238		0.976366	0.992751	0.957831	0.999842	0.992458	0.953572	0.957568	0.933914	0.961371	0.949393	0.934623	0.930151	0.969356	0.972257	0.976357	0.968598	1.01889	0.95932	0.973449	0.987082	0.943758	0.950881	0.906766	0.994981	0.965686	1.00059	0.99547			238	0.971517	0.978199	0.957065	0.93736	0.95388	0.972205	0.978401	0.976298	0.958905	1.00435	0.979772	0.98698	0.975127	0.994288	0.992545	0.965298	0.977235
	240		0.971541	0.979624	0.947383	0.979972	0.98451	0.954312	0.942778	0.928501	0.948442	0.954154	0.9281	0.929836	0.969399	0.971535	0.994246	0.975985	1.0091	0.962685	0.975994	0.959818	0.957646	0.917082	0.920754	0.996111	0.964333	0.998595	1.013			240	0.968856	0.980164	0.962158	0.946252	0.955624	0.982573	0.976502	0.967464	0.96365	1.01046	0.975455	0.991555	0.975428	1.00869	1.00288	0.963819	1.00644
	242		0.97693	0.983611	0.953892	0.995726	0.982117	0.949149	0.945934	0.933519	0.952047	0.956256	0.932099	0.929724	0.974018	0.977057	0.983952	0.970776	1.03048	0.966074	0.9814	0.972178	0.966997	0.919055	0.929531	0.99572	0.969719	0.978746	1.00769			242	0.969994	0.983429	0.969128	0.960671	0.965224	0.978402	1.0023	0.967784	0.94791	1.00052	0.976461	0.987844	0.968607	0.994375	0.989858	0.95791	0.982966
	244		0.97157	0.981401	0.956097	0.989922	0.981552	0.943594	0.938209	0.925381	0.949367	0.952336	0.931045	0.923729	0.967804	0.968247	0.974726	0.96358	1.0016	0.960942	0.976741	0.984515	0.931308	0.883151	0.912034	1.00528	0.968387	0.992899	1.0074			244	0.965612	0.981268	0.953356	0.952146	0.948233	0.95873	0.986498	0.974884	0.961372	1.0022	0.959465	0.981653	0.973965	0.992248	1.00593	0.964054	0.987165
	246		0.980526	0.981217	0.948253	0.99243	0.984217	0.972183	0.948537	0.926382	0.957541	0.955131	0.936692	0.925495	0.968788	0.971511	0.983078	0.977202	1.01557	0.959284	0.975234	0.976608	0.940111	0.887969	0.914934	1.00115	0.971281	0.996511	1.00729			246	0.964468	0.965453	0.957503	0.949276	0.952797	0.96077	0.982869	0.962915	0.940575	0.979889	0.947136	0.967696	0.986802	1.01038	1.00819	0.994405	1.01941
	248		0.973733	0.974542	0.947999	0.990765	0.983175	0.939198	0.941029	0.938418	0.959869	0.957704	0.92169	0.927113	0.967597	0.968288	0.980706	0.972688	0.999852	0.952269	0.982044	0.961738	0.922164	0.926974	0.863372	0.995709	0.965039	0.988711	0.971671			248	0.967763	0.978821	0.96583	0.946817	0.9586	0.980539	0.997408	0.964939	0.95221	0.991972	0.961277	0.972438	0.970662	0.992552	0.982702	0.954125	1.0011
	250		0.968112	0.969883	0.945821	0.981142	0.980945	0.939048	0.9506	0.926411	0.949228	0.955465	0.923544	0.922839	0.97129	0.9729	0.982406	0.978114	1.03836	0.956358	0.969402	0.98681	0.935217	0.948197	0.952891	0.999996	0.968968	1.01018	0.998394			250	0.966822	0.977054	0.957026	0.952501	0.947231	0.962359	0.969107	0.975207	0.967488	0.99298	0.970998	0.96178	0.966657	1.00101	1.00499	0.952446	0.936995
	252		0.973817	0.977971	0.946857	0.98836	0.997026	0.958196	0.953926	0.930563	0.951687	0.948084	0.92641	0.9236	0.968508	0.967615	0.9802	0.980077	1.01066	0.991943	0.964623	0.976191	0.926363	0.899843	1.01081	0.993637	0.966627	0.985694	1.00784			252	0.967032	0.976506	0.962584	0.940048	0.956072	0.968643	0.982074	0.977981	0.942838	0.997835	0.97322	0.979177	0.978016	1.005	0.99324	0.982129	0.978751
	254		0.971899	0.971523	0.948387	0.979653	0.980986	0.936816	0.92039	0.93106	0.947992	0.954009	0.922155	0.924154	0.965361	0.962571	0.983592	0.969714	0.991675	0.957347	0.973958	0.973922	0.933366	0.948004	0.903282	0.998991	0.967141	1.00878	1.02193			254	0.966558	0.979751	0.95956	0.945836	0.963599	0.980017	0.991357	0.964616	0.942105	0.987875	0.957435	0.982726	0.97746	0.997893	1.00864	0.970578	1.00273
	256		0.973987	0.972796	0.949319	0.988797	0.991844	0.940582	0.938468	0.925723	0.947522	0.95246	0.932413	0.917657	0.968725	0.972981	0.975324	0.981479	1.01365	0.956975	0.977218	0.968935	0.969558	0.923539	0.88066	0.987593	0.964853	0.999994	1.00188			256	0.964317	0.9774	0.97001	0.95658	0.946731	0.964446	0.984964	0.963642	0.924353	0.994782	0.951772	0.978621	0.974506	1.00599	1.00751	0.981049	0.987833
	258		0.969406	0.972737	0.946452	0.978647	0.9805	0.925295	0.922126	0.933733	0.949212	0.949674	0.936659	0.917512	0.963655	0.965865	0.97923	0.96454	1.0103	0.949014	0.974942	0.967511	0.956425	0.902236	0.95509	0.994558	0.962675	0.988487	1.00303			258	0.965182	0.982955	0.971152	0.946817	0.967043	0.975883	1.001	0.968974	0.939036	0.992009	0.964636	0.971203	0.967207	0.998093	1.00111	0.95733	0.991554
	260		0.973416	0.976133	0.946529	0.983904	0.979287	0.928022	0.930953	0.932342	0.948043	0.947502	0.937949	0.91019	0.962843	0.958344	0.9702	0.95225	0.996136	0.950754	0.967171	0.971459	0.956062	0.866842	0.878898	0.995761	0.971695	0.999877	1.01292			260	0.962142	0.976773	0.957913	0.940182	0.952638	0.976437	0.971694	0.971546	0.937464	0.989225	0.936692	0.971135	0.972104	0.994844	1.00066	0.961763	0.951348
	262		0.973712	0.981707	0.951933	0.976746	0.981955	0.957785	0.950657	0.921055	0.946635	0.947092	0.933612	0.916345	0.963883	0.964348	0.976194	0.972211	1.01057	0.947906	0.974072	0.977862	0.946925	0.89509	0.948715	1.00028	0.964885	1.00153	0.991413			262	0.96595	0.974412	0.957697	0.950429	0.95206	0.971751	0.969027	0.962228	0.933108	0.9931	0.95159	0.966567	0.974848	1.00245	1.0008	0.950405	0.999032
	264		0.969402	0.96986	0.956572	0.991359	0.983457	0.927817	0.946882	0.921745	0.949188	0.946822	0.925525	0.92004	0.963161	0.960762	0.978552	0.969402	1.0343	0.952017	0.976019	0.972844	0.965187	0.913833	0.905074	0.99257	0.963969	0.9857	0.988794			264	0.960909	0.97391	0.959269	0.938952	0.959002	0.972283	0.985422	0.954977	0.940759	0.988549	0.942906	0.974381	0.975133	1.00903	1.00547	0.984873	0.989145
	266		0.967262	0.968597	0.946648	0.989109	0.970027	0.929752	0.942001	0.917458	0.943938	0.951287	0.928828	0.915631	0.965083	0.962603	0.973328	0.965893	1.03594	0.952618	0.970719	0.964871	0.942911	0.93525	0.943115	0.992765	0.959968	0.983764	0.989892			266	0.960816	0.971475	0.963873	0.935697	0.961548	0.976434	0.98622	0.953675	0.926759	0.963467	0.942825	0.949223	0.968918	1.01083	0.998744	0.967083	0.997695
	268		0.968502	0.96906	0.940206	0.979021	0.967835	0.913099	0.909677	0.926504	0.951823	0.946332	0.936911	0.918794	0.962463	0.966027	0.986483	0.986966	1.02	0.95058	0.965019	0.968088	0.930666	0.932887	0.859674	1.00052	0.968831	0.989894	1.00958			268	0.961835	0.976202	0.967353	0.951307	0.952621	0.979021	0.993598	0.956535	0.928713	0.976613	0.94176	0.95611	0.966896	0.994077	0.994903	0.963421	0.973016
	270		0.965046	0.963104	0.941063	0.986201	0.97819	0.946245	0.917261	0.92354	0.94141	0.9449	0.939139	0.916137	0.963752	0.96555	0.976634	0.97034	1.02212	0.953577	0.972939	0.966812	0.934976	0.923641	0.929531	0.989751	0.958568	1.00097	0.992028			270	0.963037	0.979999	0.961085	0.948414	0.945126	0.981069	0.966759	0.956587	0.926313	0.972552	0.936862	0.955405	0.965881	0.997434	0.999436	0.952904	0.980378
	272		0.967367	0.970275	0.932381	0.975846	0.960905	0.913467	0.923686	0.919687	0.942106	0.936386	0.923173	0.920486	0.96715	0.961729	0.977877	0.983774	1.03671	0.954921	0.969372	0.976369	0.932378	0.942393	0.920469	0.996903	0.965363	0.983239	0.995565			272	0.963784	0.971971	0.95398	0.938138	0.956838	0.969821	0.992187	0.952324	0.928678	0.998934	0.935093	0.963655	0.968672	1.00924	1.00207	0.965864	0.968743
	274		0.962164	0.971113	0.926677	0.980502	0.96903	0.919921	0.909121	0.927599	0.946355	0.950453	0.926774	0.912345	0.957237	0.961827	0.969271	0.961846	0.994458	0.951446	0.97197	0.969908	0.938334	0.883403	0.888474	0.992529	0.959436	0.99952	0.980208			274	0.961911	0.974658	0.961976	0.931978	0.943752	0.971871	0.976418	0.958676	0.923756	0.969751	0.942548	0.952996	0.968577	1.00535	1.00083	0.966738	0.998045
[truncated: 1 more columns]
