# Supplementary material for: A New Generation of FRET Sensors for Robust Measurement of Gαi1, Gαi2 and Gαi3 Activation Kinetics in Single Cells
Source: PLoS One. 2016 Jan 22;11(1):e0146789. doi: 10.1371/journal.pone.0146789 (PMC4723041; doi:10.1371/journal.pone.0146789)
Supplement: S1 Data — (ZIP) [file pone.0146789.s001.zip › vanUnen_Gai-Data_PLoSOne/Figure_03/Figure_03.xlsx]

## Sheet: Alpha-2A receptor
#Corrected CFP and YFP traces, ratio calculated from background and bleedthrough corrected data
	Individual time trace of the Gai1-sensor for Alpha2-adrenoceptor activation in Hek293 cells.
	time (s)	CFP	YFP	ratio		FRET ratio normalized
	0	140.381	69.3787	0.494218		0.979808
	0.1	140.381	70.2135	0.500165		0.991598
	0.2	140.289	69.2036	0.493292		0.977972
	0.3	140.778	69.9591	0.496947		0.985219
	0.4	140.564	69.4496	0.494078		0.979531
	0.5	139.862	69.3856	0.496101		0.98354
	0.6	140.747	69.3461	0.4927		0.976799
	0.7	140.167	69.7888	0.497897		0.987101
	0.8	140.411	68.4325	0.487371		0.966234
	0.9	140.625	69.6655	0.495399		0.98215
	1	139.984	69.7328	0.498148		0.9876
	1.1	140.259	69.4492	0.49515		0.981657
	1.2	140.472	70.194	0.499699		0.990675
	1.3	140.198	70.5298	0.503074		0.997365
	1.4	139.954	69.4665	0.496354		0.984042
	1.5	140.076	70.6858	0.504626		1.00044
	1.6	140.198	69.4638	0.49547		0.98229
	1.7	140.167	69.6836	0.497146		0.985614
	1.8	140.411	70.372	0.501184		0.993619
	1.9	139.923	69.6077	0.497471		0.986257
	2	140.533	69.6185	0.495388		0.982127
	2.1	140.167	69.8796	0.498545		0.988386
	2.2	140.289	70.1529	0.500059		0.991388
	2.3	140.411	70.6093	0.502874		0.99697
	2.4	139.984	70.8307	0.505991		1.00315
	2.5	140.045	70.0573	0.500248		0.991762
	2.6	139.954	70.0239	0.500336		0.991938
	2.7	140.106	69.7524	0.497854		0.987016
	2.8	139.801	70.3278	0.503057		0.997331
	2.9	140.228	69.945	0.498794		0.98888
	3	140.32	69.878	0.497991		0.987289
	3.1	139.893	69.5196	0.49695		0.985224
	3.2	139.893	70.385	0.503136		0.997488
	3.3	140.167	69.4299	0.495336		0.982025
	3.4	139.679	69.7337	0.499243		0.98977
	3.5	140.167	70.123	0.500281		0.991828
	3.6	139.709	70.1567	0.502162		0.995556
	3.7	140.015	69.0537	0.493189		0.977768
	3.8	140.259	70.0777	0.499632		0.990541
	3.9	139.801	70.0199	0.500854		0.992964
	4	139.832	69.8217	0.499327		0.989937
	4.1	139.862	70.4475	0.503692		0.998592
	4.2	139.862	70.3362	0.502897		0.997015
	4.3	140.076	69.7993	0.498297		0.987895
	4.4	139.801	70.5014	0.504298		0.999792
	4.5	140.381	69.409	0.494433		0.980235
	4.6	139.832	69.1543	0.494555		0.980476
	4.7	139.74	69.9144	0.500318		0.991901
	4.8	139.862	69.2416	0.495071		0.981499
	4.9	139.832	69.9193	0.500025		0.991321
	5	139.465	69.509	0.498396		0.988092
	5.1	139.74	70.0798	0.501502		0.994248
	5.2	140.106	70.1761	0.500878		0.993012
	5.3	139.496	70.1565	0.502929		0.997077
	5.4	140.045	69.1205	0.493559		0.978502
	5.5	139.709	70.1797	0.502326		0.995882
	5.6	140.045	69.9357	0.49938		0.990041
	5.7	139.923	70.5996	0.50456		1.00031
	5.8	139.435	69.7438	0.500189		0.991646
	5.9	139.679	69.6081	0.498344		0.987987
	6	139.771	70.0294	0.501032		0.993316
	6.1	139.679	69.874	0.500247		0.991761
	6.2	139.74	69.894	0.500171		0.991611
	6.3	139.801	69.8834	0.499878		0.991029
	6.4	139.526	69.9141	0.501082		0.993416
	6.5	139.74	69.957	0.500623		0.992506
	6.6	139.709	69.9328	0.500558		0.992378
	6.7	139.862	69.2341	0.495017		0.981392
	6.8	139.526	69.988	0.501611		0.994466
	6.9	139.618	70.1957	0.50277		0.996763
	7	139.618	70.115	0.502192		0.995617
	7.1	139.893	69.7398	0.498524		0.988345
	7.2	139.74	69.8193	0.499637		0.990552
	7.3	139.313	70.2544	0.504292		0.999781
	7.4	140.045	69.7647	0.498159		0.98762
	7.5	139.221	70.0182	0.502927		0.997075
	7.6	139.832	69.7238	0.498627		0.98855
	7.7	139.709	69.991	0.500976		0.993205
	7.8	139.465	70.3315	0.504294		0.999783
	7.9	139.221	70.0615	0.503239		0.997693
	8	139.374	69.7901	0.500741		0.992739
	8.1	139.465	69.9978	0.501901		0.99504
	8.2	140.076	69.4898	0.496088		0.983515
	8.3	139.465	69.8364	0.500744		0.992745
	8.4	139.404	70.2653	0.50404		0.99928
	8.5	139.587	70.3036	0.503653		0.998513
	8.6	139.557	70.3099	0.503808		0.998821
	8.7	139.771	70.4749	0.504218		0.999634
	8.8	139.374	69.7853	0.500706		0.992671
	8.9	139.618	70.0769	0.501919		0.995076
	9	139.282	70.0069	0.502626		0.996478
	9.1	139.74	69.9033	0.500238		0.991744
	9.2	139.709	69.7265	0.499082		0.989451
	9.3	139.648	69.9418	0.500842		0.99294
	9.4	139.282	70.2029	0.504033		0.999267
	9.5	139.587	69.7407	0.49962		0.990518
	9.6	139.435	70.2169	0.503582		0.998373
	9.7	139.038	70.1072	0.50423		0.999658
	9.8	139.496	70.1257	0.502708		0.99664
	9.9	139.404	70.3059	0.504331		0.999858
	10	139.343	70.5517	0.506316		1.00379
	10.1	139.313	70.1918	0.503843		0.998891
	10.2	139.343	69.5664	0.499245		0.989773
	10.3	139.648	69.0126	0.494188		0.979749
	10.4	139.374	69.7452	0.500418		0.992101
	10.5	139.618	69.3959	0.497042		0.985407
	10.6	139.313	70.0019	0.50248		0.996188
	10.7	139.587	69.9929	0.501427		0.9941
	10.8	139.618	69.9168	0.500772		0.992802
	10.9	139.13	69.9459	0.502739		0.996702
	11	139.038	69.6379	0.500855		0.992965
	11.1	139.587	70.0668	0.501956		0.99515
	11.2	139.374	69.832	0.501041		0.993335
	11.3	139.16	70.0854	0.503631		0.998471
	11.4	139.618	70.0429	0.501675		0.994593
	11.5	139.221	69.5975	0.499906		0.991084
	11.6	139.069	70.3179	0.505634		1.00244
	11.7	139.374	70.0388	0.502525		0.996277
	11.8	138.947	69.8024	0.502369		0.995968
	11.9	139.771	69.8758	0.499933		0.991138
	12	139.221	70.7503	0.508187		1.0075
	12.1	139.13	70.5033	0.506745		1.00464
	12.2	139.069	70.5355	0.507199		1.00554
	12.3	139.038	70.5723	0.507575		1.00629
	12.4	139.252	70.7983	0.50842		1.00796
	12.5	139.557	71.3127	0.510994		1.01307
	12.6	139.313	70.4934	0.506009		1.00318
	12.7	138.977	70.515	0.507386		1.00591
	12.8	139.74	69.9689	0.500708		0.992674
	12.9	139.099	69.9141	0.502621		0.996467
	13	139.221	69.8822	0.501951		0.995139
	13.1	139.404	70.2257	0.503756		0.998717
	13.2	139.313	70.0092	0.502533		0.996292
	13.3	139.13	70.1757	0.504391		0.999976
	13.4	139.648	69.1657	0.495285		0.981923
	13.5	139.282	70.4949	0.50613		1.00342
	13.6	139.252	70.5012	0.506286		1.00373
	13.7	139.648	69.0762	0.494643		0.980652
	13.8	139.252	70.2787	0.504689		1.00057
	13.9	139.038	70.3796	0.506189		1.00354
	14	139.16	70.0731	0.503543		0.998295
	14.1	139.374	69.8718	0.501327		0.993902
	14.2	139.008	70.5602	0.507599		1.00634
	14.3	139.038	70.0568	0.503868		0.998939
	14.4	139.038	70.1592	0.504604		1.0004
	14.5	139.099	71.1252	0.511328		1.01373
	14.6	139.374	69.7429	0.500402		0.992069
	14.7	139.099	70.2009	0.504682		1.00055
	14.8	139.191	70.1644	0.504089		0.999377
	14.9	139.16	70.8421	0.509069		1.00925
	15	139.16	69.6933	0.500813		0.992883
	15.1	139.16	70.406	0.505935		1.00304
	15.2	139.343	69.8034	0.500946		0.993147
	15.3	138.733	69.9669	0.504328		0.999851
	15.4	139.008	70.2325	0.505243		1.00166
	15.5	139.191	71.0643	0.510554		1.01219
	15.6	138.916	70.1184	0.504754		1.0007
	15.7	139.221	70.7854	0.508438		1.008
	15.8	139.16	69.6885	0.500779		0.992815
	15.9	139.435	69.3743	0.497539		0.986393
	16	139.008	70.9995	0.51076		1.0126
	16.1	139.008	70.4916	0.507106		1.00536
	16.2	139.252	70.417	0.505681		1.00253
	16.3	138.886	70.5865	0.508235		1.0076
	16.4	139.404	69.5155	0.498661		0.988617
	16.5	139.282	69.8742	0.501674		0.994589
	16.6	138.886	70.497	0.50759		1.00632
	16.7	139.587	70.491	0.504996		1.00118
	16.8	139.16	70.865	0.509234		1.00958
	16.9	138.886	70.56	0.508044		1.00722
	17	138.702	69.7499	0.502875		0.996971
	17.1	139.252	69.8737	0.50178		0.9948
	17.2	138.977	70.4232	0.506725		1.0046
	17.3	139.557	69.8191	0.500291		0.991849
	17.4	139.282	70.3075	0.504785		1.00076
	17.5	138.977	70.4252	0.50674		1.00463
	17.6	138.702	70.578	0.508845		1.00881
	17.7	138.977	70.1417	0.5047		1.00059
	17.8	139.099	70.3234	0.505564		1.0023
	17.9	138.886	70.7905	0.509704		1.01051
	18	138.489	70.7114	0.510593		1.01227
	18.1	138.763	71.0075	0.511717		1.0145
	18.2	139.13	70.1883	0.504481		1.00016
	18.3	139.038	70.0939	0.504134		0.999468
	18.4	139.191	69.7919	0.501412		0.994071
	18.5	139.404	69.5601	0.498981		0.989252
	18.6	138.977	69.8121	0.502328		0.995887
	18.7	139.13	70.3036	0.50531		1.0018
	18.8	139.038	70.3922	0.50628		1.00372
	18.9	138.428	70.4031	0.508591		1.0083
	19	138.916	69.8768	0.503015		0.997248
	19.1	138.886	70.3714	0.506686		1.00453
	19.2	139.282	69.8314	0.501366		0.993979
	19.3	138.916	70.3671	0.506544		1.00425
	19.4	138.733	70.2895	0.506653		1.00446
	19.5	139.038	70.3766	0.506168		1.0035
	19.6	138.824	69.9282	0.503716		0.998639
	19.7	139.069	69.9756	0.503173		0.997563
	19.8	138.55	71.1904	0.513825		1.01868
	19.9	138.977	70.1972	0.505099		1.00138
	20	138.306	70.6872	0.511094		1.01327
	20.1	138.733	70.9757	0.5116		1.01427
	20.2	138.794	70.8431	0.51042		1.01193
	20.3	138.855	70.3138	0.506383		1.00393
	20.4	138.672	69.9005	0.504071		0.999342
	20.5	138.916	70.3752	0.506602		1.00436
	20.6	139.191	69.8169	0.501592		0.994427
	20.7	139.221	69.8933	0.502031		0.995298
	20.8	138.886	70.8914	0.510431		1.01195
	20.9	138.794	70.1866	0.505689		1.00255
	21	138.886	70.1197	0.504874		1.00093
	21.1	138.855	70.248	0.505909		1.00299
	21.2	139.618	70.0071	0.501419		0.994084
	21.3	138.672	70.3948	0.507636		1.00641
	21.4	139.343	70.3233	0.504676		1.00054
	21.5	138.855	70.4134	0.507101		1.00535
	21.6	139.069	70.3343	0.505752		1.00268
	21.7	138.947	70.3573	0.506363		1.00389
	21.8	138.458	70.478	0.50902		1.00915
	21.9	138.672	70.6735	0.509646		1.01039
	22	138.55	70.5745	0.50938		1.00987
	22.1	138.886	70.7578	0.509468		1.01004
	22.2	138.672	70.1567	0.505919		1.00301
	22.3	138.763	70.0897	0.505102		1.00139
	22.4	138.763	69.887	0.503641		0.99849
	22.5	138.489	70.3754	0.508167		1.00746
	22.6	138.886	70.3847	0.506782		1.00472
	22.7	138.672	70.0889	0.50543		1.00204
	22.8	138.428	70.9481	0.512528		1.01611
	22.9	139.038	69.9519	0.503113		0.997443
	23	139.343	69.7949	0.500885		0.993025
	23.1	138.763	69.7798	0.502869		0.996958
	23.2	139.008	69.2474	0.498156		0.987615
	23.3	139.709	68.387	0.489494		0.970443
	23.4	139.954	67.4884	0.48222		0.956021
	23.5	140.533	66.2129	0.471154		0.934083
	23.6	140.503	65.7614	0.468043		0.927915
	23.7	140.594	65.6945	0.467262		0.926367
	23.8	141.022	65.2506	0.462699		0.91732
	23.9	141.205	64.8922	0.459561		0.911098
	24	141.296	64.4895	0.456413		0.904858
	24.1	141.846	63.6672	0.448849		0.889861
	24.2	142.273	62.7961	0.441378		0.87505
	24.3	142.029	62.7093	0.441525		0.875342
	24.4	142.517	62.2135	0.436534		0.865447
	24.5	142.334	62.2274	0.437193		0.866754
	24.6	142.548	61.7821	0.433414		0.859261
	24.7	142.242	61.6556	0.433454		0.859341
	24.8	142.426	61.938	0.43488		0.862168
	24.9	142.334	61.5079	0.432138		0.856731
	25	142.151	62.1016	0.436871		0.866116
	25.1	143.158	60.8292	0.42491		0.842402
	25.2	143.158	60.6264	0.423493		0.839593
	25.3	143.066	60.8372	0.425237		0.843051
	25.4	142.853	60.6939	0.42487		0.842323
	25.5	142.853	60.5521	0.423878		0.840356
	25.6	142.914	60.5111	0.42341		0.839428
	25.7	143.402	60.4121	0.421278		0.835201
	25.8	142.822	61.282	0.429079		0.850667
	25.9	142.67	60.1713	0.421753		0.836143
	26	142.822	60.4492	0.423248		0.839107
	26.1	142.792	60.5776	0.424237		0.841068
	26.2	143.036	60.3809	0.422138		0.836906
	26.3	143.127	59.3068	0.414364		0.821494
	26.4	143.097	60.2897	0.42132		0.835286
	26.5	143.097	59.8427	0.418197		0.829094
	26.6	143.005	59.8704	0.418658		0.830007
	26.7	142.975	60.1818	0.420926		0.834503
	26.8	142.975	60.1316	0.420575		0.833807
	26.9	143.311	60.1928	0.420017		0.832701
	27	143.066	59.9229	0.418847		0.830381
	27.1	143.127	60.4617	0.422433		0.837491
	27.2	143.28	59.6715	0.416467		0.825664
	27.3	143.616	59.6411	0.415283		0.823315
	27.4	142.822	60.1738	0.421319		0.835284
	27.5	143.524	59.0997	0.411776		0.816362
	27.6	143.219	58.9427	0.411557		0.815929
	27.7	142.761	59.4342	0.416319		0.82537
	27.8	143.005	59.6038	0.416794		0.826312
	27.9	143.097	59.5673	0.416273		0.825278
	28	143.341	59.6758	0.41632		0.825373
	28.1	143.036	59.2442	0.414191		0.821151
	28.2	143.188	59.9493	0.418674		0.830039
	28.3	142.822	59.7831	0.418584		0.829861
	28.4	143.127	60.0534	0.41958		0.831835
	28.5	143.311	59.4813	0.415052		0.822858
	28.6	143.005	59.0802	0.413133		0.819053
	28.7	143.158	59.9379	0.418684		0.830058
	28.8	142.609	59.7137	0.418725		0.830139
	28.9	143.097	59.4622	0.415538		0.823821
	29	143.646	58.6704	0.408437		0.809743
	29.1	142.7	59.8516	0.419422		0.831522
	29.2	142.67	59.8273	0.419342		0.831362
	29.3	142.792	59.1241	0.414058		0.820887
	29.4	143.005	59.3806	0.415233		0.823217
	29.5	143.341	58.3431	0.407023		0.806941
	29.6	143.188	59.4603	0.415259		0.823268
	29.7	143.066	59.758	0.417694		0.828096
	29.8	142.487	59.926	0.420573		0.833803
	29.9	143.494	58.623	0.408541		0.80995
	30	142.883	59.0611	0.413352		0.819488
	30.1	143.127	59.3222	0.414471		0.821707
	30.2	143.188	59.6474	0.416566		0.825859
	30.3	142.731	59.7116	0.418352		0.8294
	30.4	143.066	59.5897	0.416518		0.825764
	30.5	142.853	59.477	0.416352		0.825435
	30.6	143.036	59.6679	0.417153		0.827024
	30.7	143.219	58.6991	0.409856		0.812556
	30.8	142.761	59.6484	0.417819		0.828344
	30.9	143.158	59.5967	0.4163		0.825332
	31	143.036	59.284	0.414469		0.821703
	31.1	143.402	59.1972	0.412806		0.818405
	31.2	143.005	59.1485	0.413611		0.820001
	31.3	143.036	59.164	0.41363		0.820039
	31.4	142.914	58.6987	0.410728		0.814286
	31.5	142.792	59.3016	0.415301		0.823353
	31.6	143.219	59.2545	0.413733		0.820244
	31.7	143.158	58.9205	0.411577		0.815968
	31.8	143.127	59.0183	0.412348		0.817497
	31.9	142.67	58.8384	0.41241		0.81762
	32	143.25	58.8142	0.410571		0.813975
	32.1	143.127	59.0203	0.412362		0.817525
	32.2	142.914	59.2738	0.414752		0.822263
	32.3	142.914	59.1015	0.413547		0.819874
	32.4	142.883	59.1383	0.413892		0.820559
	32.5	143.097	58.876	0.411441		0.8157
	32.6	143.036	59.5796	0.416536		0.8258
	32.7	143.585	58.9404	0.410491		0.813816
	32.8	143.127	59.3099	0.414385		0.821536
	32.9	143.25	59.3085	0.414022		0.820817
	33	142.975	58.3626	0.408202		0.809278
	33.1	143.524	58.7	0.40899		0.810841
	33.2	143.585	58.9336	0.410444		0.813722
	33.3	143.036	59.5945	0.41664		0.826007
	33.4	143.219	58.8393	0.410835		0.814497
	33.5	143.402	58.5725	0.408449		0.809768
	33.6	143.188	59.1921	0.413386		0.819556
	33.7	142.731	59.5005	0.416873		0.826468
	33.8	143.25	58.9178	0.411295		0.81541
	33.9	143.158	58.2741	0.407061		0.807016
	34	143.28	59.0967	0.412456		0.817711
	34.1	143.311	58.99	0.411624		0.816062
	34.2	143.127	59.5227	0.415872		0.824484
	34.3	143.25	59.4298	0.414869		0.822496
	34.4	142.731	59.607	0.417618		0.827946
	34.5	142.975	59.746	0.417878		0.82846
	34.6	143.402	58.9664	0.411196		0.815214
	34.7	143.005	58.399	0.408369		0.809609
	34.8	143.372	59.4413	0.414596		0.821954
	34.9	143.127	59.6597	0.416829		0.826381
	35	143.066	59.0815	0.412966		0.818722
	35.1	143.219	59.2984	0.41404		0.820852
	35.2	143.158	58.5371	0.408899		0.810659
	35.3	143.372	59.0073	0.411569		0.815952
	35.4	143.219	59.3919	0.414693		0.822147
	35.5	142.822	59.3738	0.415718		0.824179
	35.6	143.127	59.4915	0.415654		0.824051
	35.7	143.127	59.1971	0.413597		0.819974
	35.8	143.005	59.4033	0.415392		0.823532
	35.9	142.822	59.2035	0.414526		0.821815
	36	143.311	58.6773	0.409442		0.811735
	36.1	143.372	58.7278	0.40962		0.812088
	36.2	143.219	59.5092	0.415512		0.82377
	36.3	143.402	59.3339	0.413759		0.820295
	36.4	142.822	59.5019	0.416615		0.825957
	36.5	143.066	59.4273	0.415383		0.823514
	36.6	143.097	59.7174	0.417321		0.827357
	36.7	143.158	59.2796	0.414085		0.820942
	36.8	143.066	59.1547	0.413477		0.819736
	36.9	142.944	59.6965	0.417621		0.827951
	37	143.066	59.0238	0.412562		0.817922
	37.1	142.792	59.3291	0.415494		0.823735
	37.2	143.005	59.8603	0.418588		0.829868
	37.3	142.792	59.9612	0.41992		0.83251
	37.4	143.25	59.2472	0.413595		0.819969
	37.5	143.311	58.7484	0.409938		0.812719
	37.6	142.944	59.0095	0.412815		0.818422
	37.7	142.761	59.8169	0.418999		0.830684
	37.8	142.7	60.0932	0.421115		0.834879
	37.9	142.883	60.0095	0.419989		0.832646
	38	142.731	59.3871	0.416078		0.824891
	38.1	142.944	59.0027	0.412767		0.818328
	38.2	142.792	59.1738	0.414406		0.821577
	38.3	142.7	60.0254	0.42064		0.833936
	38.4	143.005	59.7463	0.417791		0.828287
	38.5	142.7	59.5588	0.41737		0.827454
	38.6	142.944	59.3621	0.415281		0.823313
	38.7	143.158	59.6186	0.416453		0.825636
	38.8	142.792	59.605	0.417426		0.827565
	38.9	142.7	59.419	0.416391		0.825512
	39	143.28	58.937	0.411342		0.815502
	39.1	142.944	59.4468	0.415874		0.824488
	39.2	142.426	60.5701	0.425275		0.843126
	39.3	143.311	58.6384	0.409171		0.811198
	39.4	143.005	59.6106	0.416842		0.826406
	39.5	143.097	59.3605	0.414827		0.822413
	39.6	142.456	59.8246	0.419951		0.83257
	39.7	143.219	59.1259	0.412835		0.818464
	39.8	142.975	59.5884	0.416775		0.826274
	39.9	142.67	58.9736	0.413358		0.819499
	40	142.395	60.4386	0.424443		0.841477
	40.1	142.822	59.6285	0.417502		0.827715
	40.2	142.578	59.7248	0.418892		0.830471
	40.3	142.609	59.4351	0.416771		0.826265
	40.4	142.609	59.6595	0.418344		0.829386
	40.5	142.792	60.3082	0.422351		0.837328
	40.6	142.639	60.5098	0.424216		0.841026
	40.7	142.944	59.5593	0.416661		0.826048
	40.8	142.7	59.6556	0.418049		0.828799
	40.9	142.944	59.8252	0.418521		0.829735
	41	142.792	60.0878	0.420807		0.834268
	41.1	142.761	59.9415	0.419872		0.832414
	41.2	143.219	59.4716	0.41525		0.82325
	41.3	142.883	59.9204	0.419366		0.831411
	41.4	142.914	59.9358	0.419384		0.831448
	41.5	142.792	59.9284	0.419691		0.832055
	41.6	143.097	60.0765	0.419831		0.832333
	41.7	142.914	60.2125	0.42132		0.835286
	41.8	142.761	60.4141	0.423183		0.838978
	41.9	142.883	59.955	0.419608		0.831891
	42	142.609	59.5889	0.417849		0.828404
	42.1	142.487	60.5275	0.424794		0.842173
	42.2	143.127	59.8715	0.418309		0.829316
	42.3	142.822	60.5385	0.423873		0.840346
	42.4	142.914	60.5326	0.42356		0.839726
	42.5	142.883	60.6304	0.424335		0.841262
	42.6	142.883	60.0004	0.419926		0.83252
	42.7	142.578	59.7213	0.418867		0.830422
	42.8	142.578	60.4646	0.42408		0.840757
	42.9	143.341	59.3081	0.413755		0.820287
	43	142.853	59.8561	0.419005		0.830696
	43.1	143.28	60.0836	0.419344		0.831367
	43.2	142.853	60.4881	0.42343		0.839467
	43.3	142.792	59.6048	0.417425		0.827562
	43.4	142.548	60.0368	0.42117		0.834987
	43.5	142.517	61.0196	0.428156		0.848838
	43.6	142.914	60.1134	0.420627		0.833911
	43.7	142.975	60.4691	0.422935		0.838487
	43.8	142.883	60.4357	0.422972		0.838561
	43.9	142.456	60.2299	0.422796		0.838211
	44	142.7	60.6435	0.424972		0.842524
	44.1	142.883	60.1936	0.421278		0.835201
	44.2	142.639	60.4425	0.423744		0.84009
	44.3	142.242	60.5769	0.425871		0.844307
	44.4	142.67	60.4077	0.423409		0.839427
	44.5	142.761	60.6154	0.424593		0.841773
	44.6	142.578	60.3546	0.423309		0.839228
	44.7	142.517	60.6004	0.425215		0.843007
	44.8	142.456	60.5716	0.425195		0.842967
	44.9	142.731	60.5016	0.423886		0.840372
	45	142.364	60.427	0.424453		0.841495
	45.1	142.395	60.7171	0.426399		0.845354
	45.2	142.67	60.1282	0.421451		0.835544
	45.3	143.005	60.1894	0.420889		0.834431
	45.4	142.853	60.6352	0.424459		0.841508
	45.5	142.731	60.5361	0.424128		0.840852
	45.6	141.937	61.1299	0.430682		0.853846
	45.7	142.517	60.2206	0.42255		0.837723
	45.8	142.792	60.9135	0.42659		0.845733
	45.9	142.181	60.3445	0.424419		0.841429
	46	142.426	60.5141	0.424882		0.842347
	46.1	142.364	60.1801	0.422718		0.838057
	46.2	142.609	60.6548	0.425323		0.843221
	46.3	142.334	60.4718	0.424859		0.8423
	46.4	142.181	60.3988	0.424801		0.842185
	46.5	141.937	61.1054	0.43051		0.853504
	46.6	142.151	60.6295	0.426515		0.845584
	46.7	142.303	60.3275	0.423936		0.840471
	46.8	142.395	60.8709	0.427479		0.847496
	46.9	142.395	60.4545	0.424555		0.841698
	47	142.364	61.4373	0.43155		0.855565
	47.1	142.517	61.0438	0.428326		0.849175
	47.2	142.059	61.1691	0.430588		0.85366
	47.3	142.426	60.4719	0.424586		0.841761
	47.4	142.761	60.1364	0.421238		0.835122
	47.5	142.67	60.7439	0.425766		0.844099
	47.6	142.029	60.7196	0.427516		0.847569
	47.7	142.09	61.4415	0.432413		0.857278
	47.8	142.456	60.8665	0.427265		0.84707
	47.9	142.12	61.5288	0.432935		0.858311
	48	142.792	61.03	0.427406		0.84735
	48.1	142.151	61.2194	0.430665		0.853812
	48.2	142.426	60.6306	0.4257		0.843969
	48.3	142.395	61.3388	0.430765		0.854009
	48.4	142.181	60.9513	0.428687		0.849891
	48.5	142.364	61.4169	0.431406		0.855281
	48.6	142.029	61.53	0.433222		0.858881
	48.7	142.273	60.6314	0.426163		0.844885
	48.8	142.029	60.7277	0.427573		0.847682
	48.9	142.273	61.3245	0.431034		0.854543
	49	142.487	61.3063	0.43026		0.85301
	49.1	142.944	60.3788	0.422394		0.837413
	49.2	142.12	61.1816	0.430491		0.853467
	49.3	142.059	61.9157	0.435844		0.864079
	49.4	142.151	61.3909	0.431872		0.856204
	49.5	141.998	61.623	0.43397		0.860364
	49.6	142.151	61.26	0.430951		0.854378
	49.7	142.12	61.8156	0.434953		0.862312
	49.8	141.937	61.1276	0.430666		0.853814
	49.9	142.273	61.555	0.432654		0.857756
	50	141.815	61.0394	0.430415		0.853317
	50.1	142.273	60.6612	0.426372		0.8453
	50.2	142.059	61.7996	0.435027		0.862459
	50.3	142.395	61.281	0.430359		0.853205
	50.4	142.029	61.8168	0.435241		0.862884
	50.5	141.968	61.6659	0.434365		0.861147
	50.6	142.395	61.4356	0.431445		0.855358
	50.7	142.242	61.7898	0.434398		0.861212
	50.8	142.242	61.4039	0.431685		0.855833
	50.9	141.724	61.6116	0.43473		0.861872
	51	142.364	61.1387	0.429452		0.851407
	51.1	142.181	61.0611	0.429459		0.85142
	51.2	141.724	62.285	0.439482		0.871292
	51.3	141.296	61.8655	0.437842		0.868041
	51.4	141.724	62.0931	0.438128		0.868607
	51.5	141.907	61.6431	0.434392		0.8612
	51.6	142.487	61.2526	0.429884		0.852262
	51.7	142.059	61.5046	0.43295		0.858341
	51.8	141.968	61.8068	0.435358		0.863116
	51.9	141.693	61.746	0.435773		0.863938
	52	141.571	61.8301	0.436742		0.86586
	52.1	141.876	61.8257	0.435772		0.863936
	52.2	142.059	61.4062	0.432257		0.856969
	52.3	141.479	62.154	0.439315		0.87096
	52.4	142.151	61.6858	0.433946		0.860316
	52.5	142.151	61.3914	0.431875		0.856211
	52.6	141.754	61.2207	0.431879		0.856219
	52.7	141.815	61.5764	0.434202		0.860823
	52.8	141.998	61.5232	0.433267		0.85897
	52.9	141.785	62.3259	0.439582		0.871489
	53	141.907	60.8902	0.429086		0.850682
	53.1	141.907	61.603	0.434109		0.860639
	53.2	142.364	60.3397	0.42384		0.84028
	53.3	141.724	61.5667	0.434414		0.861244
	53.4	141.968	61.8278	0.435506		0.863409
	53.5	141.937	61.4678	0.433063		0.858567
	53.6	141.754	61.6343	0.434797		0.862004
	53.7	142.273	61.1126	0.429545		0.851591
	53.8	141.876	62.2236	0.438577		0.869497
	53.9	141.663	61.6836	0.435426		0.863251
	54	141.693	62.0958	0.438241		0.868832
	54.1	141.327	62.3874	0.44144		0.875174
	54.2	141.754	61.5468	0.43418		0.86078
	54.3	142.609	60.6788	0.425491		0.843555
	54.4	141.724	61.8386	0.436332		0.865047
	54.5	141.602	61.587	0.434931		0.86227
	54.6	141.449	61.9411	0.437904		0.868164
	54.7	142.09	61.7735	0.434749		0.861909
	54.8	141.876	62.7288	0.442138		0.876557
	54.9	141.754	62.05	0.437729		0.867817
	55	141.724	61.5985	0.434638		0.861688
	55.1	141.571	62.1358	0.438902		0.870141
	55.2	141.541	61.7758	0.436453		0.865287
	55.3	141.663	62.1407	0.438652		0.869647
	55.4	141.479	62.2766	0.440181		0.872678
	55.5	141.876	62.408	0.439876		0.872074
	55.6	141.418	62.045	0.438734		0.869808
	55.7	141.907	62.7089	0.441902		0.87609
	55.8	141.907	62.1705	0.438108		0.868568
	55.9	141.968	62.3736	0.43935		0.87103
	56	141.663	62.1861	0.438973		0.870282
	56.1	141.846	62.6211	0.441473		0.87524
	56.2	141.479	62.4549	0.441442		0.875177
	56.3	141.724	62.1972	0.438863		0.870064
	56.4	141.846	61.616	0.434388		0.861192
	56.5	141.571	62.5622	0.441914		0.876113
	56.6	142.181	61.9322	0.435586		0.863568
	56.7	141.998	62.2208	0.43818		0.86871
	56.8	141.907	62.4315	0.439947		0.872214
	56.9	141.693	62.6544	0.442184		0.876649
	57	141.754	62.3082	0.439551		0.871429
	57.1	141.479	62.4305	0.441269		0.874834
	57.2	141.479	62.3498	0.440698		0.873703
	57.3	141.937	62.6124	0.441127		0.874553
	57.4	141.876	61.5154	0.433585		0.859601
	57.5	142.059	62.3167	0.438667		0.869675
	57.6	141.235	62.8143	0.444749		0.881734
	57.7	141.632	62.3964	0.440552		0.873414
	57.8	141.449	62.1051	0.439064		0.870462
	57.9	141.327	63.1657	0.446948		0.886093
	58	141.449	62.432	0.441374		0.875043
	58.1	141.571	62.0644	0.438397		0.869141
	58.2	141.937	62.4659	0.440095		0.872507
	58.3	141.754	61.6253	0.434733		0.861877
	58.4	141.357	62.5226	0.442302		0.876882
	58.5	141.632	62.1474	0.438795		0.869929
	58.6	141.998	61.9691	0.436407		0.865196
	58.7	141.541	62.7657	0.443447		0.879153
	58.8	141.602	62.45	0.441027		0.874354
	58.9	141.418	62.1893	0.439754		0.87183
	59	141.693	62.4549	0.440776		0.873857
	59.1	141.022	62.9754	0.446566		0.885335
	59.2	141.235	62.7742	0.444465		0.881171
	59.3	141.388	62.5333	0.442281		0.876842
	59.4	141.541	62.3839	0.440749		0.873804
	59.5	141.144	62.6404	0.443806		0.879863
	59.6	141.144	62.0714	0.439774		0.871871
	59.7	141.327	62.8421	0.444658		0.881553
	59.8	141.235	62.5951	0.443197		0.878657
	59.9	141.174	62.8104	0.444914		0.882061
	60	141.205	61.9714	0.438876		0.87009
	60.1	141.205	62.6841	0.443923		0.880097
	60.2	141.449	62.7316	0.443493		0.879243
	60.3	141.235	62.8019	0.444662		0.88156
	60.4	141.205	62.8082	0.444802		0.881839
	60.5	141.388	62.6024	0.44277		0.877811
	60.6	141.296	61.9891	0.438717		0.869775
	60.7	141.418	62.354	0.440918		0.874139
	60.8	141.632	63.0072	0.444865		0.881965
	60.9	141.052	63.4499	0.449833		0.891812
	61	141.541	62.6795	0.442838		0.877945
	61.1	140.93	63.3922	0.449813
	61.2	141.113	63.0949	0.447122
	61.3	141.479	62.5808	0.442331
	61.4	140.808	62.7351	0.445536
	61.5	141.388	62.3751	0.441163
	61.6	141.541	62.8666	0.44416
	61.7	141.388	62.6715	0.443259
	61.8	141.266	62.4199	0.441861
	61.9	141.144	62.2598	0.441109
	62	141.235	62.8642	0.445103
	62.1	141.296	62.2434	0.440516
	62.2	140.747	62.8127	0.446281
	62.3	140.9	62.8464	0.446037
	62.4	141.357	62.8344	0.444507
	62.5	140.991	62.9429	0.446431
	62.6	140.961	62.6745	0.444624
	62.7	141.235	62.0246	0.439158
	62.8	140.991	62.2125	0.441251
	62.9	140.656	63.3021	0.450051
	63	141.205	62.6019	0.443341
	63.1	141.235	62.4647	0.442274
	63.2	140.778	63.1393	0.448504
	63.3	140.991	63.0907	0.447479
	63.4	141.205	62.6148	0.443432
	63.5	140.686	63.4023	0.450665
	63.6	140.869	63.1049	0.447968
	63.7	141.174	62.6427	0.443726
	63.8	140.991	63.328	0.449163
	63.9	141.296	62.4081	0.441682
	64	141.052	62.718	0.444644
	64.1	140.625	62.9699	0.447786
	64.2	140.839	63.1349	0.448278
	64.3	141.357	62.7658	0.444022
	64.4	140.991	63.2405	0.448542
	64.5	141.022	63.1033	0.447472
	64.6	140.808	63.3568	0.449951
	64.7	140.625	62.8824	0.447164
	64.8	140.961	63.0962	0.447615
	64.9	140.747	63.3496	0.450096
	65	140.564	62.8447	0.44709
	65.1	141.022	62.7411	0.444904
	65.2	140.747	63.2296	0.449243
	65.3	140.686	63.2618	0.449667
	65.4	140.717	62.7889	0.446209
	65.5	140.808	63.2713	0.449344
	65.6	140.778	63.6438	0.452087
	65.7	140.869	63.3632	0.449802
	65.8	140.381	63.6365	0.453313
	65.9	140.839	63.0751	0.447854
	66	140.961	63.4094	0.449838
	66.1	140.93	63.2021	0.448464
	66.2	140.625	63.2587	0.44984
	66.3	140.625	63.4526	0.451219
	66.4	141.235	63.555	0.449994
	66.5	140.656	63.5399	0.451742
	66.6	141.083	63.2792	0.448525
	66.7	140.808	63.2488	0.449185
	66.8	140.778	63.9875	0.454529
	66.9	140.869	63.1881	0.448559
	67	140.656	63.2585	0.44974
	67.1	140.625	63.0511	0.448364
	67.2	141.022	62.9689	0.446519
	67.3	140.533	63.5779	0.452404
	67.4	140.778	63.5948	0.45174
	67.5	140.686	63.714	0.452881
	67.6	140.778	63.4945	0.451027
	67.7	141.205	63.3863	0.448896
	67.8	140.686	63.9907	0.454847
	67.9	140.778	63.8322	0.453426
	68	140.747	64.0215	0.454869
	68.1	140.411	63.6769	0.453502
	68.2	140.442	64.1195	0.456556
	68.3	140.656	63.2469	0.449658
	68.4	140.289	63.9657	0.455956
	68.5	140.839	63.4181	0.450289
	68.6	141.235	63.2138	0.447578
	68.7	140.35	63.8548	0.454967
	68.8	140.167	64.1434	0.45762
	68.9	140.656	64.2275	0.45663
	69	140.472	64.0888	0.456238
	69.1	140.076	63.9181	0.456311
	69.2	140.961	63.0241	0.447104
	69.3	140.564	63.4026	0.451059
	69.4	140.564	63.8713	0.454393
	69.5	140.076	63.9614	0.456621
	69.6	140.594	63.6228	0.452527
	69.7	140.411	63.5147	0.452347
	69.8	140.198	63.8292	0.45528
	69.9	140.686	63.6081	0.452128
	70	140.106	64.0813	0.457376
	70.1	140.93	63.5443	0.450892
	70.2	140.808	63.5979	0.451664
	70.3	140.35	64.0894	0.456639
	70.4	140.625	64.5687	0.459155
	70.5	140.686	63.9783	0.45476
	70.6	140.503	64.0533	0.455886
	70.7	140.717	63.6384	0.452245
	70.8	140.472	63.7347	0.453717
	70.9	140.869	63.6525	0.451855
	71	140.472	64.2141	0.45713
	71.1	140.564	63.7504	0.453533
	71.2	140.228	63.9856	0.456296
	71.3	139.954	64.413	0.460245
	71.4	140.656	64.5597	0.458991
	71.5	140.106	65.19	0.46529
	71.6	140.411	63.7207	0.453815
	71.7	140.32	64.1756	0.457352
	71.8	141.144	63.303	0.4485
	71.9	140.564	64.3255	0.457624
	72	140.564	64.3058	0.457484
	72.1	140.503	63.5751	0.452482
	72.2	140.381	63.8728	0.454996
	72.3	140.808	63.8257	0.453281
	72.4	140.381	64.6879	0.460803
	72.5	140.472	63.4918	0.451988
	72.6	141.052	63.4065	0.449525
	72.7	140.35	64.3497	0.458493
	72.8	140.381	64.5482	0.459808
	72.9	140.778	64.0998	0.455327
	73	140.564	64.5363	0.459124
	73.1	140.533	64.1154	0.456228
	73.2	140.778	63.9187	0.45404
	73.3	140.167	64.723	0.461755
	73.4	140.442	64.3783	0.458398
	73.5	140.808	64.0473	0.454855
	73.6	140.503	64.3481	0.457984
	73.7	139.923	64.5772	0.461519
	73.8	140.137	64.4369	0.459815
	73.9	140.289	64.4707	0.459555
	74	140.411	64.8355	0.461754
	74.1	140.35	64.6541	0.460662
	74.2	140.076	65.112	0.464835
	74.3	140.594	63.98	0.455068
	74.4	140.411	64.3601	0.458368
	74.5	140.289	64.9325	0.462847
	74.6	140.32	64.9479	0.462856
	74.7	140.503	64.9252	0.462091
	74.8	140.839	64.376	0.457091
	74.9	140.411	64.8416	0.461797
	75	139.923	64.9928	0.464489
	75.1	140.167	64.9182	0.463148
	75.2	140.503	64.6132	0.459871
	75.3	140.32	65.2679	0.465137
	75.4	140.32	64.5159	0.459777
	75.5	140.32	64.954	0.462899
	75.6	140.32	64.8122	0.461889
	75.7	140.411	64.8063	0.461546
	75.8	140.442	64.6081	0.460034
	75.9	140.35	65.0629	0.463575
	76	139.832	65.0875	0.465471
	76.1	140.228	64.456	0.45965
	76.2	140.198	65.1641	0.464802
	76.3	140.045	65.2131	0.465658
	76.4	140.289	64.8028	0.461923
	76.5	140.625	65.1082	0.462991
	76.6	140.015	65.0885	0.464869
	76.7	140.32	65.0536	0.463609
	76.8	140.198	65.2903	0.465701
	76.9	139.984	65.4522	0.467568
	77	140.137	64.5704	0.460767
	77.1	140.503	65.1855	0.463944
	77.2	140.35	64.3799	0.458709
	77.3	139.954	64.9111	0.463805
	77.4	140.076	64.7572	0.462301
	77.5	140.289	65.1052	0.464078
	77.6	140.167	64.9147	0.463123
	77.7	140.503	64.5181	0.459194
	77.8	140.167	64.3565	0.459141
	77.9	140.076	65.5133	0.467699
	78	140.015	64.9352	0.463774
	78.1	140.411	65.036	0.463182
	78.2	139.893	65.3963	0.467475
	78.3	140.686	64.4581	0.458169
	78.4	139.709	65.6957	0.470231
	78.5	139.862	64.936	0.464286
	78.6	139.893	65.4702	0.468003
	78.7	139.74	64.9394	0.464716
	78.8	140.106	65.3714	0.466584
	78.9	139.984	64.5399	0.461052
	79	139.893	65.8493	0.470713
	79.1	139.679	65.1567	0.466475
	79.2	139.648	65.5292	0.469244
	79.3	140.32	65.0304	0.463444
	79.4	140.167	65.5371	0.467564
	79.5	139.618	65.4351	0.468672
	79.6	140.228	64.2862	0.45844
	79.7	140.564	64.9883	0.46234
	79.8	139.923	65.666	0.4693
	79.9	140.32	64.5461	0.459993
	80	140.32	64.9232	0.46268
	80.1	140.106	65.848	0.469987
	80.2	140.015	64.9296	0.463734
	80.3	139.862	64.8565	0.463718
	80.4	139.801	65.377	0.467643
	80.5	140.289	65.2475	0.465092
	80.6	140.167	65.7588	0.469145
	80.7	140.106	65.4858	0.467402
	80.8	139.801	65.7256	0.470137
	80.9	139.923	65.0833	0.465137
	81	139.954	65.3734	0.467108
	81.1	139.923	65.5933	0.468781
	81.2	140.076	65.8712	0.470254
	81.3	140.32	65.2778	0.465207
	81.4	139.984	66.2148	0.473017
	81.5	139.587	65.7084	0.470733
	81.6	139.679	66.0992	0.473222
	81.7	139.984	65.8201	0.470197
	81.8	139.587	65.6189	0.470092
	81.9	139.74	65.7747	0.470693
	82	139.557	65.7275	0.470973
	82.1	139.709	65.3035	0.467424
	82.2	140.045	65.029	0.464343
	82.3	139.801	66.0409	0.472392
	82.4	140.106	65.4261	0.466975
	82.5	140.045	65.733	0.46937
	82.6	140.045	65.6217	0.468575
	82.7	140.137	65.4327	0.46692
	82.8	139.74	65.9638	0.472047
	82.9	139.587	65.7382	0.470946
	83	139.893	66.222	0.473378
	83.1	139.679	65.7431	0.470673
	83.2	139.709	65.728	0.470462
	83.3	140.076	65.6107	0.468394
	83.4	140.015	65.5818	0.468393
	83.5	140.015	65.257	0.466073
	83.6	140.167	65.1992	0.465153
	83.7	139.648	66.3224	0.474924
	83.8	139.923	65.703	0.469565
	83.9	139.862	65.9489	0.471528
	84	139.526	66.0009	0.473035
	84.1	139.984	66.0499	0.471838
	84.2	139.496	66.5063	0.476762
	84.3	139.832	65.9266	0.471472
	84.4	139.832	65.7544	0.47024
	84.5	139.984	65.2083	0.465826
	84.6	140.167	65.3076	0.465926
	84.7	139.709	66.4095	0.47534
	84.8	139.74	66.0892	0.472944
	84.9	139.923	66.158	0.472817
	85	139.587	65.7828	0.471266
	85.1	139.679	66.6009	0.476814
	85.2	139.526	66.5888	0.477249
	85.3	139.648	65.855	0.471577
	85.4	139.832	65.5882	0.469051
	85.5	140.045	66.2109	0.472782
	85.6	139.862	65.6144	0.469137
	85.7	139.923	65.7565	0.469947
	85.8	139.709	66.1015	0.473136
	85.9	139.923	65.5341	0.468358
	86	139.923	65.4534	0.467781
	86.1	139.587	66.2378	0.474526
	86.2	139.404	65.7939	0.471965
	86.3	139.526	65.6705	0.470667
	86.4	140.167	65.3197	0.466013
	86.5	139.374	66.0661	0.474021
	86.6	139.252	66.7605	0.479423
	86.7	139.526	66.1106	0.473822
	86.8	139.587	66.2222	0.474414
	86.9	139.435	66.3017	0.475503
	87	139.526	65.899	0.472305
	87.1	139.923	65.6337	0.46907
	87.2	139.374	66.7828	0.479164
	87.3	139.74	66.0551	0.4727
	87.4	139.801	65.77	0.470454
	87.5	139.252	66.4003	0.476837
	87.6	139.801	65.9137	0.471483
	87.7	139.893	66.4266	0.47484
	87.8	139.801	65.9354	0.471638
	87.9	139.404	66.3751	0.476133
	88	139.618	66.0822	0.473308
	88.1	139.679	66.8652	0.478706
	88.2	139.496	66.757	0.478559
	88.3	139.099	66.098	0.475186
	88.4	139.587	66.2126	0.474345
	88.5	139.252	66.7224	0.47915
	88.6	139.832	65.9963	0.47197
	88.7	139.587	66.1841	0.474141
	88.8	139.221	66.6588	0.478798
	88.9	139.771	66.5995	0.476492
	89	139.648	66.5615	0.476636
	89.1	139.557	66.7112	0.478021
	89.2	139.221	66.7022	0.479109
	89.3	139.709	66.0539	0.472794
	89.4	139.923	66.3409	0.474124
	89.5	139.587	66.0267	0.473013
	89.6	139.74	66.3656	0.474922
	89.7	139.313	66.7702	0.479282
	89.8	140.289	65.9814	0.470324
	89.9	139.618	66.8071	0.478499
	90	139.801	66.2351	0.473781
	90.1	139.465	66.5923	0.477483
	90.2	139.709	66.5787	0.476551
	90.3	139.16	66.8428	0.48033
	90.4	139.526	66.695	0.47801
	90.5	139.435	66.6616	0.478084
	90.6	139.679	66.3734	0.475185
	90.7	139.343	66.1813	0.474951
	90.8	139.435	66.1143	0.474159
	90.9	139.374	66.8484	0.479634
	91	139.771	66.2169	0.473754
	91.1	139.252	66.6687	0.478764
	91.2	139.404	66.794	0.479139
	91.3	139.404	66.6827	0.478341
	91.4	139.343	66.4403	0.47681
	91.5	139.404	66.735	0.478715
	91.6	139.496	66.668	0.477921
	91.7	138.824	67.1885	0.483981
	91.8	139.008	66.9826	0.481863
	91.9	139.282	66.9126	0.48041
	92	139.038	66.7037	0.479751
	92.1	139.252	66.7771	0.479543
	92.2	139.343	66.4965	0.477214
	92.3	139.526	66.84	0.479049
	92.4	139.16	66.918	0.48087
	92.5	139.374	66.9609	0.480441
	92.6	139.343	66.8146	0.479496
	92.7	139.435	66.9307	0.480014
	92.8	138.977	66.5982	0.479203
	92.9	139.282	66.6549	0.47856
	93	139.587	66.2842	0.474858
	93.1	139.313	67.1999	0.482367
	93.2	139.496	66.5058	0.476758
	93.3	139.282	66.7288	0.47909
	93.4	139.404	67.002	0.480631
	93.5	139.526	66.5734	0.477139
	93.6	139.191	67.1138	0.482171
	93.7	139.282	67.1384	0.482031
	93.8	139.557	66.9157	0.479487
	93.9	139.313	66.2796	0.475761
	94	139.16	67.1831	0.482775
	94.1	139.404	66.7423	0.478768
	94.2	139.587	66.7806	0.478414
	94.3	139.404	66.5503	0.477391
	94.4	139.13	66.7031	0.479431
	94.5	138.947	67.1137	0.483018
	94.6	138.947	66.9109	0.481559
	94.7	139.648	66.3557	0.475162
	94.8	139.465	66.9494	0.480043
	94.9	139.435	66.1622	0.474503
	95	138.824	67.6684	0.487439
	95.1	138.763	67.2429	0.484586
	95.2	139.587	66.6449	0.477442
	95.3	139.343	66.375	0.476342
	95.4	138.886	67.2022	0.483867
	95.5	138.977	67.0436	0.482408
	95.6	138.916	66.9843	0.482193
	95.7	138.916	67.2698	0.484248
	95.8	139.343	66.887	0.480016
	95.9	139.191	67.1496	0.482429
	96	139.191	67.3435	0.483822
	96.1	139.313	67.0065	0.480979
	96.2	138.824	67.4934	0.486178
	96.3	139.252	66.9275	0.480622
	96.4	138.947	66.862	0.481207
	96.5	139.313	66.8668	0.479976
	96.6	139.252	66.5633	0.478007
	96.7	139.343	66.7404	0.478964
	96.8	138.916	67.0839	0.48291
	96.9	139.557	66.55	0.476867
	97	139.343	66.2847	0.475694
	97.1	138.733	67.3942	0.485784
	97.2	139.008	67.141	0.483003
	97.3	138.916	67.4433	0.485497
	97.4	138.855	66.9262	0.481986
	97.5	139.435	66.8409	0.47937
	97.6	138.672	67.8665	0.489403
	97.7	139.069	67.4486	0.485002
	97.8	139.252	67.2427	0.482886
	97.9	139.13	67.3573	0.484134
	98	139.16	67.6474	0.486112
	98.1	139.282	67.0662	0.481513
	98.2	139.801	66.7276	0.477304
	98.3	138.947	67.4648	0.485545
	98.4	138.763	67.8144	0.488705
	98.5	139.099	67.2347	0.483358
	98.6	138.794	67.7796	0.488347
	98.7	139.008	67.3648	0.484612
	98.8	138.763	67.6136	0.487258
	98.9	139.221	66.9607	0.480966
	99	139.038	67.2798	0.483895
	99.1	139.099	67.666	0.486459
	99.2	139.618	66.5035	0.476325
	99.3	139.13	67.8449	0.487638
	99.4	138.702	67.4559	0.486336
	99.5	139.16	67.3218	0.483772
	99.6	139.038	67.7721	0.487436
	99.7	138.458	67.7875	0.489588
	99.8	138.947	67.5054	0.485837
	99.9	138.916	67.7253	0.487527
	100	139.008	67.109	0.482772
	100.1	138.824	67.8553	0.488785
	100.2	138.824	67.6526	0.487324
	100.3	138.794	67.2926	0.484838
	100.4	139.13	67.1097	0.482354
	100.5	139.008	67.4684	0.485358
	100.6	139.099	67.1573	0.482802
	100.7	138.733	67.5405	0.486838
	100.8	139.191	67.4979	0.484931
	100.9	139.038	67.2417	0.483621
	101	139.099	67.0176	0.481797
	101.1	139.16	67.4343	0.484581
	101.2	139.282	67.1278	0.481955
	101.3	138.733	67.9717	0.489947
	101.4	139.587	66.8901	0.479198
	101.5	139.221	67.3037	0.48343
	101.6	138.733	68.462	0.493481
	101.7	139.191	68.2974	0.490675
	101.8	139.038	67.7666	0.487396
	101.9	138.794	68.1375	0.490926
	102	138.763	67.6555	0.48756
	102.1	138.794	67.6709	0.487564
	102.2	138.519	67.8237	0.489633
	102.3	139.16	67.656	0.486174
	102.4	138.886	67.4425	0.485598
	102.5	139.099	67.4854	0.485161
	102.6	138.977	67.539	0.485972
	102.7	138.763	67.0905	0.483489
	102.8	139.221	66.6513	0.478744
	102.9	138.855	67.126	0.483425
	103	139.069	67.6877	0.486721
	103.1	138.947	67.5276	0.485997
	103.2	138.702	67.3187	0.485347
	103.3	138.519	68.5533	0.494901
	103.4	138.55	68.0194	0.490938
	103.5	139.282	67.1025	0.481774
	103.6	138.855	67.9648	0.489466
	103.7	139.343	68.232	0.489669
	103.8	138.55	68.0628	0.491252
	103.9	138.733	67.857	0.48912
	104	139.465	67.7641	0.485885
	104.1	139.13	67.7551	0.486992
	104.2	139.587	67.7736	0.485528
	104.3	139.038	67.763	0.48737
	104.4	139.313	67.0521	0.481307
	104.5	138.672	68.4622	0.493699
	104.6	138.763	67.6323	0.487393
	104.7	138.763	67.5821	0.487031
	104.8	139.313	68.0416	0.488409
	104.9	138.977	67.6969	0.487108
	105	139.191	67.8618	0.487546
	105.1	138.733	67.4989	0.486538
	105.2	138.886	67.7767	0.488004
	105.3	139.313	67.3939	0.48376
	105.4	138.916	67.864	0.488526
	105.5	139.069	67.6841	0.486696
	105.6	138.977	67.1319	0.483043
	105.7	138.977	67.3564	0.484658
	105.8	139.374	67.3352	0.483127
	105.9	138.519	67.9808	0.490768
	106	138.916	67.2882	0.484381
	106.1	139.008	67.618	0.486434
	106.2	139.435	67.4488	0.48373
	106.3	139.099	67.2262	0.483297
	106.4	139.099	68.1525	0.489957
	106.5	138.55	67.7148	0.48874
	106.6	139.13	67.3548	0.484116
	106.7	138.672	67.7548	0.488598
	106.8	139.038	68.0952	0.489759
	106.9	138.824	68.1656	0.49102
	107	138.306	68.0681	0.492157
	107.1	138.794	67.8775	0.489052
	107.2	138.55	68.0043	0.490829
	107.3	138.794	68.1128	0.490748
	107.4	139.069	67.4324	0.484886
	107.5	138.794	67.8293	0.488705
	107.6	138.947	67.2832	0.484238
	107.7	139.038	67.5519	0.485852
	107.8	139.313	67.4209	0.483953
	107.9	139.099	67.2166	0.483228
	108	138.733	68.4847	0.493645
	108.1	138.763	67.7677	0.488369
	108.2	138.702	68.2882	0.492336
	108.3	139.374	67.3012	0.482882
	108.4	138.641	67.6904	0.488241
	108.5	138.916	67.9256	0.488969
	108.6	139.282	66.9843	0.480925
	108.7	138.702	67.8847	0.489427
	108.8	139.13	67.3188	0.483856
	108.9	139.038	67.8957	0.488325
	109	139.191	67.4717	0.484743
	109.1	139.13	67.8396	0.4876
	109.2	138.733	68.1266	0.491063
	109.3	139.038	67.5118	0.485564
	109.4	138.733	67.8736	0.48924
	109.5	138.641	68.2064	0.491963
	109.6	139.008	67.2957	0.484115
	109.7	138.763	67.4835	0.48632
	109.8	138.886	67.4211	0.485444
	109.9	138.794	67.6929	0.487722
	110	139.038	67.4657	0.485232
	110.1	138.855	67.5406	0.486411
	110.2	138.733	68.2961	0.492285
	110.3	138.886	67.7195	0.487592
	110.4	138.58	67.8982	0.489955
	110.5	138.947	67.7808	0.48782
	110.6	138.763	68.0694	0.490543
	110.7	138.367	68.3869	0.494244
	110.8	138.855	67.6165	0.486958
	110.9	138.947	68.1599	0.490548
	111	138.153	68.1738	0.493466
	111.1	138.58	67.9436	0.490283
	111.2	139.16	68.255	0.490478
	111.3	138.794	67.6006	0.487057
	111.4	139.038	67.7396	0.487202
	111.5	138.55	68.3181	0.493094
	111.6	138.794	67.6026	0.487072
	111.7	138.367	68.0987	0.492161
	111.8	138.733	67.8898	0.489356
	111.9	138.641	68.6804	0.495381
	112	139.526	67.7558	0.485613
	112.1	138.611	67.7209	0.488569
	112.2	138.916	67.5639	0.486365
	112.3	138.947	67.793	0.487907
	112.4	138.733	68.0769	0.490705
	112.5	138.611	68.4967	0.494166
	112.6	138.519	68.4938	0.494471
	112.7	138.916	68.3505	0.492028
	112.8	139.13	67.6305	0.486097
	112.9	139.221	67.5025	0.484858
	113	138.702	68.1679	0.491469
	113.1	138.886	68.4504	0.492855
	113.2	138.641	69.035	0.497939
	113.3	138.763	67.935	0.489574
	113.4	138.702	67.8146	0.488922
	113.5	138.184	68.7547	0.49756
	113.6	138.458	68.6236	0.495627
	113.7	138.886	68.3629	0.492225
	113.8	139.008	68.1479	0.490246
	113.9	139.191	68.2777	0.490534
	114	138.886	67.6935	0.487405
	114.1	138.702	68.1957	0.491669
	114.2	138.794	67.9761	0.489763
	114.3	138.702	68.37	0.492926
	114.4	138.55	68.5105	0.494483
	114.5	139.069	68.2635	0.490862
	114.6	138.672	68.3674	0.493016
	114.7	138.702	68.1692	0.491478
	114.8	138.672	68.5112	0.494052
	114.9	138.519	68.4991	0.49451
	115	138.397	68.217	0.492907
	115.1	138.214	68.4445	0.495206
	115.2	138.458	68.6141	0.495558
	115.3	138.977	68.3365	0.491711
	115.4	138.367	68.6525	0.496164
	115.5	138.824	68.1827	0.491143
	115.6	138.947	67.51	0.48587
	115.7	138.977	68.4409	0.492462
	115.8	139.008	68.4869	0.492684
	115.9	138.702	69.2454	0.499237
	116	138.611	68.1744	0.49184
	116.1	138.55	68.5423	0.494712
	116.2	138.733	68.2754	0.492136
	116.3	138.458	68.5502	0.495097
	116.4	138.428	68.3429	0.493708
	116.5	138.702	68.2423	0.492006
	116.6	138.367	68.9047	0.497986
	116.7	138.184	68.5524	0.496097
	116.8	138.245	69.3659	0.501762
	116.9	138.763	68.3559	0.492608
	117	138.641	68.5621	0.494528
	117.1	138.275	68.8232	0.497726
	117.2	138.611	68.3961	0.49344
	117.3	138.641	68.442	0.493662
	117.4	138.947	68.2545	0.491229
	117.5	138.489	68.7155	0.496181
	117.6	138.55	69.2543	0.499851
	117.7	138.733	68.4991	0.493748
	117.8	138.123	68.571	0.49645
	117.9	138.916	68.1516	0.490595
	118	138.824	68.6369	0.494415
	118.1	138.245	68.927	0.498587
	118.2	138.977	68.3764	0.491997
	118.3	138.641	68.7336	0.495765
	118.4	138.367	68.7032	0.49653
	118.5	138.702	68.4898	0.493789
	118.6	138.672	68.3434	0.492843
	118.7	138.977	68.3696	0.491948
	118.8	138.55	68.4079	0.493742
	118.9	138.855	68.1898	0.491087
	119	138.672	68.3563	0.492936
	119.1	138.702	68.6769	0.495139
	119.2	138.611	68.3688	0.493243
	119.3	138.641	68.9946	0.497648
	119.4	138.519	68.7735	0.496491
	119.5	138.672	68.5936	0.494647
	119.6	138.336	69.0729	0.499312
	119.7	138.702	68.8946	0.496708
	119.8	139.008	68.2493	0.490975
	119.9	138.702	68.0007	0.490264
	120	138.672	68.0986	0.491077
	120.1	138.336	69.0966	0.499484
	120.2	138.947	68.1004	0.490119
	120.3	138.519	68.4439	0.494111
	120.4	138.611	67.9497	0.490219
	120.5	138.519	68.9844	0.498013
	120.6	138.55	68.7557	0.496252
	120.7	138.641	68.9633	0.497423
	120.8	138.428	69.2473	0.500242
	120.9	138.184	68.3976	0.494976
	121	138.336	68.7975	0.497321
	121.1	138.641	68.549	0.494434
	121.2	138.58	68.5812	0.494884
	121.3	138.641	68.8453	0.496571
	121.4	138.336	69.4207	0.501826
	121.5	138.763	69.0684	0.497742
	121.6	138.641	68.5422	0.494385
	121.7	138.611	68.7926	0.4963
	121.8	138.58	68.7073	0.495794
	121.9	138.062	69.037	0.500045
	122	138.855	68.3734	0.492409
	122.1	138.611	69.4158	0.500796
	122.2	138.275	68.6438	0.496429
	122.3	138.672	68.7752	0.495957
	122.4	138.611	68.838	0.496628
	122.5	138.306	69.1692	0.500119
	122.6	138.55	69.5829	0.502223
	122.7	138.519	68.6737	0.49577
	122.8	138.672	68.9515	0.497228
	122.9	138.733	68.8495	0.496273
	123	138.489	69.1289	0.499166
	123.1	138.58	69.0619	0.498353
	123.2	138.58	69.5	0.501514
	123.3	138.702	69.285	0.499523
	123.4	138.336	69.2104	0.500306
	123.5	138.794	68.649	0.494611
	123.6	138.641	68.8201	0.496389
	123.7	138.58	68.303	0.492876
	123.8	138.428	69.3285	0.500828
	123.9	138.275	69.0113	0.499087
	124	138.55	69.1549	0.499134
	124.1	138.611	69.4496	0.50104
	124.2	138.458	68.9798	0.498199
	124.3	138.428	68.986	0.498354
	124.4	138.58	68.623	0.495186
	124.5	138.55	68.8735	0.497102
	124.6	138.275	68.8431	0.49787
	124.7	138.733	69.1362	0.498341
	124.8	138.245	69.5316	0.502961
	124.9	138.367	69.7133	0.50383
	125	138.367	68.7171	0.49663
	125.1	138.763	68.2076	0.491539
	125.2	138.519	68.9143	0.497507
	125.3	139.008	68.8763	0.495486
	125.4	138.55	69.0626	0.498468
	125.5	138.733	69.5282	0.501166
	125.6	138.489	69.0141	0.498337
	125.7	138.489	68.7503	0.496432
	125.8	139.099	68.8222	0.494771
	125.9	138.55	69.3305	0.500401
	126	139.282	67.9253	0.487681
	126.1	138.763	68.5907	0.4943
	126.2	138.611	69.3111	0.500041
	126.3	139.13	68.881	0.495085
	126.4	138.702	68.7667	0.495786
	126.5	138.824	68.6128	0.494241
	126.6	138.641	69.5422	0.501598
	126.7	138.733	69.1395	0.498364
	126.8	138.702	69.0847	0.498079
	126.9	138.733	68.5508	0.494121
	127	138.306	69.3826	0.501661
	127.1	138.702	69.4835	0.500954
	127.2	138.611	68.6871	0.495539
	127.3	138.153	69.3007	0.501623
	127.4	138.55	68.7302	0.496069
	127.5	138.489	68.7624	0.49652
	127.6	138.855	68.6756	0.494585
	127.7	138.306	69.1228	0.499783
	127.8	138.397	69.0254	0.498748
	127.9	139.252	67.8216	0.487043
	128	138.855	67.1626	0.483689
	128.1	139.923	66.4181	0.474676
	128.2	140.32	65.3593	0.465788
	128.3	140.808	64.3143	0.456751
	128.4	140.442	64.1481	0.456759
	128.5	141.022	63.7271	0.451896
	128.6	141.51	63.2009	0.446618
	128.7	141.479	62.963	0.445033
	128.8	141.663	61.9637	0.437403
	128.9	141.785	62.3591	0.439815
	129	141.815	61.3979	0.432943
	129.1	141.968	61.4316	0.432715
	129.2	142.334	61.1312	0.429491
	129.3	142.12	61.2626	0.431061
	129.4	142.273	61.0522	0.42912
	129.5	142.12	61.0402	0.429496
	129.6	142.395	60.726	0.426461
	129.7	142.395	61.2251	0.429967
	129.8	142.456	60.6348	0.425638
	129.9	142.303	61.4467	0.4318
	130	141.998	61.4423	0.432697
	130.1	142.487	60.1836	0.422381
	130.2	142.364	60.2067	0.422905
	130.3	142.761	59.7887	0.418802
	130.4	143.005	60.0498	0.419913
	130.5	142.67	60.1019	0.421266
	130.6	142.273	60.9382	0.428319
	130.7	142.609	60.1449	0.421748
	130.8	142.822	60.2488	0.421845
	130.9	142.67	59.779	0.419003
	131	142.975	59.1948	0.414022
	131.1	142.822	59.7931	0.418654
	131.2	142.395	60.0145	0.421465
	131.3	142.517	60.1657	0.422165
	131.4	142.456	60.381	0.423857
	131.5	142.67	60.2103	0.422026
	131.6	142.639	60.064	0.42109
	131.7	142.883	59.8978	0.419208
	131.8	143.005	59.4082	0.415426
	131.9	142.609	60.1225	0.421591
	132	142.975	59.8831	0.418836
	132.1	142.639	60.1487	0.421685
	132.2	142.883	60.4098	0.422791
	132.3	142.639	59.8958	0.419911
	132.4	142.731	60.0119	0.420455
	132.5	143.005	59.2705	0.414463
	132.6	142.792	60.0122	0.420278
	132.7	143.005	59.3532	0.415042
	132.8	143.005	59.6082	0.416825
	132.9	142.761	59.8876	0.419495
	133	142.578	60.1151	0.421629
	133.1	142.883	60.5685	0.423902
	133.2	143.005	59.3159	0.414781
	133.3	143.25	59.2413	0.413553
	133.4	142.883	59.777	0.418363
	133.5	143.372	58.9761	0.411351
	133.6	142.975	59.6293	0.417062
	133.7	142.853	59.6219	0.417366
	133.8	142.731	59.3703	0.41596
	133.9	143.097	59.4055	0.415142
	134	142.822	59.7109	0.418078
	134.1	143.219	59.5981	0.416133
	134.2	142.853	59.9203	0.419455
	134.3	143.066	59.0781	0.412942
	134.4	142.792	59.5055	0.416729
	134.5	142.914	59.4126	0.415723
	134.6	143.097	59.1763	0.41354
	134.7	143.188	59.2924	0.414086
	134.8	142.822	59.0957	0.413771
	134.9	143.188	59.131	0.412959
	135	143.402	58.9297	0.410941
	135.1	143.066	59.8973	0.418668
	135.2	142.883	59.2703	0.414816
	135.3	142.914	59.1637	0.413982
	135.4	143.097	59.1715	0.413506
	135.5	142.822	59.2327	0.41473
	135.6	143.036	59.7944	0.418038
	135.7	143.372	59.2147	0.413016
	135.8	142.853	59.5444	0.416824
	135.9	143.25	58.8214	0.410622
	136	142.853	59.322	0.415267
	136.1	143.127	59.6487	0.416752
	136.2	143.127	59.5985	0.416402
	136.3	143.005	59.3469	0.414998
	136.4	142.853	59.1823	0.414289
	136.5	142.853	59.1931	0.414364
	136.6	143.127	59.3672	0.414786
	136.7	143.188	59.2041	0.41347
	136.8	142.975	59.4576	0.41586
	136.9	142.914	59.6119	0.417118
	137	142.67	60.2575	0.422357
	137.1	143.005	59.2201	0.414111
	137.2	142.731	59.0676	0.41384
	137.3	142.975	59.3897	0.415386
	137.4	142.975	59.1564	0.413754
	137.5	142.914	59.5243	0.416505
	137.6	143.158	59.0225	0.412289
	137.7	143.341	59.366	0.414159
	137.8	143.494	59.1251	0.41204
	137.9	143.463	59.1313	0.412171
	138	143.097	58.7516	0.410572
	138.1	143.127	59.0416	0.412511
	138.2	143.097	59.5057	0.415842
	138.3	143.28	58.9947	0.411744
	138.4	143.311	59.3458	0.414106
	138.5	143.28	59.0164	0.411895
	138.6	143.555	59.4041	0.413808
	138.7	143.127	59.3814	0.414885
	138.8	143.066	59.322	0.414647
	138.9	143.402	59.1086	0.412188
	139	143.494	59.1331	0.412096
	139.1	143.494	58.9609	0.410895
	139.2	143.28	59.0923	0.412425
	139.3	143.433	58.6072	0.408604
	139.4	143.25	58.8958	0.411141
	139.5	142.944	59.7153	0.417752
	139.6	143.494	58.7405	0.409359
	139.7	143.341	59.1251	0.412479
	139.8	143.28	58.7911	0.410323
	139.9	143.097	59.629	0.416704
	140	143.646	59.356	0.41321
	140.1	142.822	59.4569	0.4163
	140.2	143.219	59.4967	0.415425
	140.3	143.89	59.2116	0.411505
	140.4	143.341	59.3536	0.414073
	140.5	142.67	59.0807	0.414108
	140.6	143.433	58.9618	0.411077
	140.7	143.555	58.8689	0.41008
	140.8	143.28	59.1132	0.412571
	140.9	143.402	59.4475	0.414551
	141	142.914	59.8429	0.418734
	141.1	142.975	59.4662	0.41592
	141.2	143.036	59.3336	0.414816
	141.3	142.761	60.4019	0.423097
	141.4	142.944	59.8603	0.418767
	141.5	142.731	60.0833	0.420956
	141.6	143.097	59.7523	0.417565
	141.7	143.005	59.78	0.418026
	141.8	142.731	59.2918	0.415411
	141.9	142.853	59.8398	0.418891
	142	143.524	58.8832	0.410267
	142.1	143.158	59.7547	0.417404
	142.2	143.005	59.468	0.415844
	142.3	143.219	59.4193	0.414884
	142.4	142.883	59.3798	0.415583
	142.5	142.914	59.5478	0.416669
	142.6	142.914	59.7723	0.41824
	142.7	143.28	59.0446	0.412092
	142.8	142.853	59.9374	0.419575
	142.9	142.578	59.4798	0.417173
	143	143.219	59.892	0.418184
	143.1	143.005	59.6571	0.417167
	143.2	143.28	59.6176	0.416092
	143.3	142.944	60.0664	0.420208
	143.4	142.883	60.2207	0.421468
	143.5	143.005	59.8226	0.418324
	143.6	142.578	60.2271	0.422415
	143.7	142.487	60.3463	0.423523
	143.8	142.944	59.5408	0.416531
	143.9	143.005	59.6523	0.417134
	144	142.7	60.594	0.424624
	144.1	142.639	60.2905	0.422678
	144.2	142.761	59.9534	0.419956
	144.3	142.883	59.2807	0.414889
	144.4	142.975	59.7936	0.41821
	144.5	142.883	59.8822	0.419099
	144.6	142.883	59.832	0.418747
	144.7	142.975	59.7345	0.417797
	144.8	142.883	60.0063	0.419967
	144.9	142.7	59.3183	0.415685
	145	143.28	60.0265	0.418945
	145.1	143.066	59.6085	0.416649
	145.2	142.487	59.9902	0.421023
	145.3	142.761	60.0117	0.420364
	145.4	142.883	59.7967	0.4185
	145.5	142.944	60.5797	0.423799
	145.6	142.853	59.9969	0.419991
	145.7	142.731	60.3557	0.422864
	145.8	142.822	59.5868	0.417209
	145.9	142.67	59.6053	0.417785
	146	142.67	60.2265	0.422139
	146.1	142.548	60.1885	0.422234
	146.2	142.639	59.8163	0.419354
	146.3	142.487	60.14	0.422075
	146.4	142.609	60.4133	0.42363
	146.5	142.426	59.8473	0.420201
	146.6	142.639	60.3175	0.422868
	146.7	142.273	59.9072	0.421072
	146.8	142.822	60.1835	0.421388
	146.9	142.944	60.7925	0.425288
	147	142.639	60.0557	0.421032
	147.1	142.761	59.566	0.417242
	147.2	142.731	59.2671	0.415237
	147.3	142.792	60.0196	0.420329
	147.4	142.456	60.6209	0.425541
	147.5	142.456	60.6013	0.425403
	147.6	142.212	60.5144	0.425523
	147.7	142.364	60.3651	0.424018
	147.8	142.822	60.8413	0.425993
	147.9	142.67	60.4936	0.424011
	148	142.7	59.7155	0.418468
	148.1	142.67	60.5153	0.424163
	148.2	142.273	61.1685	0.429938
	148.3	142.303	60.3599	0.424164
	148.4	142.334	60.4669	0.424824
	148.5	142.212	61.0698	0.429428
	148.6	142.609	60.1026	0.421451
	148.7	142.548	60.6536	0.425497
	148.8	142.212	60.7361	0.427082
	148.9	142.487	60.1168	0.421912
	149	142.639	60.5472	0.424478
	149.1	142.395	60.6741	0.426097
	149.2	141.998	61.4494	0.432747
	149.3	142.395	60.5432	0.425178
	149.4	142.364	60.8851	0.427671
	149.5	141.968	60.6839	0.427448
	149.6	141.815	60.5803	0.427178
	149.7	141.846	61.145	0.431067
	149.8	142.09	60.338	0.424647
	149.9	142.7	59.6775	0.418202
	150	142.09	60.5733	0.426303
	150.1	142.09	61.225	0.430889
	150.2	142.578	60.6377	0.425295
	150.3	142.426	60.4426	0.42438
	150.4	142.487	60.2795	0.423054
	150.5	142.578	60.3956	0.423597
	150.6	142.426	59.9563	0.420966
	150.7	142.029	61.1589	0.430609
	150.8	142.639	60.773	0.426061
	150.9	141.907	61.3759	0.432508
	151	142.09	61.3837	0.432006
	151.1	142.303	60.7552	0.426941
	151.2	142.487	60.7935	0.426661
	151.3	142.273	60.8638	0.427796
	151.4	141.815	61.5384	0.433934
	151.5	142.059	61.2197	0.430945
	151.6	142.334	61.3328	0.430907
	151.7	142.181	60.5883	0.426134
	151.8	142.09	61.1653	0.430469
	151.9	141.846	61.3836	0.432749
	152	141.846	60.7536	0.428308
	152.1	142.151	60.9018	0.42843
	152.2	141.388	61.6221	0.435837
	152.3	141.937	60.9219	0.429217
	152.4	142.517	60.6535	0.425588
	152.5	142.273	61.055	0.42914
	152.6	142.242	60.4814	0.4252
	152.7	141.907	60.9607	0.429583
	152.8	141.937	60.9456	0.429384
	152.9	142.029	61.3669	0.432074
	153	141.937	61.3946	0.432547
	153.1	142.09	60.3602	0.424803
	153.2	141.907	61.3201	0.432116
	153.3	141.785	61.038	0.430498
	153.4	141.785	61.0183	0.430359
	153.5	142.181	61.4244	0.432014
	153.6	141.998	62.0181	0.436753
	153.7	141.968	61.414	0.432591
	153.8	142.242	60.7336	0.426973
	153.9	141.785	61.2557	0.432033
	154	141.846	61.4588	0.433279
	154.1	141.754	62.2799	0.439351
	154.2	142.059	61.1768	0.430643
	154.3	141.998	60.9344	0.42912
	154.4	141.907	61.0535	0.430237
	154.5	141.815	61.5084	0.433722
	154.6	141.754	61.6627	0.434997
	154.7	142.09	61.5103	0.432897
	154.8	142.303	61.3395	0.431047
	154.9	142.212	61.001	0.428944
	155	141.632	61.7793	0.436196
	155.1	142.029	61.6055	0.433754
	155.2	141.907	61.2013	0.431279
	155.3	141.632	61.4762	0.434055
	155.4	141.846	61.5191	0.433704
	155.5	141.876	61.6566	0.43458
	155.6	141.998	61.0143	0.429683
	155.7	141.846	61.9178	0.436515
	155.8	141.876	60.8956	0.429217
	155.9	141.846	60.9934	0.429999
	156	141.785	61.4834	0.433639
	156.1	141.815	61.6819	0.434946
	156.2	141.449	61.3327	0.433603
	156.3	141.876	61.0109	0.430029
	156.4	141.602	61.9571	0.437545
	156.5	141.541	61.6841	0.435805
	156.6	141.541	62.2138	0.439547
	156.7	141.51	61.7623	0.436452
	156.8	141.876	61.4618	0.433207
	156.9	141.846	61.5902	0.434205
	157	141.754	61.1906	0.431667
	157.1	141.51	61.0732	0.431582
	157.2	141.479	62.5443	0.442074
	157.3	141.388	61.7175	0.436512
	157.4	141.479	61.4064	0.43403
	157.5	141.907	61.2677	0.431746
	157.6	141.144	62.2627	0.44113
	157.7	141.235	61.8906	0.438209
	157.8	141.235	62.0235	0.43915
	157.9	141.876	61.6117	0.434263
	158	141.571	61.2715	0.432797
	158.1	141.357	61.6776	0.436324
	158.2	141.205	62.3369	0.441465
	158.3	141.174	62.0075	0.439227
	158.4	141.632	61.2325	0.432335
	158.5	141.174	62.3039	0.441326
	158.6	141.296	61.9363	0.438343
	158.7	141.388	61.32	0.4337
	158.8	141.449	61.9198	0.437754
	158.9	141.418	62.3533	0.440914
	159	141.571	62.5702	0.44197
	159.1	141.449	62.105	0.439063
	159.2	141.357	62.2852	0.440622
	159.3	141.357	61.5941	0.435733
	159.4	141.449	62.107	0.439077
	159.5	141.754	62.0415	0.43767
	159.6	141.357	62.4201	0.441576
	159.7	141.51	62.3928	0.440907
	159.8	141.724	61.9169	0.436885
	159.9	141.296	61.7721	0.437181
	160	141.541	62.4604	0.44129
	160.1	140.961	63.0252	0.447112
	160.2	141.449	62.1022	0.439043
	160.3	141.388	62.1954	0.439892
	160.4	141.51	62.3161	0.440366
	160.5	141.266	62.6566	0.443537
	160.6	141.602	62.4126	0.440762
	160.7	141.174	62.5425	0.443016
	160.8	141.388	62.7379	0.443729
	160.9	141.113	62.8297	0.445243
	161	141.083	62.5307	0.44322
	161.1	141.632	61.8916	0.436988
	161.2	141.357	62.5631	0.442588
	161.3	141.052	62.6808	0.44438
	161.4	141.541	62.063	0.438482
	161.5	141.449	61.6633	0.435941
	161.6	140.961	62.608	0.444152
	161.7	140.93	63.0415	0.447325
	161.8	140.991	62.9089	0.446191
	161.9	141.174	62.3064	0.441344
	162	141.113	62.0639	0.439816
	162.1	140.93	62.6272	0.444384
	162.2	141.235	62.5007	0.442529
	162.3	141.388	62.4428	0.441642
	162.4	141.541	62.7512	0.443345
	162.5	140.991	62.7102	0.444781
	162.6	141.327	62.3136	0.440918
	162.7	140.93	62.7838	0.445496
	162.8	141.388	62.2529	0.440299
	162.9	140.778	62.4774	0.443802
	163	140.9	62.8117	0.445791
	163.1	141.266	62.8775	0.445101
	163.2	141.357	63.0242	0.44585
	163.3	141.113	62.9679	0.446222
	163.4	140.686	62.4874	0.444162
	163.5	141.022	62.6401	0.444188
	163.6	141.052	62.564	0.443552
	163.7	141.418	62.4772	0.441789
	163.8	141.052	62.6772	0.444355
	163.9	141.144	62.7629	0.444673
	164	141.113	63.1353	0.447409
	164.1	140.839	63.4102	0.450233
	164.2	141.296	62.391	0.441561
	164.3	140.991	62.8139	0.445516
	164.4	140.808	62.5531	0.444244
	164.5	141.296	62.4236	0.441792
	164.6	140.9	62.7106	0.445073
	164.7	141.327	62.3888	0.44145
	164.8	140.472	63.3396	0.450904
	164.9	141.296	62.6195	0.443179
	165	141.296	63.2102	0.447359
	165.1	140.991	62.5649	0.443751
	165.2	141.174	62.6033	0.443446
	165.3	140.961	63.5891	0.451113
	165.4	141.022	62.9988	0.446731
	165.5	141.022	62.9181	0.446159
	165.6	141.205	62.8038	0.444771
	165.7	140.747	63.1122	0.448408
	165.8	140.839	63.4725	0.450675
	165.9	140.991	62.6517	0.444366
	166	140.991	62.8762	0.445958
	166.1	141.174	62.8534	0.445219
	166.2	141.205	62.6858	0.443935
	166.3	140.533	63.664	0.453017
	166.4	140.625	62.8951	0.447254
	166.5	140.961	63.6582	0.451603
	166.6	140.93	62.9931	0.446981
	166.7	141.022	63.3534	0.449246
	166.8	140.564	63.4787	0.4516
	166.9	140.656	63.076	0.448443
	167	140.747	62.9175	0.447025
	167.1	141.327	63.4425	0.448906
	167.2	140.381	62.9453	0.448389
	167.3	141.052	62.8737	0.445748
	167.4	141.022	62.9105	0.446105
	167.5	140.991	63.344	0.449276
	167.6	140.594	63.3869	0.450849
	167.7	140.656	63.4985	0.451447
	167.8	140.93	62.8181	0.445739
	167.9	141.052	63.4271	0.449671
	168	140.778	63.2136	0.449032
	168.1	140.564	62.9483	0.447827
	168.2	141.083	62.4266	0.442482
	168.3	140.564	63.7634	0.453626
	168.4	140.717	63.1258	0.448602
	168.5	140.93	62.9856	0.446927
	168.6	140.656	63.1688	0.449103
	168.7	140.594	63.5367	0.451915
	168.8	140.656	63.2821	0.449908
	168.9	140.961	62.9725	0.446738
	169	140.839	63.4533	0.450539
	169.1	140.717	63.3848	0.450443
	169.2	140.594	63.7741	0.453603
	169.3	141.113	62.7641	0.444778
	169.4	140.442	64.3527	0.458216
	169.5	140.869	63.8478	0.453242
	169.6	141.113	62.7661	0.444792
	169.7	140.411	63.8924	0.455037
	169.8	140.686	63.6698	0.452566
	169.9	140.778	63.0229	0.447677
	170	140.747	63.6091	0.451939
	170.1	140.472	63.6397	0.453041
	170.2	140.808	63.7009	0.452395
	170.3	140.625	63.5928	0.452215
	170.4	140.503	63.4327	0.451469
	170.5	140.686	63.3795	0.450503
	170.6	140.625	64.1746	0.456353
	170.7	140.35	64.1442	0.45703
	170.8	140.594	63.4593	0.451364
	170.9	140.869	63.3588	0.44977
	171	140.381	64.1203	0.45676
	171.1	140.137	64.2471	0.45846
	171.2	140.625	63.5683	0.452041
	171.3	140.503	63.7439	0.453684
	171.4	140.381	63.9196	0.45533
	171.5	140.9	63.6115	0.451467
	171.6	140.533	63.5064	0.451895
	171.7	140.411	64.445	0.458972
	171.8	140.656	63.3023	0.450052
	171.9	140.747	64.2424	0.456438
	172	140.503	63.6978	0.453356
	172.1	140.686	64.0108	0.45499
	172.2	140.656	63.7729	0.453398
	172.3	140.381	63.8341	0.454721
	172.4	140.442	63.5794	0.45271
	172.5	140.869	63.8069	0.452952
	172.6	140.472	63.8803	0.454754
	172.7	140.808	63.6669	0.452154
	172.8	140.625	64.108	0.455879
	172.9	140.137	63.9846	0.456587
	173	140.564	63.8459	0.454212
	173.1	140.9	64.2123	0.455731
	173.2	140.747	63.2847	0.449634
	173.3	140.656	64.0142	0.455114
	173.4	141.052	63.2301	0.448274
	173.5	140.717	63.8925	0.454051
	173.6	140.32	64.8509	0.462165
	173.7	140.381	64.4132	0.458846
	173.8	140.32	63.6824	0.453838
	173.9	140.137	64.3677	0.459321
	174	140.35	64.1664	0.457188
	174.1	140.411	64.7053	0.460826
	174.2	140.228	64.1393	0.457392
	174.3	140.533	63.9823	0.455282
	174.4	140.32	64.5715	0.460173
	174.5	140.137	63.975	0.456519
	174.6	140.167	64.6008	0.460884
	174.7	140.289	64.4774	0.459603
	174.8	140.198	64.6576	0.461188
	174.9	140.564	64.3571	0.45785
	175	140.717	64.2993	0.456942
	175.1	140.564	64.4704	0.458655
	175.2	140.381	64.2707	0.457831
	175.3	140.137	64.8247	0.462582
	175.4	140.442	64.3625	0.458286
	175.5	139.984	65.2202	0.465912
	175.6	140.625	64.3812	0.457822
	175.7	140.472	64.4912	0.459102
	175.8	140.686	64.5036	0.458493
	175.9	140.472	64.635	0.460126
	176	140.381	65.6697	0.467796
	176.1	140.228	65.0168	0.463649
	176.2	140.289	64.8537	0.462285
	176.3	140.106	64.5624	0.46081
	176.4	139.954	64.6114	0.461663
	176.5	140.442	63.9935	0.455659
	176.6	140.442	64.5537	0.459647
	176.7	140.686	64.1129	0.455716
	176.8	140.167	65.3887	0.466505
	176.9	140.198	64.5496	0.460418
	177	140.045	64.7207	0.462142
	177.1	140.228	64.6675	0.461158
	177.2	140.076	65.3268	0.466368
	177.3	140.35	65.0431	0.463434
	177.4	140.076	65.318	0.466305
	177.5	140.106	65.6996	0.468927
	177.6	140.35	64.7705	0.461492
	177.7	140.106	64.409	0.459716
	177.8	140.106	65.1218	0.464803
	177.9	140.167	65.3859	0.466485
	178	140.564	64.7239	0.460458
	178.1	140.137	65.0979	0.464531
	178.2	140.228	65.0919	0.464185
	178.3	140.472	64.7732	0.46111
	178.4	140.32	65.0968	0.463918
	178.5	140.289	64.3401	0.458625
	178.6	140.594	64.8851	0.461505
	178.7	140.32	65.0378	0.463497
	178.8	140.106	65.4133	0.466884
	178.9	139.801	65.3174	0.467217
	179	140.594	65.3557	0.464852
	179.1	139.893	65.4749	0.468037
	179.2	140.228	65.0173	0.463653
	179.3	139.801	65.1166	0.465781
	179.4	140.137	65.1778	0.465102
	179.5	140.106	65.6113	0.468297
	179.6	140.259	65.1568	0.464547
	179.7	140.625	64.6732	0.459899
	179.8	139.923	65.4638	0.467856
	179.9	139.832	64.82	0.463558
	180	140.259	65.6579	0.46812
	180.1	140.076	65.1225	0.464909
	180.2	140.076	65.2859	0.466076
	180.3	140.259	64.8054	0.462042
	180.4	140.106	64.8544	0.462895
	180.5	139.679	65.8388	0.471358
	180.6	140.289	65.636	0.467862
	180.7	140.32	65.0411	0.46352
	180.8	140.106	65.6913	0.468868
	180.9	140.472	64.9331	0.462248
	181	139.587	65.8183	0.47152
	181.1	139.801	65.8001	0.47067
	181.2	140.228	65.1731	0.464765
	181.3	140.015	65.0604	0.464668
	181.4	139.954	65.7029	0.469462
	181.5	139.893	65.2469	0.466407
	181.6	140.259	65.4042	0.466311
	181.7	140.198	65.4669	0.466961
	181.8	139.984	65.7204	0.469485
	181.9	140.411	65.4291	0.465982
	182	140.015	65.9908	0.471313
	182.1	139.771	65.904	0.471516
	182.2	140.137	65.1763	0.465091
	182.3	139.648	65.6937	0.470422
	182.4	140.076	65.7382	0.469305
	182.5	140.228	65.4057	0.466423
	182.6	140.259	65.6958	0.46839
	182.7	140.35	65.5983	0.467389
	182.8	140.289	65.0201	0.463472
	182.9	140.289	64.9089	0.462679
	183	139.832	65.553	0.4688
	183.1	139.923	65.6081	0.468887
	183.2	140.411	65.5701	0.466986
	183.3	140.381	64.7219	0.461045
	183.4	139.954	65.0959	0.465125
	183.5	139.801	65.4195	0.467947
	183.6	140.076	65.3495	0.46653
	183.7	139.893	65.8517	0.47073
	183.8	140.137	65.4414	0.466982
	183.9	140.198	65.1867	0.464963
	184	139.679	66.1268	0.47342
	184.1	140.045	65.5823	0.468294
	184.2	139.709	65.5122	0.468918
	184.3	139.832	65.3888	0.467625
	184.4	139.465	66.4739	0.476634
	184.5	140.076	65.6607	0.468752
	184.6	140.137	65.4061	0.46673
	184.7	139.832	65.4627	0.468154
	184.8	139.832	65.8092	0.470632
	184.9	139.893	65.5241	0.468388
	185	140.106	65.7195	0.469069
	185.1	139.282	65.973	0.473664
	185.2	139.404	66.0022	0.473458
	185.3	139.648	65.9275	0.472097
	185.4	139.832	66.0879	0.472625
	185.5	139.832	65.7936	0.47052
	185.6	139.801	66.2881	0.474161
	185.7	139.954	65.3453	0.466907
	185.8	139.648	65.1578	0.466584
	185.9	139.893	66.6091	0.476144
	186	139.526	66.2293	0.474672
	186.1	139.801	65.9151	0.471492
	186.2	139.832	66.0526	0.472373
	186.3	139.801	65.9368	0.471648
	186.4	140.106	65.4441	0.467104
	186.5	139.74	66.1325	0.473254
	186.6	139.954	66.3585	0.474146
	186.7	139.832	65.8932	0.471233
	186.8	139.343	65.7393	0.471779
	186.9	140.045	65.7028	0.469154
	187	139.587	66.0722	0.47334
	187.1	139.709	65.8267	0.471169
	187.2	139.435	66.01	0.473411
	187.3	139.862	66.4511	0.475119
	187.4	139.648	65.2398	0.467171
	187.5	139.618	66.2836	0.47475
	187.6	139.709	65.7894	0.470902
	187.7	140.167	65.4112	0.466665
	187.8	140.076	65.7745	0.469564
	187.9	139.954	66.0417	0.471883
	188	139.74	65.9594	0.472015
	188.1	139.618	65.8604	0.471719
	188.2	139.404	66.1749	0.474698
	188.3	139.374	66.0591	0.473971
	188.4	140.076	65.809	0.469811
	188.5	139.557	66.2914	0.475013
	188.6	139.465	66.258	0.475086
	188.7	139.496	65.7546	0.471373
	188.8	139.587	66.8778	0.479111
	188.9	139.465	66.4736	0.476632
	189	139.984	65.1585	0.46547
	189.1	139.679	65.7644	0.470825
	189.2	139.893	65.8073	0.470413
	189.3	139.465	66.517	0.476943
	189.4	139.557	66.2364	0.474619
	189.5	139.771	66.1572	0.473327
	189.6	139.74	66.3466	0.474786
	189.7	139.618	66.4002	0.475585
	189.8	139.435	66.4446	0.476528
	189.9	139.74	65.372	0.467812
	190	139.893	66.8096	0.477578
	190.1	139.587	65.5845	0.469845
	190.2	139.862	66.491	0.475404
	190.3	139.648	66.4393	0.475761
	190.4	139.343	66.0076	0.473705
	190.5	139.435	66.612	0.477729
	190.6	139.618	66.5893	0.47694
	190.7	139.465	65.9669	0.472999
	190.8	139.374	66.1471	0.474602
	190.9	139.465	66.2633	0.475124
	191	139.313	66.7395	0.479063
	191.1	139.648	65.8241	0.471356
	191.2	139.679	65.9311	0.472019
	191.3	139.587	65.8977	0.472089
	191.4	139.313	66.2336	0.475431
	191.5	139.771	65.4281	0.468111
	191.6	139.16	66.2019	0.475724
	191.7	139.221	66.4965	0.477632
	191.8	139.282	66.4555	0.477128
	191.9	139.709	66.1032	0.473147
	192	139.221	65.7966	0.472605
	192.1	139.923	66.1874	0.473027
	192.2	139.557	66.2044	0.47439
	192.3	139.252	66.2915	0.476055
	192.4	139.679	65.6645	0.47011
	192.5	139.526	66.7206	0.478194
	192.6	139.374	65.9456	0.473157
	192.7	139.282	66.37	0.476514
	192.8	139.191	66.5807	0.478342
	192.9	139.435	65.7127	0.471279
	193	139.221	66.1797	0.475357
	193.1	139.74	65.597	0.469422
	193.2	139.557	65.8245	0.471668
	193.3	139.771	66.3557	0.474748
	193.4	139.465	66.1682	0.474442
	193.5	139.587	66.2279	0.474454
	193.6	139.771	66.2051	0.47367
	193.7	140.015	65.6423	0.468824
	193.8	139.954	65.4913	0.46795
	193.9	139.008	66.3674	0.477437
	194	139.221	66.1051	0.474821
	194.1	139.465	66.885	0.479581
	194.2	139.465	66.1329	0.474189
	194.3	139.221	66.7175	0.479219
	194.4	139.496	66.2812	0.475148
	194.5	139.13	66.7865	0.48003
	194.6	139.862	66.3884	0.47467
	194.7	139.526	66.6845	0.477935
	194.8	139.587	66.2773	0.474809
	194.9	139.526	66.279	0.475028
	195	139.282	67.0161	0.481154
	195.1	139.343	66.1206	0.474516
	195.2	138.824	66.664	0.480204
	195.3	139.221	67.3142	0.483505
	195.4	139.343	66.8246	0.479568
	195.5	139.679	66.0312	0.472736
	195.6	139.099	66.5044	0.478108
	195.7	139.313	67.0051	0.480969
	195.8	139.679	65.8196	0.471221
	195.9	139.099	66.4149	0.477465
	196	139.313	66.5188	0.477478
	196.1	139.008	66.9722	0.481788
	196.2	139.13	67.3065	0.483768
	196.3	139.557	65.703	0.470797
	196.4	139.832	66.3043	0.474173
	196.5	139.557	66.7928	0.478606
	196.6	139.526	66.4023	0.475912
	196.7	139.343	66.7214	0.478828
	196.8	139.404	66.5278	0.477229
	196.9	139.221	66.2365	0.475764
	197	139.099	66.6257	0.47898
	197.1	139.435	66.0766	0.473889
	197.2	139.465	66.3667	0.475865
	197.3	139.374	65.906	0.472873
	197.4	139.679	66.1763	0.473774
	197.5	139.13	66.7456	0.479737
	197.6	139.771	66.4253	0.475246
	197.7	139.679	66.4835	0.475973
	197.8	139.954	66.3829	0.474321
	197.9	139.435	66.9568	0.480202
	198	139.618	66.2322	0.474382
	198.1	139.313	67.2654	0.482837
	198.2	139.191	67.6852	0.486277
	198.3	139.038	67.0323	0.482114
	198.4	139.618	66.7333	0.477971
	198.5	139.313	65.9965	0.473729
	198.6	139.038	67.0037	0.481909
	198.7	139.16	67.5212	0.485205
	198.8	139.069	67.03	0.481992
	198.9	139.282	66.8288	0.479808
	199	139.435	66.6184	0.477774
	199.1	139.13	67.1633	0.482739
	199.2	139.404	66.727	0.478658
	199.3	139.435	67.1392	0.481509
	199.4	138.947	67.0157	0.482313
	199.5	139.13	67.2677	0.483489
	199.6	139.13	66.8513	0.480496
[truncated: 1,305 more rows]

## Sheet: Adenosine A1 receptor
#Corrected CFP and YFP traces, ratio calculated from background and bleedthrough corrected data
	Individual time trace of the Gai1-sensor for Adenosine A1 receptor activation in Hek293 cells.
	time (s)	CFP	YFP	ratio		FRET ratio (normalized)
	0	41.0156	5.7383	0.139905		1.05301
	0.1	41.0767	5.22866	0.12729		0.96308
	0.2	41.1072	4.98909	0.121368		0.92098
	0.3	40.7105	5.90615	0.145077		1.09068
	0.4	41.0156	5.28054	0.128745		0.97418
	0.5	41.2903	5.41329	0.131103		0.99127
	0.6	41.1072	5.44686	0.132504		1.00152
	0.7	41.1377	5.57351	0.135484		1.02306
	0.8	41.1377	5.48195	0.133259		1.00739
	0.9	40.6189	5.31258	0.130791		0.98998
	1	41.1072	5.11116	0.124337		0.94409
	1.1	40.7105	5.60097	0.137581		1.03898
	1.2	41.1377	5.57351	0.135484		1.02424
	1.3	41.2903	5.44381	0.131842		0.99844
	1.4	40.7715	5.79323	0.14209		1.07192
	1.5	40.8935	5.75051	0.140621		1.06166
	1.6	41.1987	5.308	0.128839		0.97768
	1.7	41.1987	5.36904	0.130321		0.98851
	1.8	40.6799	5.29122	0.13007		0.98695
	1.9	41.1682	5.91378	0.143649		1.08424
	2	40.802	5.55367	0.136113		1.03061
	2.1	40.8325	5.83291	0.14285		1.079
	2.2	41.0767	5.35073	0.130262		0.98927
	2.3	40.7715	5.70168	0.139845		1.058
	2.4	40.6494	5.40871	0.133058		1.00972
	2.5	41.1377	5.05471	0.122873		0.93716
	2.6	40.802	5.82833	0.142844		1.08014
	2.7	41.0767	5.25917	0.128033		0.97451
	2.8	40.9241	4.77852	0.116766		0.89422
	2.9	40.9241	5.81612	0.14212		1.07567
	3	40.8935	5.50637	0.134651		1.02252
	3.1	41.1377	5.72609	0.139193		1.05522
	3.2	41.1987	5.27749	0.128098		0.97616
	3.3	40.8935	5.59792	0.13689		1.03923
	3.4	40.802	5.73677	0.1406		1.06599
	3.5	41.0767	5.41176	0.131748		1.00295
	3.6	40.9546	5.485	0.133929		1.01878
	3.7	41.1072	5.35531	0.130277		0.99291
	3.8	40.5884	6.00991	0.14807		1.12032
	3.9	41.0461	5.22408	0.127273		0.97191
	4	40.9546	5.11879	0.124987		0.95581
	4.1	41.0767	5.32021	0.129519		0.98843
	4.2	40.9241	5.63302	0.137646		1.04675
	4.3	41.0461	5.55977	0.135452		1.03131
	4.4	41.0767	5.28969	0.128776		0.98383
	4.5	41.3818	5.09133	0.123033		0.94302
	4.6	40.741	5.23934	0.128601		0.98305
	4.7	40.9546	5.54604	0.135419		1.03202
	4.8	41.1987	5.308	0.128839		0.98522
	4.9	41.2293	5.25155	0.127374		0.97499
	5	41.0461	5.40719	0.131734		1.00639
	5.1	41.1377	5.57351	0.135484		1.03343
	5.2	40.8325	5.80239	0.142102		1.08096
	5.3	40.802	5.6147	0.137608		1.04908
	5.4	40.741	5.54451	0.136092		1.03848
	5.5	40.7105	5.69252	0.139829		1.06543
	5.6	40.9546	5.39345	0.131693		1.00751
	5.7	40.9851	5.67269	0.138409		1.05574
	5.8	40.7105	5.69252	0.139829		1.06613
	5.9	41.687	4.80141	0.115178		0.89017
	6	41.0767	5.6559	0.137691		1.05132
	6.1	41.5344	5.14473	0.123867		0.95275
	6.2	41.1377	5.48195	0.133259		1.02011
	6.3	41.1072	4.83651	0.117656		0.90883
	6.4	40.9851	5.85579	0.142876		1.08932
	6.5	40.9546	5.39345	0.131693		1.00963
	6.6	40.8935	5.32326	0.130174		0.999
	6.7	40.9241	5.29732	0.129443		0.99401
	6.8	41.2598	5.68337	0.137746		1.0536
	6.9	40.8325	5.34462	0.130891		1.00484
	7	41.2903	5.0776	0.122973		0.94848
	7.1	41.2598	5.16457	0.125172		0.96443
	7.2	40.863	5.89852	0.144349		1.10173
	7.3	41.1072	5.32479	0.129534		0.99608
	7.4	41.1377	5.48195	0.133259		1.02294
	7.5	41.0767	5.74746	0.13992		1.07079
	7.6	41.0461	5.86495	0.142887		1.09223
	7.7	41.0461	5.89547	0.14363		1.09778
	7.8	40.8935	5.41481	0.132412		1.01783
	7.9	41.1682	5.27291	0.128082		0.98712
	8	41.4124	5.12642	0.12379		0.95667
	8.1	41.2293	5.31258	0.128855		0.99311
	8.2	41.0461	5.74288	0.139913		1.07238
	8.3	41.0156	5.37209	0.130977		1.00875
	8.4	41.0461	5.62081	0.136939		1.0516
	8.5	40.9546	5.08828	0.124242		0.96108
	8.6	40.7715	5.27443	0.129366		0.99794
	8.7	40.8935	5.20119	0.127189		0.98262
	8.8	40.9851	5.5201	0.134685		1.03644
	8.9	41.1987	4.57558	0.111061		0.86782
	9	41.7786	4.23531	0.101375		0.79882
	9.1	41.8701	3.24196	0.077429		0.62791
	9.2	41.9006	3.33809	0.0796668		0.64414
	9.3	41.5649	3.37929	0.0813015		0.65605
	9.4	41.8701	2.90627	0.0694116		0.57131
	9.5	42.0532	3.29995	0.0784708		0.63629
	9.6	41.9922	3.16872	0.0754597		0.61501
	9.7	42.2974	2.6957	0.0637321		0.53142
	9.8	42.0837	3.02987	0.0719962		0.59072
	9.9	41.7786	3.47237	0.0831137		0.67042
	10	42.1753	3.0436	0.0721655		0.5924
	10.1	41.8396	3.29842	0.0788349		0.64031
	10.2	41.9312	2.91542	0.0695287		0.57403
	10.3	41.748	3.46779	0.0830647		0.67101
	10.4	41.9617	3.4388	0.081951		0.66329
	10.5	41.9006	2.81929	0.0672851		0.5587
	10.6	42.0227	2.99019	0.0711565		0.58661
	10.7	42.1143	3.27858	0.0778496		0.63468
	10.8	41.8396	3.38997	0.081023		0.6576
	10.9	42.2363	3.26638	0.0773358		0.63148
	11	42.6636	2.38442	0.0558889		0.47843
	11.1	42.2668	2.90474	0.0687238		0.5704
	11.2	42.2363	3.11379	0.073723		0.60637
	11.3	42.0837	3.24349	0.0770723		0.63054
	11.4	42.1753	3.13515	0.0743362		0.61122
	11.5	42.0532	3.08632	0.0733908		0.6047
	11.6	42.3889	3.16719	0.0747174		0.61442
	11.7	42.0227	3.3564	0.0798711		0.65149
	11.8	42.0227	2.92916	0.0697042		0.57905
	11.9	42.4194	2.71401	0.0639804		0.53838
	12	41.7786	3.25875	0.0780005		0.63882
	12.1	42.0837	3.02987	0.0719962		0.59614
	12.2	42.1448	2.97799	0.0706609		0.58684
	12.3	42.0532	2.1708	0.0516203		0.45098
	12.4	41.748	3.31521	0.0794099		0.64984
	12.5	42.2058	2.80404	0.0664373		0.55735
	12.6	42.0837	3.45711	0.0821484		0.66988
	12.7	42.0837	3.24349	0.0770723		0.63384
	12.8	42.0532	2.62856	0.0625056		0.52996
	12.9	42.3889	2.89254	0.0682381		0.57117
	13	42.3279	3.21907	0.0760508		0.62725
	13.1	42.511	2.66671	0.0627299		0.53227
	13.2	41.9922	3.26027	0.0776399		0.63907
	13.3	42.572	3.22518	0.0757582		0.62586
	13.4	42.2668	2.38594	0.0564494		0.48809
	13.5	41.8396	3.29842	0.0788349		0.64832
	13.6	42.2668	3.27095	0.0773881		0.63822
	13.7	42.0532	3.05581	0.0726653		0.6047
	13.8	42.2363	2.71706	0.0643299		0.54536
	13.9	42.2668	2.90474	0.0687238		0.577
	14	42.0837	3.48763	0.0828736		0.67837
	14.1	42.2668	2.96578	0.070168		0.58779
	14.2	42.4194	2.50039	0.0589445		0.5078
	14.3	42.3584	2.76589	0.0652973		0.55345
	14.4	42.0837	2.84676	0.0676451		0.57046
	14.5	41.8091	3.26333	0.0780531		0.64509
	14.6	42.0837	3.18245	0.0756218		0.62795
	14.7	42.2668	2.59957	0.0615038		0.52728
	14.8	42.6331	2.04415	0.0479475		0.43062
	14.9	42.7856	2.67739	0.0625768		0.53542
	15	42.2974	3.33657	0.0788836		0.6522
	15.1	42.0532	3.33046	0.0791963		0.65468
	15.2	41.5955	3.38387	0.0813519		0.67032
	15.3	42.2058	2.65145	0.0628219		0.53811
	15.4	42.4194	2.77504	0.0654191		0.55691
	15.5	42.2058	3.29232	0.0780063		0.64711
	15.6	41.8396	3.29842	0.0788349		0.65327
	15.7	42.1448	3.46627	0.0822467		0.67789
	15.8	42.2058	2.68197	0.063545		0.54446
	15.9	42.1448	2.94747	0.0699368		0.59038
	16	42.4194	2.62246	0.0618221		0.53261
	16.1	42.2974	3.15346	0.0745545		0.62386
	16.2	42.6331	2.53243	0.0594006		0.51578
	16.3	42.1448	3.19161	0.0757297		0.63273
	16.4	42.3279	3.00545	0.071004		0.59919
	16.5	42.1143	3.37014	0.0800237		0.66389
	16.6	42.4805	2.69265	0.0633856		0.5452
	16.7	42.6941	2.5721	0.0602449		0.52299
	16.8	41.9922	3.50441	0.0834539		0.68911
	16.9	42.3279	3.28011	0.0774929		0.64674
	17	42.2363	2.9612	0.0701103		0.59421
	17.1	41.9617	3.37777	0.0804966		0.66868
	17.2	42.2363	2.83913	0.0672201		0.57402
	17.3	41.9312	3.40371	0.0811738		0.67399
	17.4	42.45	2.96273	0.0697935		0.59289
	17.5	42.2974	3.03139	0.0716685		0.60653
	17.6	41.9006	3.09395	0.0738402		0.62228
	17.7	42.6025	3.07717	0.0722297		0.61101
	17.8	42.1448	3.19161	0.0757297		0.63626
	17.9	42.2363	2.74758	0.0650525		0.56018
	18	42.2974	3.24501	0.076719		0.6438
	18.1	42.1753	3.28774	0.0779542		0.65287
	18.2	42.2974	3.12294	0.073833		0.62365
	18.3	42.1753	2.79946	0.0663768		0.57059
	18.4	42.3279	2.82235	0.0666783		0.57298
	18.5	42.511	2.97188	0.0699085		0.5963
	18.6	42.3889	3.04512	0.0718376		0.61033
	18.7	42.511	2.66671	0.0627299		0.54547
	18.8	42.45	2.53548	0.0597287		0.52425
	18.9	42.2363	2.50344	0.0592722		0.52122
	19	42.0837	3.02987	0.0719962		0.6124
	19.1	42.5415	2.73232	0.0642272		0.55711
	19.2	42.2668	2.41646	0.0571715		0.50692
	19.3	42.4805	2.84523	0.0669774		0.57724
	19.4	42.2668	3.05733	0.072334		0.61576
	19.5	42.1448	2.88643	0.0684884		0.58851
	19.6	42.2974	2.93984	0.0695041		0.596
	19.7	42.3889	3.16719	0.0747174		0.6335
	19.8	42.3889	3.16719	0.0747174		0.63374
	19.9	41.9312	2.79335	0.0666175		0.57608
	20	41.9922	3.29079	0.0783667		0.66029
	20.1	42.45	3.17635	0.0748258		0.63522
	20.2	42.3889	2.67891	0.0631984		0.55235
	20.3	42.5415	2.67128	0.0627923		0.54968
	20.4	42.0227	3.60054	0.0856808		0.71351
	20.5	42.572	2.30965	0.0542528		0.48912
	20.6	42.3889	2.98409	0.0703979		0.60475
	20.7	42.2668	3.05733	0.072334		0.61882
	20.8	42.1753	3.01308	0.0714418		0.61268
	20.9	42.2974	2.97036	0.0702257		0.60422
	21	42.572	2.88948	0.0678727		0.58764
	21.1	43.1213	2.42257	0.0561803		0.50431
	21.2	42.1448	3.46627	0.0822467		0.69085
	21.3	42.45	2.87117	0.0676366		0.58666
	21.4	42.2058	3.10921	0.0736678		0.63001
	21.5	42.572	2.92	0.0685897		0.59395
	21.6	42.2363	3.54104	0.0838387		0.70317
	21.7	42.2974	2.97036	0.0702257		0.60611
	21.8	42.2974	3.24501	0.076719		0.65276
	21.9	42.3279	2.97493	0.070283		0.60699
	22	41.9922	3.01613	0.071826		0.61826
	22.1	42.3279	3.37166	0.0796558		0.67445
	22.2	42.2668	3.30147	0.0781102		0.66364
	22.3	41.8091	3.50747	0.0838925		0.70521
	22.4	41.9922	3.44338	0.0820005		0.69192
	22.5	41.8701	3.63869	0.0869042		0.72721
	22.6	42.4194	3.59902	0.0848437		0.71271
	22.7	41.9617	3.34725	0.0797692		0.67668
	22.8	42.1448	2.94747	0.0699368		0.60664
	22.9	42.3889	3.22823	0.0761574		0.65134
	23	42.2668	2.9963	0.0708901		0.61392
	23.1	42.5415	3.19008	0.0749875		0.64344
	23.2	42.4805	2.66213	0.0626672		0.55562
	23.3	42.1753	3.01308	0.0714418		0.61857
	23.4	42.0532	3.81875	0.0908076		0.75722
	23.5	41.8091	3.62954	0.0868122		0.7289
	23.6	42.3889	2.92305	0.0689579		0.60153
	23.7	42.3584	3.1321	0.0739428		0.63739
	23.8	41.8396	3.23739	0.0773762		0.66217
	23.9	42.2058	3.13973	0.0743909		0.64107
	24	42.1753	3.40981	0.0808485		0.68746
	24.1	42.511	2.97188	0.0699085		0.6095
	24.2	42.6941	2.41951	0.0566708		0.51512
	24.3	42.4194	2.80556	0.0661386		0.58303
	24.4	42.6025	2.86354	0.0672152		0.59096
	24.5	42.3584	3.01003	0.071061		0.61868
	24.6	42.45	3.38997	0.079858		0.68179
	24.7	42.2363	3.26638	0.0773358		0.664
	24.8	41.8701	3.36403	0.0803444		0.68574
	24.9	42.5415	2.45766	0.0577709		0.52463
	25	42.3889	3.80806	0.0898362		0.75405
	25.1	42.2363	3.20534	0.0758906		0.65461
	25.2	42.0837	3.27401	0.0777975		0.66848
	25.3	42.3584	3.43728	0.0811475		0.69266
	25.4	42.45	2.96273	0.0697935		0.61174
	25.5	42.2363	3.32741	0.0787808		0.67621
	25.6	42.1753	3.25722	0.0772305		0.66537
	25.7	42.5415	2.61025	0.0613577		0.55215
	25.8	42.1448	3.25264	0.0771778		0.66546
	25.9	42.2058	3.41439	0.0808986		0.69229
	26	42.2974	3.61123	0.0853772		0.72454
	26.1	42.45	3.23739	0.0762637		0.65963
	26.2	41.8701	3.97438	0.0949216		0.79323
	26.3	42.2363	3.23586	0.0766132		0.6626
	26.4	42.1448	3.5273	0.0836948		0.71346
	26.5	42.2974	3.27553	0.0774405		0.66899
	26.6	42.5415	3.09853	0.0728355		0.63631
	26.7	42.1753	3.86757	0.0917023		0.7714
	26.8	41.8701	4.31008	0.102939		0.85195
	26.9	41.9922	3.62648	0.0863608		0.73369
	27	42.1448	3.58834	0.0851432		0.72522
	27.1	42.1448	3.5273	0.0836948		0.71511
	27.2	42.0532	3.87978	0.0922588		0.77655
	27.3	41.9312	3.76992	0.0899074		0.75998
	27.4	42.2974	3.24501	0.076719		0.66595
	27.5	42.2363	3.93776	0.0932316		0.78421
	27.6	42.2363	3.44948	0.0816709		0.70182
	27.7	42.1143	3.24807	0.0771252		0.66956
	27.8	42.3279	3.6158	0.0854236		0.72911
	27.9	42.1143	3.27858	0.0778496		0.67521
	28	41.9922	3.32131	0.0790935		0.68434
	28.1	42.3889	3.3503	0.0790372		0.68417
	28.2	42.2668	3.36251	0.0795543		0.6881
	28.3	42.3889	3.47237	0.0819169		0.70523
	28.4	42.2058	3.62801	0.08596		0.73436
	28.5	41.9617	3.68294	0.0877691		0.74753
	28.6	42.2058	3.87215	0.0917445		0.77617
	28.7	41.7786	4.20479	0.100645		0.84002
	28.8	42.45	3.29842	0.0777014		0.67627
	28.9	42.3279	3.4327	0.0810978		0.70078
	29	42.1143	3.33962	0.079299		0.68816
	29.1	42.0837	3.76229	0.0894001		0.7606
	29.2	42.0532	3.29995	0.0784708		0.68271
	29.3	42.2363	4.12087	0.097567		0.81944
	29.4	42.45	3.48153	0.0820149		0.70852
	29.5	42.1143	3.15651	0.0749511		0.65827
	29.6	41.9922	3.657	0.0870876		0.74525
	29.7	41.9617	3.74398	0.0892238		0.76075
	29.8	42.1753	3.59292	0.0851902		0.73215
	29.9	41.8091	3.96523	0.0948414		0.80137
	30	42.3279	3.03597	0.0717251		0.63639
	30.1	41.9617	3.89656	0.09286		0.78768
	30.2	42.3584	3.28469	0.0775452		0.67846
	30.3	42.0227	3.84469	0.0914908		0.77837
	30.4	42.2363	3.63259	0.0860063		0.7394
	30.5	41.7786	4.02169	0.0962621		0.81294
	30.6	41.9312	3.43422	0.0819014		0.71054
	30.7	41.748	4.1697	0.0998777		0.83925
	30.8	42.3889	3.25875	0.0768774		0.6751
	30.9	42.3279	3.73787	0.0883075		0.75703
	31	42.2974	3.94692	0.0933136		0.79305
	31.1	41.8396	4.03084	0.0963403		0.81491
	31.2	42.0532	3.94082	0.0937103		0.79635
	31.3	41.9312	4.22768	0.100824		0.84743
	31.4	41.9922	3.4739	0.0827273		0.71832
	31.5	42.1448	4.13765	0.098177		0.82899
	31.6	41.9312	3.37319	0.0804459		0.70249
	31.7	41.9312	3.95302	0.0942741		0.80156
	31.8	41.9312	4.16665	0.0993688		0.83821
	31.9	42.0532	3.66616	0.0871791		0.75132
	32	42.572	3.65242	0.0857939		0.74166
	32.1	42.45	3.14583	0.0741068		0.65836
	32.2	42.1753	3.44033	0.0815722		0.71195
	32.3	42.2363	4.05983	0.0961218		0.81618
	32.4	42.0837	3.82332	0.0908503		0.77874
	32.5	42.3279	3.64632	0.0861446		0.74534
	32.6	41.5649	4.63051	0.111404		0.92612
	32.7	41.9312	4.13613	0.098641		0.83513
	32.8	42.0837	3.48763	0.0828736		0.72267
	32.9	42.2363	3.54104	0.0838387		0.7298
	33	41.8701	4.27956	0.10221		0.86135
	33.1	41.9922	3.77907	0.0899946		0.77427
	33.2	42.1448	3.71041	0.0880396		0.76053
	33.3	41.7175	3.92098	0.0939888		0.80329
	33.4	41.8701	4.27956	0.10221		0.86229
	33.5	42.1448	3.77144	0.0894877		0.77159
	33.6	41.8396	3.69515	0.088317		0.76346
	33.7	42.4805	3.63869	0.0856556		0.74467
	33.8	41.9006	4.13155	0.0986035		0.83745
	33.9	41.9006	4.04	0.0964186		0.82207
	34	41.9312	3.98354	0.0950019		0.81218
	34.1	42.0532	3.9103	0.0929846		0.798
	34.2	42.3889	3.71651	0.0876764		0.76029
	34.3	42.3889	4.17427	0.0984755		0.83772
	34.4	42.7246	3.58376	0.0838805		0.73363
	34.5	41.8091	4.20937	0.100681		0.85395
	34.6	41.9006	4.10103	0.0978751		0.83413
	34.7	42.0532	3.94082	0.0937103		0.8046
	34.8	41.9922	4.38942	0.104529		0.88217
	34.9	42.0837	3.73177	0.0886749		0.76908
	35	42.1143	4.31618	0.102487		0.86804
	35.1	41.5649	4.47792	0.107733		0.90577
	35.2	41.748	4.01711	0.0962227		0.82373
	35.3	41.7175	4.16512	0.099841		0.84983
	35.4	41.8701	4.70681	0.112415		0.93994
	35.5	41.8396	4.45809	0.106552		0.89827
	35.6	42.0227	4.36348	0.103836		0.8791
	35.7	41.9617	3.92708	0.0935873		0.80608
	35.8	42.3279	4.01253	0.0947964		0.81495
	35.9	42.0837	3.94539	0.0937509		0.80772
	36	42.1143	4.22463	0.100314		0.85486
	36.1	42.2363	3.87673	0.0917866		0.79415
	36.2	42.0227	4.24141	0.100931		0.85975
	36.3	41.9312	3.89199	0.0928186		0.802
	36.4	41.9617	4.14071	0.0986784		0.84411
	36.5	42.2363	3.96828	0.0939542		0.81058
	36.6	41.9312	4.34975	0.103736		0.88073
	36.7	41.5649	4.69155	0.112873		0.94627
	36.8	41.9922	4.14528	0.0987155		0.84532
	36.9	41.9617	4.69002	0.111769		0.93886
	37	41.8396	4.54964	0.10874		0.91744
	37.1	42.0532	4.0934	0.0973386		0.83619
	37.2	41.9617	3.86605	0.0921329		0.79922
	37.3	42.1143	4.25515	0.101038		0.8631
	37.4	42.2363	4.45656	0.105515		0.89533
	37.5	41.9312	4.34975	0.103736		0.88285
	37.6	42.0227	4.18038	0.0994791		0.85267
	37.7	41.626	4.63967	0.111461		0.93854
	37.8	41.7786	4.20479	0.100645		0.86147
	37.9	42.1448	4.22921	0.10035		0.85959
	38	41.9922	4.29787	0.102349		0.87412
	38.1	42.3889	3.74703	0.0883964		0.77463
	38.2	42.1753	4.02016	0.0953203		0.82435
	38.3	42.1448	3.58834	0.0851432		0.75185
	38.4	41.687	4.19106	0.100536		0.86211
	38.5	41.9922	4.08425	0.0972621		0.83894
	38.6	41.748	4.56643	0.109381		0.92579
	38.7	41.8396	4.85482	0.116034		0.97358
	38.8	42.1143	3.91945	0.0930671		0.80966
	38.9	41.9617	3.59139	0.0855874		0.75644
	39	42.0837	4.09798	0.0973768		0.84094
	39.1	42.4805	3.91335	0.0921212		0.80361
	39.2	42.1448	3.55782	0.084419		0.74879
	39.3	41.9006	3.85689	0.0920485		0.80356
	39.4	41.7786	3.74703	0.0896879		0.78692
	39.5	41.9617	4.07967	0.0972237		0.84102
	39.6	41.4734	4.25057	0.102489		0.87889
	39.7	41.7786	4.0522	0.0969923		0.83984
	39.8	41.6565	4.58321	0.110024		0.93322
	39.9	41.9006	3.82637	0.0913201		0.79977
	40	41.8701	4.37111	0.104397		0.89347
	40.1	41.748	4.32229	0.103533		0.88753
	40.2	41.687	4.25209	0.102		0.87681
	40.3	41.626	4.33449	0.104129		0.89227
	40.4	42.0532	4.18496	0.0995158		0.85953
	40.5	41.8396	4.21395	0.100717		0.86835
	40.6	41.8396	4.24447	0.101446		0.87379
	40.7	41.9312	4.13613	0.098641		0.85398
	40.8	41.8091	4.54506	0.10871		0.92618
	40.9	41.8701	4.55422	0.10877		0.92685
	41	41.8701	4.06594	0.0971084		0.84373
	41.1	41.9312	4.13613	0.098641		0.85492
	41.2	41.9006	3.97896	0.0949618		0.82886
	41.3	42.4194	4.39248	0.103549		0.89047
	41.4	41.8396	4.42757	0.105822		0.90696
	41.5	42.0837	3.91488	0.093026		0.81573
	41.6	41.6565	4.4001	0.105628		0.90604
	41.7	41.626	4.30397	0.103396		0.89033
	41.8	41.7786	4.26583	0.102106		0.88134
	41.9	42.1448	4.16817	0.0989012		0.85867
	42	42.0532	4.12392	0.0980643		0.85292
	42.1	41.687	4.74038	0.113714		0.96501
	42.2	41.7786	4.26583	0.102106		0.88228
	42.3	42.1448	3.95455	0.0938325		0.82338
	42.4	42.0227	3.96676	0.0943956		0.82764
	42.5	41.7175	4.71444	0.113009		0.96091
	42.6	41.626	4.67019	0.112194		0.95533
	42.7	41.5649	4.38637	0.105531		0.90794
	42.8	41.687	4.70986	0.112981		0.96143
	42.9	42.0532	4.0934	0.0973386		0.84986
	43	41.8396	4.48861	0.107281		0.92116
	43.1	41.9312	4.4413	0.105919		0.91165
	43.2	41.748	4.29177	0.102802		0.88961
	43.3	41.8396	4.39705	0.105093		0.90622
	43.4	41.9922	4.14528	0.0987155		0.86088
	43.5	41.7175	4.25667	0.102036		0.88484
	43.6	41.8701	4.27956	0.10221		0.88633
	43.7	41.9617	4.11019	0.0979511		0.85612
	43.8	41.9006	4.49776	0.107343		0.92349
	43.9	42.0227	3.99727	0.0951217		0.83637
	44	41.9312	4.28872	0.10228		0.88777
	44.1	41.3208	5.23476	0.126686		1.06244
	44.2	41.9617	4.23226	0.10086		0.87809
	44.3	41.9312	4.38027	0.104463		0.90408
	44.4	41.6565	4.55269	0.109291		0.93882
	44.5	41.5955	4.87923	0.117302		0.99631
	44.6	41.748	4.1697	0.0998777		0.87201
	44.7	42.0227	4.79073	0.114003		0.97321
	44.8	41.748	3.95607	0.0947606		0.83591
	44.9	42.0837	4.49471	0.106804		0.92222
	45	41.6565	4.55269	0.109291		0.94024
	45.1	41.8091	4.51455	0.10798		0.9311
	45.2	41.8396	4.24447	0.101446		0.88463
	45.3	41.7175	4.07357	0.0976465		0.85771
	45.4	42.0837	4.15902	0.0988272		0.86639
	45.5	41.8091	3.96523	0.0948414		0.83813
	45.6	41.3208	4.74648	0.114869		0.98152
	45.7	41.8091	4.45351	0.10652		0.92208
	45.8	41.687	4.67934	0.112249		0.96326
	45.9	41.8701	4.73732	0.113143		0.96989
	46	41.6565	4.36959	0.104896		0.91117
	46.1	41.8396	4.45809	0.106552		0.92325
	46.2	41.4734	5.1661	0.124564		1.05222
	46.3	41.5955	4.8182	0.115835		0.99007
	46.4	41.5344	4.41231	0.106233		0.92167
	46.5	41.9006	3.79586	0.090592		0.81012
	46.6	41.687	4.28261	0.102732		0.89713
	46.7	41.8091	4.36196	0.10433		0.90878
	46.8	41.8701	4.24904	0.101481		0.88866
	46.9	41.9617	4.20174	0.100133		0.87925
	47	41.5649	4.66103	0.112138		0.9653
	47.1	41.3513	5.02572	0.121537		1.03271
	47.2	41.5039	4.68239	0.112818		0.97063
	47.3	41.5344	4.47335	0.107702		0.9343
	47.4	41.626	4.15139	0.0997307		0.87756
	47.5	41.5039	4.37722	0.105465		0.91878
	47.6	41.9312	4.65493	0.111014		0.95867
	47.7	41.8396	4.51912	0.108011		0.93744
	47.8	41.9922	4.54201	0.108163		0.93877
	47.9	41.7175	4.77547	0.114472		0.98409
	48	41.7786	4.14376	0.0991839		0.87506
	48.1	41.5039	4.19411	0.101053		0.88866
	48.2	41.5955	4.84871	0.116568		0.99979
	48.3	41.3818	4.84719	0.117133		1.00406
	48.4	41.5344	5.2668	0.126806		1.07343
	48.5	41.2293	5.12948	0.124414		1.05657
	48.6	41.4429	4.52065	0.109081		0.94722
	48.7	41.8091	4.02626	0.0963011		0.85611
	48.8	41.6565	4.64425	0.111489		0.9649
	48.9	41.8396	4.15291	0.0992579		0.87771
	49	41.687	4.28261	0.102732		0.90278
	49.1	41.3818	4.78615	0.115658		0.9954
	49.2	41.3818	4.99978	0.120821		1.03254
	49.3	41.9312	4.22768	0.100824		0.88985
	49.4	42.2974	3.97744	0.0940352		0.84156
	49.5	41.9006	3.85689	0.0920485		0.8276
	49.6	41.748	4.50539	0.107919		0.94126
	49.7	41.9312	4.04458	0.0964576		0.85958
	49.8	41.748	4.71901	0.113035		0.97831
	49.9	41.5039	4.74343	0.114289		0.9875
	50	41.4124	4.63814	0.111999		0.97137
	50.1	41.5955	4.75716	0.114367		0.98853
	50.2	41.626	4.88381	0.117326		1.00992
	50.3	41.9922	4.66408	0.11107		0.96544
	50.4	41.748	4.81057	0.115229		0.9954
	50.5	41.9617	4.01864	0.0957693		0.85655
	50.6	41.8701	4.43215	0.105855		0.92887
	50.7	41.8396	4.42757	0.105822		0.92887
	50.8	41.748	4.62746	0.110843		0.96499
	50.9	41.8091	4.42299	0.10579		0.92911
	51	41.3208	5.05166	0.122255		1.04703
	51.1	41.9006	4.43673	0.105887		0.93028
	51.2	41.626	5.00588	0.120259		1.03323
	51.3	41.4734	5.53231	0.133394		1.12735
	51.4	41.7786	4.11324	0.0984534		0.87785
	51.5	41.9006	4.46724	0.106615		0.93642
	51.6	41.5039	5.10964	0.123112		1.05457
	51.7	41.626	4.91433	0.118059		1.01869
	51.8	41.3818	4.6946	0.113446		0.98595
	51.9	41.5344	4.59542	0.110641		0.96614
	52	42.1448	4.35128	0.103246		0.91352
	52.1	42.0227	4.394	0.104563		0.92317
	52.2	41.7175	4.59237	0.110083		0.96286
	52.3	41.9006	4.80294	0.114627		0.99557
	52.4	41.5649	4.47792	0.107733		0.94654
	52.5	41.5039	4.68239	0.112818		0.98312
	52.6	41.687	4.4352	0.106393		0.93743
	52.7	41.7786	4.78463	0.114524		0.99578
	52.8	41.9312	4.2582	0.101552		0.9033
	52.9	41.8396	4.36654	0.104364		0.92363
	53	41.7786	4.44893	0.106488		0.93905
	53.1	41.7786	4.72359	0.113063		0.98628
	53.2	41.748	4.62746	0.110843		0.97065
	53.3	41.687	4.25209	0.102		0.90768
	53.4	41.8396	4.45809	0.106552		0.94045
	53.5	41.5955	4.87923	0.117302		1.01752
	53.6	41.9006	4.37569	0.10443		0.92576
	53.7	42.0532	4.73427	0.112578		0.98423
	53.8	42.2058	4.75716	0.112713		0.98543
	53.9	41.8396	4.3055	0.102905		0.91556
	54	41.748	4.56643	0.109381		0.96208
	54.1	41.8701	4.3406	0.103668		0.92149
	54.2	41.5344	4.93111	0.118723		1.02933
	54.3	41.3818	4.81667	0.116396		1.01293
	54.4	41.5344	4.80904	0.115784		1.0088
	54.5	41.4734	4.58626	0.110583		0.97186
	54.6	41.748	4.74953	0.113767		0.99484
	54.7	41.4734	4.95247	0.119413		1.03544
	54.8	41.6565	4.43062	0.106361		0.94238
	54.9	41.8396	4.18343	0.0999873		0.89706
	55	41.626	4.82277	0.11586		1.01075

## Sheet: tau_on alpha2A + A1
Individual tau values of Alpha2-adrenoceptor and Adenosine A1 receptor (see methods for calculation details)
	tau_alpha2A (ms)	tau_A1
	786.409	352.143
	1324.34	387.361
	1749.62	1206.38
	513.382	916.653
	831.245	811.453
	736.116	534.687
	838.201	1261.64
	942.457	490.289
	540.061	2290.42
	610.343	624.667
		1004.47
		898.325
		1026.23
		1671.71
